# Supplementary material for: Cell cycle transcriptomics of Capsaspora provides insights into the evolution of cyclin-CDK machinery
Source: PLoS Genet. 2020 Mar 16;16(3):e1008584. doi: 10.1371/journal.pgen.1008584 (PMC7098662; doi:10.1371/journal.pgen.1008584)
Supplement: S3 Text — (TXT) [file pgen.1008584.s018.txt]

BBP1	Q12365|BBP1_YEAST
BBS1	EGD72418
BBS1	Mbre_EDQ90689
BBS2	EGD73023
BBS2	Mbre_EDQ92040
BBS4	EGD81027
BBS4	Mbre_EDQ91472
BBS5	EGD78614
BBS5	Mbre_EDQ88616
BBS7	EGD79408
BBS7	Mbre_EDQ90450
CALM	A0A058ZAT2|A0A058ZAT2_9EUKA
CALM	Cfra_CFRG3276T1
CALM	Clim_evm17s195
CALM	Cowc_CAOG_02694T0
CALM	EGD74330
CALM	Mbre_EDQ86099
CALM	Ncra_EFNCRT00000003921
CALM	P02599|CALM_DICDI
CALM	P05933|CALM_SCHPO
CALM	P06787|CALM_YEAST
CALM	Pgem_evm1s739
CALM	Sarc4_g28442T
CALM	comp16032_c0_seq1|m.43267
CCD40	Clim_evm42s239
CCD40	EGD74522
CCD40	Mbre_EDQ89132
CDC31	A0A058ZAT2|A0A058ZAT2_9EUKA
CDC31	Cfra_CFRG2076T1
CDC31	Clim_evm3s70
CDC31	Cowc_CAOG_02694T0
CDC31	EGD83035
CDC31	Mbre_EDQ91739
CDC31	Ncra_EFNCRT00000009790
CDC31	O74435|CDC31_SCHPO
CDC31	P02599|CALM_DICDI
CDC31	P06704|CDC31_YEAST
CDC31	Pgem_evm1s1260
CDC31	Sarc4_g29934T
CDC31	comp10921_c0_seq3|m.13829
CE164	Clim_evm9s232
CE164	EGD82793
CE164	Mbre_EDQ92748
CE192	Clim_evm15s156
CE290	EGD76309
CE290	Mbre_EDQ87277
CENPJ	Clim_evm46s128
CENPJ	EGD75473
CENPJ	Mbre_EDQ87351
CENPJ	comp14848_c0_seq1|m.30923
CEP76	EGD78276
CEP76	Mbre_EDQ87842
CEP97	Clim_evm30s34
CEP97	Q54G40|Q54G40_DICDI
CEP97	comp10805_c2_seq1|m.13467
CETN1	Cfra_CFRG2076T1
CETN1	Clim_evm44s33
CETN1	EGD72404
CETN1	Mbre_EDQ91739
CETN1	Sarc4_g29934T
CETN1	comp24588_c0_seq1|m.43668
CETN2	Cfra_CFRG2076T1
CETN2	Clim_evm44s33
CETN2	EGD72404
CETN2	Mbre_EDQ91739
CETN2	P06704|CDC31_YEAST
CETN2	Sarc4_g29934T
CETN2	comp24588_c0_seq1|m.43668
CFA52	EGD76925
CFA52	Mbre_EDQ92226
CKAP5	A0A058Z8P6|A0A058Z8P6_9EUKA
CKAP5	Cfra_CFRG4026T1
CKAP5	Clim_evm25s218
CKAP5	Cowc_CAOG_07107T0
CKAP5	EGD82847
CKAP5	Mbre_EDQ88298
CKAP5	Ncra_EFNCRT00000005463
CKAP5	O94534|ALP14_SCHPO
CKAP5	P46675|STU2_YEAST
CKAP5	Q1ZXQ8|MTAA_DICDI
CKAP5	Sarc4_g2881T
CKAP5	comp7510_c0_seq1|m.5866
CNM67	P53865|CNM67_YEAST
CNTRL	Cowc_CAOG_09765T0
CNTRL	Mbre_EDQ86012
CP135	Clim_evm19s5
DNAI1	Clim_evm24s109
DNAI1	EGD79534
DNAI1	Mbre_EDQ89289
DYHC1	A0A058Z0F0|A0A058Z0F0_9EUKA
DYHC1	Cfra_CFRG0216T1
DYHC1	Clim_evm33s155
DYHC1	Cowc_CAOG_02097T0
DYHC1	EGD74340
DYHC1	Mbre_EDQ85850
DYHC1	Ncra_EFNCRT00000007056
DYHC1	O13290|DYHC_SCHPO
DYHC1	P34036|DYHC_DICDI
DYHC1	P36022|DYHC_YEAST
DYHC1	Pgem_evm1s1752
DYHC1	Sarc4_g10465T
DYHC2	Cfra_CFRG0216T1
DYHC2	Cowc_CAOG_02097T0
DYHC2	EGD76743
DYHC2	Mbre_EDQ88015
DYHC2	Ncra_EFNCRT00000007056
DYHC2	O13290|DYHC_SCHPO
DYHC2	P36022|DYHC_YEAST
DYHC2	Pgem_evm1s1752
DYHC2	Sarc4_g10465T
FR1OP	Clim_evm10s229
FR1OP	EGD73247
FR1OP	Mbre_EDQ91955
IDLC	Clim_evm41s199
IDLC	EGD73747
IDLC	Mbre_EDQ87594
IF122	Clim_evm85s88
IF122	EGD82626
IF122	Mbre_EDQ88458
IF140	Clim_evm11s25
IF140	EGD79756
IF140	Mbre_EDQ92235
IF140	comp5125_c0_seq1|m.3037
IF172	EGD76618
IF172	Mbre_EDQ85562
IFT20	EGD74327
IFT20	comp349296_c0_seq1|m.47382
IFT52	Clim_evm74s144
IFT52	EGD78348
IFT52	Mbre_EDQ90813
IFT57	Clim_evm57s134
IFT57	EGD80507
IFT57	Mbre_EDQ91221
IFT74	EGD75336
IFT74	Mbre_EDQ84954
IFT80	EGD77117
IFT80	Mbre_EDQ87072
IFT80	comp11049_c0_seq1|m.14229
IFT81	Clim_evm50s218
IFT81	EGD75009
IFT81	Mbre_EDQ84692
IQCB1	EGD75162
IQCB1	Mbre_EDQ87342
KAR1	P11927|KAR1_YEAST
MARE1	A0A058ZGY6|A0A058ZGY6_9EUKA
MARE1	Cfra_CFRG6361T1
MARE1	Clim_evm19s243
MARE1	EGD79648
MARE1	Mbre_EDQ88188
MARE1	Ncra_EFNCRT00000000136
MARE1	P40013|BIM1_YEAST
MARE1	Q10113|MAL3_SCHPO
MARE1	Q8WQ86|EB1_DICDI
MARE1	Sarc4_g1518T
MKS1	EGD80462
MKS1	Mbre_EDQ93033
MKS3	EGD75904
MKS3	Mbre_EDQ86598
MPS3	P47069|MPS3_YEAST
NDC1	P32500|NDC1_YEAST
NPHP1	EGD74641
NPHP1	Mbre_EDQ93157
NPHP3	A0A058ZCX8|A0A058ZCX8_9EUKA
NPHP3	Clim_evm23s207
NPHP3	EGD78129
NPHP3	Mbre_EDQ91347
NPHP3	Q54D26|Q54D26_DICDI
NPHP4	EGD76046
NPHP4	Mbre_EDQ89515
NUD1	Cfra_CFRG2398T1
NUD1	Clim_evm30s34
NUD1	Cowc_CAOG_09765T0
NUD1	EGD75134
NUD1	Ncra_EFNCRT00000002747
NUD1	O74473|CDC11_SCHPO
NUD1	P32336|NUD1_YEAST
NUD1	Sarc4_g12605T
PCM1	Mbre_EDQ87896
PLK1	A0A058ZFS6|A0A058ZFS6_9EUKA
PLK1	Cfra_CFRG0644T1
PLK1	Clim_evm15s119
PLK1	Cowc_CAOG_07848T0
PLK1	EGD77160
PLK1	Mbre_EDQ84288
PLK1	Q86HN7|PLK_DICDI
PLK1	Sarc4_g23870T
PLK4	Clim_evm24s13
POC1B	Clim_evm90s225
POC1B	EGD72676
POC1B	Mbre_EDQ92210
POC5	Clim_evm4s241
POC5	EGD78421
POC5	Mbre_EDQ87749
POC5	comp6815_c0_seq1|m.4621
PTHB1	EGD77754
PTHB1	Mbre_EDQ87816
RAB8A	A0A058Z813|A0A058Z813_9EUKA
RAB8A	Cfra_CFRG4062T1
RAB8A	Clim_evm16s29
RAB8A	Cowc_CAOG_04809T0
RAB8A	EGD81061
RAB8A	Mbre_EDQ84708
RAB8A	Ncra_EFNCRT00000006171
RAB8A	P17609|YPT2_SCHPO
RAB8A	P20790|RAB8A_DICDI
RAB8A	Sarc4_g4572T
RAB8A	comp11989_c0_seq1|m.17480
RB11A	A0A058ZBP4|A0A058ZBP4_9EUKA
RB11A	Cfra_CFRG0058T1
RB11A	Clim_evm47s207
RB11A	Cowc_CAOG_02176T0
RB11A	EGD80777
RB11A	Mbre_EDQ84685
RB11A	Ncra_EFNCRT00000001684
RB11A	P17610|YPT3_SCHPO
RB11A	P36412|RB11A_DICDI
RB11A	P38555|YPT31_YEAST
RB11A	Pgem_evm1s317
RB11A	Sarc4_g2031T
RB11A	comp8046_c0_seq1|m.6907
SAS6	Clim_evm45s198
SAS6	EGD76666
SAS6	Mbre_EDQ85522
SAS6	comp13095_c2_seq1|m.21917
SFI1	Q12369|SFI1_YEAST
SP110	Mbre_EDQ89401
SP110	P32380|SP110_YEAST
SP110	Q54L07|Q54L07_DICDI
SPC29	P33419|SPC29_YEAST
SPC42	P36094|SPC42_YEAST
SPC72	P39723|SPC72_YEAST
SPC97	Cfra_CFRG7043T1
SPC97	Clim_evm4s168
SPC97	EGD80541
SPC97	Mbre_EDQ88788
SPC97	Ncra_EFNCRT00000005003
SPC97	P38863|SPC97_YEAST
SPC97	Q95ZG3|SPC97_DICDI
SPC97	Q9Y705|ALP4_SCHPO
SPC97	Sarc4_g2116T
SPC98	Cfra_CFRG7271T1
SPC98	Clim_evm20s236
SPC98	Cowc_CAOG_01240T0
SPC98	EGD80541
SPC98	Ncra_EFNCRT00000003988
SPC98	P53540|SPC98_YEAST
SPC98	Q95ZG4|SPC98_DICDI
SPC98	Q9USQ2|ALP6_SCHPO
SPC98	Sarc4_g32330T
TBD	Clim_evm21s206
TBD	EGD81133
TBD	Mbre_EDQ87929
TBE	Clim_evm113s157
TBE	EGD72884
TBE	Mbre_EDQ85258
TBE	comp9713_c0_seq1|m.10502
TBG	Cfra_CFRG2596T1
TBG	Clim_evm15s9
TBG	Cowc_CAOG_04944T0
TBG	EGD76736
TBG	Mbre_EDQ87501
TBG	Ncra_EFNCRT00000003724
TBG	P25295|TBG_SCHPO
TBG	P53378|TBG_YEAST
TBG	Q55AR3|TBG_DICDI
TBG	Sarc4_g448T
TBG	comp10550_c0_seq1|m.12747
TBG1	Cfra_CFRG2596T1
TBG1	Clim_evm15s9
TBG1	Cowc_CAOG_04944T0
TBG1	EGD76736
TBG1	Mbre_EDQ87501
TBG1	Ncra_EFNCRT00000003724
TBG1	P25295|TBG_SCHPO
TBG1	P53378|TBG_YEAST
TBG1	Q55AR3|TBG_DICDI
TBG1	Sarc4_g448T
TBG1	comp10550_c0_seq1|m.12747
TRM2	A0A058ZAC5|A0A058ZAC5_9EUKA
TRM2	Cfra_CFRG1133T1
TRM2	Clim_evm34s197
TRM2	EGD81766
TRM2	Mbre_EDQ91004
TRM2	Ncra_EFNCRT00000006843
TRM2	P33753|TRM2_YEAST
TRM2	Q09833|YAD7_SCHPO
TRM2	Q54C42|Q54C42_DICDI
TRM2	Sarc4_g33529T
TTC8	Cfra_CFRG2911T1
TTC8	EGD72448
TTC8	Mbre_EDQ89506
WDR19	Clim_evm40s148
WDR19	EGD83502
WDR19	Mbre_EDQ85531
WDR35	Clim_evm82s144
WDR35	EGD73851
WDR35	Mbre_EDQ85729
WDR35	comp10386_c1_seq1|m.12225
