# Supplementary material for: Cell cycle transcriptomics of Capsaspora provides insights into the evolution of cyclin-CDK machinery
Source: PLoS Genet. 2020 Mar 16;16(3):e1008584. doi: 10.1371/journal.pgen.1008584 (PMC7098662; doi:10.1371/journal.pgen.1008584)
Supplement: S4 Text — (TSV) [file pgen.1008584.s019.tsv]

target_id	t1.1	t2.1	t3.1	t4.1	t5.1	t6.1	t7.1	t8.1	t9.1	t10.1	t11.1	t12.1	t13.1	t14.1	t15.1	t16.1	t1.2	t2.2	t3.2	t4.2	t5.2	t6.2	t7.2	t8.2	t9.2	t10.2	t11.2	t12.2	t13.2	t14.2	t15.2	t16.2
CAOG_00001	19.1443	13.6514	6.39243	3.99252	3.5927	4.1945	2.726	4.89498	3.19999	2.7338	3.0987	3.48278	2.81346	3.76044	6.85226	5.15338	20.0064	14.3539	6.53402	4.61018	3.56676	4.73641	3.16646	5.97004	3.27425	3.05503	3.4929	4.86333	3.47862	4.13296	8.38295	5.19972
CAOG_00002	1.19614	0.99589	0.978271	0.99282	1.04821	0.997308	1.12544	1.26515	1.06166	1.13473	1.28573	0.939857	1.23669	0.988368	0.995196	0.944215	1.79483	1.06169	0.814894	1.1128	0.909192	1.16214	1.20551	1.22754	1.22221	1.38382	1.34134	1.1005	1.4478	1.01979	1.09504	1.14214
CAOG_00003	450.281	491.666	472.143	509.206	509.378	520.817	509.742	527.604	518.784	546.297	518.744	509.63	503.431	508.581	481.785	483.554	484.426	513.255	491.727	519.692	552.434	530.411	528.352	540.358	558.952	563.943	577.171	554.485	585.605	513.91	488.694	496.68
CAOG_00004	9.29875	10.152	8.72068	9.61801	9.94805	10.7794	11.1917	9.80679	11.603	10.2506	11.782	11.5303	11.874	11.5751	10.3245	10.5182	8.2788	8.20839	8.06012	8.65734	9.17637	9.11456	9.3132	9.27698	9.76749	9.86522	10.153	10.3682	9.38635	9.78338	9.7707	9.6059
CAOG_00005	10.7299	10.4488	9.73261	11.0217	11.1079	10.6654	11.0975	10.0904	12.1628	11.492	12.1624	12.642	12.5115	14.7176	11.3615	11.4339	9.46618	9.79673	7.6976	9.10365	10.1021	10.305	10.0976	10.2888	10.8386	10.9573	11.7793	11.1853	10.9844	11.2147	11.054	11.1663
CAOG_00006	757.545	775.917	713.729	797.783	891.195	985.316	1066.76	1003.42	1093.44	1093.23	1116.9	1107.23	1164.17	1196	1112.13	1127.46	699.789	686.35	683.714	802.773	820.813	952.128	1039.21	1064.75	1084.01	984.775	1110.97	1110.82	1008.99	1128.81	1086.19	1061.44
CAOG_00007	50.0364	49.611	38.8697	35.4604	39.2283	41.2829	45.2197	48.8238	51.559	51.2808	58.4201	57.6787	57.872	63.1379	64.0981	60.7538	46.7869	47.1165	40.842	40.3548	38.1591	45.412	46.9494	52.3251	53.6414	51.104	59.8925	62.6884	56.8633	62.407	68.8911	62.6648
CAOG_00008	19.6502	15.9342	13.3499	14.0222	15.4474	16.0784	18.397	17.611	17.5455	17.426	17.1118	18.027	18.3639	17.3976	17.6534	18.6436	15.619	13.8439	12.4635	14.2441	14.24	15.1487	17.5033	18.6372	18.345	16.9636	17.6637	17.3781	16.8301	18.0533	17.5955	17.5905
CAOG_00009	76.8644	60.5225	53.1207	48.5358	55.206	59.4586	62.946	70.5953	66.2324	74.9981	70.8538	75.7009	82.4832	82.3216	78.3709	80.2987	78.8389	66.9785	56.6739	46.0714	56.4028	57.8174	62.0707	64.4406	65.6849	70.1929	76.167	75.0259	76.9539	78.0562	80.7399	78.4345
CAOG_00010	46.3536	50.7425	56.8812	75.7402	70.6288	85.8645	93.2533	112.429	111.061	101.65	99.3038	104.57	105.608	88.6525	77.3616	81.9207	60.2006	69.3578	63.1611	89.1207	94.8165	103.196	98.7587	104.387	116.671	127.982	120.91	117.426	108.761	100.767	90.2267	89.3272
CAOG_00011	107.43	95.0151	83.7259	73.1226	85.1427	84.5027	78.8304	91.3576	86.5232	100.881	97.7188	87.7076	84.5467	85.9976	84.3022	81.5172	100.001	98.7147	92.1517	78.0015	81.1653	82.2367	87.7246	80.9501	85.267	83.7965	79.6549	83.5138	89.3076	84.9659	92.6037	89.4361
CAOG_00012	19.2664	18.3326	14.5896	16.7747	19.6091	19.3483	19.0643	17.1375	16.3891	16.899	18.6313	16.6046	18.4847	19.8969	17.3308	20.049	18.028	16.1504	14.7067	17.8888	16.9227	18.8649	18.7431	16.3306	17.4979	17.2714	16.1853	17.4115	18.4875	18.4552	19.7575	19.3921
CAOG_00013	295.619	244.615	220.672	228.399	210.319	201.332	205.628	206.542	207.758	221.139	233.763	231.752	230.62	234.458	222.4	241.521	288.539	249.696	219.188	223.042	208.967	201.813	195.833	210.46	226.955	230.564	240.253	254.618	256.687	246.927	231.864	247.885
CAOG_00014	220.436	201.932	194.535	201.783	206.068	198.51	204.132	193.68	195.928	195.847	210.261	188.616	200.535	197.731	191.561	181.184	224.17	183.632	178.847	205.904	197.31	197.61	194.263	194.576	194.904	191.802	205.646	196.637	193.297	191.85	198.123	189.596
CAOG_00015	33.0279	31.8668	20.7289	21.4688	27.9195	27.7811	31.11	25.997	28.9209	27.2715	28.9771	26.3703	30.9106	32.4567	26.6074	28.0661	30.285	26.9395	19.199	21.466	25.4111	27.8856	29.7878	27.3292	30.0269	29.4064	31.4323	29.4562	25.9135	30.3498	28.7419	28.4395
CAOG_00016	18.6782	18.9032	16.3223	17.3783	17.0913	17.6962	17.1807	15.8336	16.7261	15.822	16.8066	15.7994	16.2821	16.5599	15.7674	14.4913	16.3465	17.8879	16.2767	18.3636	16.1809	16.3004	16.2334	15.5116	16.9639	15.0196	17.1183	15.9528	14.3178	14.7652	14.0524	13.3331
CAOG_00017	28.2709	25.8167	22.6932	25.3792	25.6843	24.8917	27.4059	25.8925	26.5252	25.0558	23.9736	24.2697	27.1076	26.6249	26.1878	23.6377	29.9375	28.3269	26.0519	28.3681	27.9103	28.3796	25.5278	30.3045	28.0817	27.5567	28.7555	28.8627	28.9534	26.5176	25.0262	26.6629
CAOG_00018	23.6038	21.9972	19.8422	19.1275	22.2396	25.8859	26.1804	25.6167	24.7494	27.5225	26.1428	22.7124	24.5531	21.4907	23.0386	21.7518	17.3581	18.2585	18.2554	16.7116	18.1118	21.7343	24.8597	27.0497	25.9917	24.2288	23.1845	20.686	22.7362	19.4935	21.5713	21.4964
CAOG_00020	48.0516	52.1602	45.2836	48.974	54.7977	54.477	60.2096	64.8222	56.43	55.5966	59.3111	62.1736	62.9043	66.9609	73.9001	70.2377	44.9243	49.9936	39.9087	42.2601	48.2701	57.9313	54.5904	59.1409	52.2187	57.1125	57.7143	62.3059	51.4759	60.7251	71.7196	64.2934
CAOG_00021	20.9595	18.5577	13.0426	15.4428	14.9646	20.0031	18.2124	21.6161	21.2407	21.4717	23.6965	23.6373	23.4677	23.638	28.4421	25.8664	20.189	18.0895	13.4584	14.2963	15.8861	18.3227	20.8578	18.8757	21.1959	21.2944	22.0031	24.4189	23.165	24.9071	28.2658	27.8219
CAOG_00022	5.83389	4.71042	3.09949	3.16065	3.24621	3.52061	3.43731	3.0724	3.5543	3.64447	3.64917	3.71475	4.45588	4.54139	4.28692	4.17768	4.7103	4.63462	3.07843	2.64477	2.91057	3.20705	3.19251	3.45621	3.52648	2.89568	3.32275	3.4166	3.47858	3.62461	4.00647	4.0586
CAOG_00023	32.5063	27.4609	21.6713	24.9299	25.3253	23.38	26.6697	24.9564	25.5779	27.3385	28.2493	28.3377	27.3104	26.402	25.425	24.9463	28.5425	28.4896	21.1887	23.0383	26.466	23.7994	25.1191	27.4235	26.5886	27.528	27.4767	27.8043	29.5982	28.2769	24.4385	29.8337
CAOG_00024	2.21165	1.8854	1.31449	1.08099	1.49814	1.42371	1.61633	1.53743	1.65918	1.7735	1.92758	1.77584	1.64269	1.87049	2.02047	1.83359	1.55632	1.33627	0.875419	1.11848	1.13014	1.28905	1.54667	1.56013	1.54414	1.30656	1.98375	1.7375	1.57796	1.8364	2.24945	1.8502
CAOG_00026	6.24329	6.2496	5.75024	6.33799	6.70918	5.76674	6.36247	5.72829	6.95767	6.24795	7.06648	6.22447	6.53408	6.62568	6.28282	5.9045	4.47629	5.15015	5.92786	6.09475	5.39206	5.76619	6.1755	5.38137	6.79593	6.51484	7.21663	5.82401	6.75545	6.41645	4.69682	4.90967
CAOG_00028	63.1371	54.384	40.8276	36.5862	37.9194	38.8067	41.3528	40.4617	41.8284	35.7466	40.5832	44.6	48.1433	50.4676	46.8817	48.7562	64.8213	47.745	39.6957	39.6364	36.9284	38.4598	39.4403	43.2523	41.5715	40.2911	44.9766	46.0261	46.0697	49.7376	49.542	50.0646
CAOG_00029	65.4796	48.1403	33.2098	30.8067	32.5042	38.9526	41.741	42.3328	46.5676	46.2689	50.4977	53.0295	57.9342	62.5035	64.9578	63.9306	67.1759	44.9094	30.7588	34.4748	39.2433	40.122	38.3657	39.7734	42.9812	48.6753	53.13	54.4312	62.8977	56.7707	64.1017	65.5019
CAOG_00030	22.5795	19.8921	14.9978	17.6677	18.7809	20.5003	20.014	19.0455	20.0765	18.5919	18.8576	18.9912	22.4533	22	22.0441	21.8496	23.9789	20.604	15.6459	17.1876	19.6374	18.3333	20.1127	18.2839	19.1084	19.9898	19.9641	20.8363	21.5814	21.6397	22.9894	20.6679
CAOG_00031	18.418	21.4743	22.1536	23.0636	22.586	23.6512	25.1593	22.1357	22.6537	22.6047	22.7539	21.7366	22.5573	23.6606	20.9846	19.1229	16.2992	17.9764	18.7664	20.9659	20.3093	22.1066	22.9759	23.8145	22.1961	21.1575	20.3881	20.5322	19.3749	19.5898	20.3022	18.4654
CAOG_00034	7.59877	8.00625	7.89631	8.0071	7.02178	7.4427	6.76687	6.71854	6.62058	6.8129	6.94229	7.08925	7.90589	6.75871	6.0495	7.12945	8.28457	7.20438	7.46285	7.76229	7.42128	7.59943	7.77094	7.32551	7.37797	6.66581	7.71747	6.22419	7.9563	6.93341	6.60083	7.50157
CAOG_00035	29.865	32.738	31.4699	32.8154	35.1504	37.6542	39.3352	41.864	38.3541	40.793	45.2243	41.3341	41.8865	42.0589	42.6247	39.5052	25.2488	32.8986	31.5257	32.4245	36.3355	36.1882	36.9132	35.9459	37.0524	38.0361	39.1632	39.0522	39.4057	37.9724	43.1383	39.5561
CAOG_00036	90.2819	82.282	85.0862	75.0199	67.9251	60.8489	61.7515	66.6579	71.6243	77.2911	78.5983	79.7891	75.9672	75.601	74.5022	68.3833	82.1455	73.1744	75.355	69.7353	63.1006	58.0242	61.1835	63.039	63.0792	71.7472	71.2853	72.7758	67.8558	70.6854	72.5752	65.5356
CAOG_00037	25.4002	26.5104	27.0647	27.955	25.606	24.9189	22.1381	23.9266	25.0007	23.2332	23.2673	22.362	22.9569	19.4947	19.6843	18.176	23.3073	24.914	25.3689	24.8481	23.0663	21.6677	22.3801	22.6504	20.3699	21.5407	21.0626	19.6504	19.5938	16.6649	18.4015	16.8842
CAOG_00038	51.8587	45.4933	41.983	40.9628	42.5212	43.393	45.4069	43.276	44.8101	50.4974	49.6806	45.4863	48.2374	45.3748	43.0282	39.5742	40.5849	38.4302	39.3937	40.8067	37.8752	38.0743	41.0749	41.2312	43.9237	41.0492	42.4163	40.7441	43.0373	42.6491	39.8602	39.9595
CAOG_00039	24.1274	25.8842	25.5328	22.995	24.8813	25.5185	28.1686	24.8081	26.7946	26.1516	26.1671	23.762	26.1793	25.3328	22.3047	22.3971	22.4898	23.3756	22.634	23.5614	22.3317	22.7948	25.3225	23.6271	25.5109	24.8965	25.0528	24.3418	21.8457	22.9694	21.9907	22.2936
CAOG_00040	937.599	998.807	987.417	1096.23	1184.43	1276.66	1420.16	1496.89	1572.25	1525.44	1708.19	1639.35	1751.99	1795.29	1811.56	1814.49	1076.75	1089.37	1123.43	1188.78	1253.71	1418.57	1531.41	1786.98	1769.96	1750.04	1864.13	1988.34	1706.3	1994.04	2072.15	2034.83
CAOG_00041	39.8481	39.7283	27.7006	29.1677	29.2482	42.036	32.6492	52.0174	33.478	33.073	35.1064	35.7244	29.5245	30.5515	39.0082	37.7005	30.817	28.183	23.1992	22.9009	24.8372	37.1599	29.3962	41.5361	29.7819	28.5332	26.7673	33.9636	22.9072	28.1701	39.818	33.9106
CAOG_00042	83.3719	83.7933	73.9384	71.6641	72.4668	81.1201	71.3428	94.5376	69.3473	64.7017	68.6815	70.3327	56.5702	57.7768	70.259	66.0954	78.7342	79.4437	74.2119	73.6383	71.6879	84.3257	72.661	93.1218	74.6325	64.5375	63.8955	77.0181	54.3757	61.6262	83.3445	69.7878
CAOG_00043	32.731	44.1924	36.5521	33.9005	42.7371	54.5523	56.9647	58.7633	51.5073	46.6537	43.7797	42.9696	36.8181	35.6153	37.0423	34.99	33.9922	37.9918	32.2796	34.568	40.9268	57.9393	60.2789	54.6037	50.1803	48.5829	44.233	42.8781	39.8576	36.7247	36.6468	31.073
CAOG_00044	28.6699	27.2453	27.0361	29.0504	36.333	39.1165	40.7972	41.7701	39.3042	36.5344	37.0594	36.6982	32.1837	30.1659	30.8929	32.0419	26.554	25.4098	23.0697	25.4589	32.435	35.0591	40.0163	36.3181	34.4821	32.026	34.141	32.7608	30.8909	27.4144	27.7568	26.9012
CAOG_00045	8.75901	8.35167	5.18905	5.3068	5.48028	5.38938	6.04758	5.80244	7.08508	8.1008	8.78137	7.8771	7.44377	8.01263	7.44773	6.50469	6.28839	8.52255	6.15676	5.83656	6.0163	6.52675	6.31666	7.16009	6.86652	6.09333	7.78797	6.98819	6.40146	6.39592	6.79496	5.73634
CAOG_00046	9.66622	9.52234	8.52108	7.83022	9.77852	9.93414	9.52557	10.9913	9.86396	10.342	9.03081	8.95194	9.01761	8.18111	7.98586	7.48024	8.2798	7.77581	7.66445	8.03603	7.9112	9.14001	9.78189	9.25932	8.90463	8.70149	8.54921	8.76564	7.81532	6.96356	7.07944	7.37375
CAOG_00049	34.1281	36.1187	32.0048	30.6052	28.2288	29.3588	29.3819	28.6773	28.6039	28.8107	31.3791	30.9824	32.2194	33.1082	34.7997	33.0708	29.7163	33.1905	31.132	29.6923	27.3771	29.1146	28.1875	30.1509	30.4501	28.2824	31.7753	33.2908	28.8947	32.1329	36.5555	31.8368
CAOG_00051	141.93	96.9379	57.8714	46.6085	46.7679	53.513	55.9781	64.1683	66.5346	70.4174	76.2437	83.2813	90.952	93.9665	104.039	100.681	128.589	82.2775	46.2141	39.5971	41.0314	50.4863	51.6041	62.6571	66.4479	69.4219	80.5363	92.3172	88.7793	95.0421	109.384	98.0052
CAOG_00052	227.569	119.855	82.7875	73.9003	66.1161	80.0264	86.7383	98.5564	96.3119	97.015	116.178	118.584	133.298	139.847	158.794	156.563	229.832	117.448	81.1905	78.4698	74.4862	83.9218	86.0018	96.1214	113.853	118.348	125.556	146.741	145.944	149.427	164.687	165.598
CAOG_00053	83.2236	82.8263	87.1533	86.0747	88.9128	90.3354	87.2237	89.2364	90.3568	93.1926	95.3572	95.7438	102.014	106.272	102.421	106.504	73.8136	78.5948	88.255	88.4108	91.3623	92.5355	96.8843	99.198	95.6461	93.718	98.3165	101.78	107.596	103.371	110.837	110.572
CAOG_00054	13.3167	12.6792	11.9209	11.23	10.7416	11.2815	10.4214	10.2969	10.1366	9.98252	11.4681	10.6265	10.9248	11.9776	10.5459	10.0724	10.9159	11.4688	10.6471	10.5216	10.5447	10.6916	10.3835	9.38571	9.79119	9.53527	9.93463	10.0008	9.45143	9.59662	9.91697	9.24203
CAOG_00055	20.4668	15.8406	14.5017	14.3469	16.5744	16.8153	14.8043	15.9333	15.9451	17.1478	13.736	15.7485	18.826	17.5282	17.7317	16.8146	18.1438	15.2221	13.5566	14.1298	14.947	14.2678	18.3639	15.821	16.212	15.3852	14.3482	15.5306	19.0017	16.6442	17.2303	18.1522
CAOG_00058	37.54	41.2394	34.9712	38.7136	41.9313	45.3256	48.2145	46.9464	46.7032	48.8241	46.0037	48.4564	54.2756	56.6841	55.3882	58.5383	35.3557	39.7645	34.3032	35.1408	41.3723	45.2026	47.292	37.9084	44.0636	46.1947	50.7902	47.1867	48.1457	53.9347	53.6099	54.1428
CAOG_00059	15.5411	15.4137	12.7476	12.7608	14.7246	15.0688	16.0846	14.3015	16.2701	16.7148	17.8648	17.134	18.1144	18.2078	17.1197	16.3745	13.7032	11.6853	10.9073	11.7576	12.8976	12.8434	13.7697	14.5663	14.7517	14.762	16.2438	16.086	14.7918	16.6655	14.8978	14.8762
CAOG_00060	0.435677	0.213466	0.133148	0.0699931	0.261851	0.184312	0.250279	0.099903	0.349012	0.29037	0.16344	0.137205	0.328269	0.277014	0.278573	0.26508	0.274156	0.241381	0.140919	0.163637	0.195276	0.133672	0.0923178	0.19855	0.206668	0.214817	0.222768	0.287975	0.220778	0.293382	0.290324	0.315365
CAOG_00061	3.32284	3.01776	2.66307	1.63207	1.31931	1.54518	1.60327	2.28604	1.73667	1.59857	2.07028	2.38666	1.52384	2.9583	2.47908	2.68918	3.99376	2.30083	2.24136	1.4711	1.58872	1.33648	1.95211	2.35476	2.17383	2.7115	2.76137	2.47731	2.64957	3.09271	2.77098	2.72962
CAOG_00062	38.935	33.0326	33.2568	37.4822	38.8446	40.4127	40.6523	43.1259	40.6341	51.8207	50.5663	45.5911	45.3063	42.9836	40.1111	40.0199	34.1446	28.1378	32.6824	34.9818	38.2816	35.7828	41.5915	42.6759	45.0871	42.8695	44.5275	42.7008	41.4008	42.2993	41.8521	43.8785
CAOG_00063	9.71146	9.66626	11.1809	10.3494	10.755	9.10337	8.72716	8.55737	9.48264	8.99388	10.358	9.2164	10.5827	11.086	9.40672	9.51695	9.38497	7.92307	10.0711	9.79221	8.76027	7.866	8.90733	7.28817	8.89119	8.34168	9.00553	8.87999	9.88712	9.23618	8.60711	9.76891
CAOG_00064	52.4821	41.209	45.9688	40.35	39.6445	41.9468	35.7066	38.7077	35.0584	40.7942	38.1943	35.4481	35.7059	34.2919	34.1997	33.0707	43.7701	38.6109	37.8481	43.1816	42.0561	38.9094	36.3509	37.9188	36.525	39.14	40.0109	37.7388	38.8233	39.078	38.9148	37.1447
CAOG_00065	8.44636	7.85743	9.07938	8.27962	7.70879	8.0005	8.0904	7.43524	8.32798	8.28664	8.59351	9.04007	9.30832	9.56021	8.84002	8.36116	7.63782	7.82593	8.79493	7.5865	7.25347	7.50635	7.99209	7.61559	7.60248	7.4022	8.1983	8.16898	7.94534	8.0138	8.56392	7.62583
CAOG_00066	14.9216	10.3979	8.74437	7.91629	10.2121	14.4922	16.0602	14.8189	12.4842	13.0207	12.5514	10.7011	10.7861	11.2977	10.7	11.3188	13.514	8.15447	7.98821	8.24923	11.1328	15.0684	14.7397	15.6745	14.8986	13.75	13.6251	12.8003	12.5905	12.0131	11.856	11.9142
CAOG_00067	257.486	220.143	259.54	228.979	239.132	242.118	224.42	218.041	237.098	234.32	253.833	233.153	250.877	243.937	231.51	235.794	210.517	186.663	210.648	208.065	215.036	193.258	179.506	128.738	150.637	160.33	180.027	158.431	185.657	161.191	173.715	165.357
CAOG_00068	23.9383	18.4353	19.8871	18.7368	16.9008	19.0477	20.1683	21.8872	20.5978	21.1594	22.0871	20.9523	22.4405	24.6308	23.2922	22.0537	25.3287	17.82	20.3152	19.1002	20.6778	21.5166	20.2841	20.9838	23.1865	22.6473	23.5246	23.706	23.8585	23.4297	24.2829	23.4369
CAOG_00069	33.9376	28.1567	27.4196	24.8479	23.6768	24.9426	24.5466	24.6559	25.6702	26.0281	25.1136	26.2018	25.3744	26.9651	22.8026	24.0367	30.342	25.7414	25.2141	22.9084	24.0711	23.7999	23.2936	22.0183	23.4536	22.5846	23.0438	22.5192	23.2126	23.4295	22.3056	23.1352
CAOG_00070	26.9752	21.7221	26.9077	23.1306	24.2592	22.3462	25.1043	21.587	22.3308	22.0704	24.4962	24.7479	25.8286	26.0343	26.446	26.9442	23.9945	19.6897	25.1709	25.4931	21.7809	21.9485	24.6648	24.1489	23.1255	22.1125	23.7148	24.4405	25.5812	27.5201	27.4304	31.178
CAOG_00071	7.24346	4.40351	5.77281	6.90165	6.99305	8.20229	7.66679	8.26383	7.53152	8.03185	7.96997	7.72568	8.89161	9.66102	7.9216	8.2006	5.38376	5.14709	5.70987	5.34106	7.9378	7.17851	9.05681	5.50412	7.28577	7.53376	8.53139	7.6273	8.24922	8.35142	7.54091	7.17828
CAOG_00072	0.22209	0.283919	0.444858	0.666561	0.706532	0.593412	0.392293	0.243495	0.623853	0.23794	0.264227	0.0858913	0.299711	0.347379	0.203399	0.249919	0.227618	0.142517	0.207932	0.563739	0.598758	0.460205	0.327072	0.24397	0.398901	0.359246	0.454977	0.243009	0.442369	0.264686	0.142712	0.167371
CAOG_00073	8.41355	4.66806	4.51518	4.96921	4.97855	5.53548	4.78666	4.04066	3.98603	4.88333	3.76322	4.11035	4.9618	5.44617	5.00293	5.82028	6.55768	4.06519	5.25301	4.50427	3.91198	3.97439	3.25193	3.49234	3.975	4.05213	3.83943	4.03024	4.7519	4.57755	5.13934	5.00122
CAOG_00074	0.943792	1.01449	0.729001	1.08366	1.28676	1.23213	1.42368	1.38717	1.75675	1.53904	1.37471	1.82546	1.43611	1.5396	1.25996	1.252	0.971865	0.640829	0.669778	1.031	1.0512	1.25503	1.68206	1.09913	1.41009	1.50394	1.50006	1.38951	1.27479	1.37661	1.30752	1.03621
CAOG_00075	4.33601	2.52422	1.7638	2.32903	3.90842	5.52626	7.64471	7.36793	10.9361	11.4024	12.2067	11.52	11.1624	11.6976	8.1285	7.6305	4.13331	2.19673	1.58511	2.4535	3.8561	4.71252	7.44646	6.89494	10.0249	10.7207	10.9554	10.166	9.41726	9.70819	7.29348	7.21519
CAOG_00076	11.6804	14.8898	14.114	14.4844	14.4781	14.9731	13.4568	14.7216	13.5529	13.5007	15.2978	14.5624	14.1766	13.6348	14.8945	12.9133	10.6077	13.9805	12.8815	14.021	11.7801	14.3512	13.5619	13.9499	13.3235	13.9014	14.1275	13.5016	14.003	13.1391	13.5177	12.9331
CAOG_00079	5.99482	6.46159	7.03965	5.43906	7.24066	6.29658	5.80065	6.90507	7.10335	7.26823	7.10302	7.28305	8.87425	9.3399	5.6355	6.98324	5.34814	6.33955	8.4113	7.55917	7.50551	6.99566	7.95147	8.2427	8.48668	7.76316	8.76534	7.5364	8.59379	7.33643	7.79491	7.93289
CAOG_00080	12.444	15.1878	14.5628	11.7782	11.2105	13.8539	14.5887	14.9979	14.3848	13.0521	14.221	15.8914	15.4833	17.1169	15.3467	17.2342	14.3846	15.1306	14.0465	13.4338	13.188	14.9602	13.6852	15.2728	14.7759	14.3739	16.2103	15.9888	17.2124	16.4992	17.156	18.0392
CAOG_00081	8.92641	10.0937	8.58123	8.47773	8.08377	7.68687	6.7585	8.83745	9.11317	8.23668	9.2203	11.1022	9.66056	11.4956	9.29003	11.2599	8.47919	9.17038	9.63578	8.28631	8.59117	7.37286	7.65051	8.23446	8.96951	9.22962	10.7798	10.2399	11.0607	10.4832	11.2283	12.0561
CAOG_00082	6.34551	7.35684	7.03729	5.21905	6.19907	5.31354	5.16946	6.22922	5.77041	5.16383	5.33599	4.89607	5.93576	5.37228	5.5901	5.43866	6.34701	5.69098	5.53636	5.6677	4.38048	5.87572	5.50825	6.20033	5.23589	5.05325	5.32901	5.60724	5.2991	5.34041	6.42926	5.05532
CAOG_00083	2.90019	3.60558	3.94008	3.57302	3.65479	4.26488	4.27481	4.40583	3.5996	4.40797	4.64907	3.3591	4.24431	4.45829	3.48646	2.74599	2.96757	2.88443	4.00585	4.17686	4.05543	4.24409	3.90532	3.62413	3.93785	3.71818	4.61791	4.61683	4.82994	3.90774	3.57427	3.77546
CAOG_00086	17.1677	17.4905	13.8044	12.0708	11.572	11.0075	10.4926	10.736	10.022	10.7077	11.4761	11.3165	11.3362	12.2725	11.2197	11.2794	14.4856	15.0412	14.4698	12.1612	10.9822	12.4498	11.4447	11.0738	11.2711	12.1986	11.7055	11.8787	11.796	12.3555	11.597	12.1516
CAOG_00087	7.28465	10.0337	8.19471	7.46258	7.22838	7.35573	6.48217	6.28642	6.47548	6.53345	6.83556	6.41845	6.2478	6.87067	6.2047	6.18757	5.9059	8.83288	7.37114	6.65951	6.33719	6.29293	6.0731	4.50264	4.93152	6.25896	6.30121	4.9898	6.27747	5.40571	5.11579	5.3956
CAOG_00088	18.2932	16.6739	17.7037	15.9103	14.7407	15.2262	13.5704	14.3304	13.1333	13.9716	15.1762	15.2615	15.749	16.5431	15.0902	17.1761	17.3644	18.7257	18.4569	15.5059	17.5	15.917	14.0083	11.9281	13.7262	14.0812	14.4582	14.2767	18.4398	15.8765	15.698	17.8612
CAOG_00089	17.3445	21.4143	20.1324	17.3426	17.2335	14.4226	13.1277	13.297	13.7952	14.5754	15.1811	12.2249	14.0112	14.2247	12.7033	13.2871	15.0693	19.8691	15.1823	13.0479	15.6242	13.0403	14.4432	12.7654	13.308	11.8792	13.244	13.9696	13.5264	13.392	13.3796	12.8694
CAOG_00090	4200.7	4635.56	4526.03	5132.01	4558.53	4791.55	4659.54	4896.04	4753.95	4430.89	4589.81	4757.21	4910.28	5124.15	5077.17	5471.67	5030.69	5742.61	5477.7	5684.79	5973.83	5808.53	5172.08	5040.05	5483.46	5867.45	5745.96	5724.91	5990.19	5425.95	5652.33	5568.47
CAOG_00091	186.293	275.575	308.111	316.447	315.865	328.714	331.705	313.084	304.49	272.468	273.605	274.113	268.936	284.143	254.759	259.878	203.703	267.564	313.303	327.94	312.993	330.7	335.99	327.554	313.417	290.601	286.76	282.31	257.389	271.083	267.573	260.826
CAOG_00092	33.7171	38.1318	35.6022	31.5171	30.0885	32.8235	31.4205	30.0032	31.087	32.0051	33.6664	34.765	37.6991	41.0443	36.574	40.0124	33.305	34.8399	35.1081	33.9978	33.0221	30.9848	32.2637	32.224	34.7708	34.7595	36.9762	36.4599	40.0498	39.0727	41.1047	39.5421
CAOG_00093	28.3894	33.4688	32.4743	31.7797	32.4631	32.4876	31.8114	28.193	30.8145	26.7352	26.3965	25.5872	27.0876	27.8625	24.8127	23.8234	24.8577	30.3707	32.0708	31.044	29.8388	31.778	32.1076	32.4748	30.328	27.6538	26.3393	28.8787	26.8381	26.651	26.8935	25.9993
CAOG_00094	1.51761	2.2855	2.83477	2.21622	2.93006	3.8478	3.84409	4.76925	5.12118	4.71664	5.67667	5.80823	6.06128	6.42614	6.0566	6.06137	1.95287	1.81969	2.13321	2.34727	3.03596	3.21385	3.64956	3.89027	4.11916	4.05527	4.80695	5.28638	4.98444	5.74672	5.56976	4.96595
CAOG_00097	10.9955	17.4751	18.1957	16.1399	16.2345	14.5311	18.1405	17.5324	18.3789	21.2538	20.0397	17.1684	16.2115	14.9837	15.4681	14.4317	16.1034	16.7226	22.8118	14.7894	22.2609	21.6895	22.2455	15.9298	20.3543	17.2472	22.6873	22.6339	19.7145	19.8436	14.8876	18.3708
CAOG_00099	10.329	12.6929	12.2305	10.1407	11.1162	11.375	11.1698	10.7354	12.5898	11.9116	13.4008	12.7182	13.8106	11.9781	12.6313	12.0722	7.65069	10.4031	10.1668	9.1757	9.41997	9.44205	10.0575	9.28912	9.97775	10.2822	11.0247	10.6553	10.6709	10.9237	10.4826	11.149
CAOG_00100	32.9786	40.7943	43.2344	41.923	42.4637	43.7611	41.9048	42.8763	41.5404	42.9661	39.0677	37.6905	44.9818	40.0119	38.4559	34.7064	32.4944	38.7259	48.0032	45.2082	46.1868	41.9459	43.7041	35.4168	41.0417	41.7686	37.1344	34.7653	44.6019	39.6007	34.483	36.6909
CAOG_00101	72.3847	106.305	122.387	111.235	124.089	130.506	135.404	129.347	127.959	132.747	134.63	125.105	133.276	127.084	121.139	115.538	64.0126	94.2102	110.781	109.253	118.278	115.291	122.3	119.686	120.145	114.523	111.77	112.314	114.557	113.263	106.581	106.754
CAOG_00102	12.9178	15.2242	13.5426	11.549	11.3136	12.0117	10.1802	10.045	9.90914	10.4204	10.5148	10.1544	9.48895	10.1212	10.4718	9.53936	9.60036	14.2857	13.2649	10.7546	11.2608	9.55325	10.3891	8.55786	8.52293	8.5528	8.79619	8.05506	8.87621	9.17276	8.69842	9.42284
CAOG_00103	0.10905	0.0582884	0.0380883	0.0525585	0.0403335	0.0738139	0.0715947	0.0666825	0.0970648	0.0545097	0.0727102	0.0784971	0.0821661	0.0990533	0.0398441	0.0379145	0.102935	0.0805595	0.105819	0.12743	0.135358	0.0743538	0.055459	0.0331324	0.0795856	0.0573552	0.0514712	0.04119	0.110525	0.0489572	0.14534	0.0252602
CAOG_00104	8.86321	12.0277	10.1104	9.11671	8.45971	8.13473	10.1489	8.39841	8.65089	8.79891	9.67343	8.25398	9.27545	9.98252	8.67375	9.118	7.14787	10.7208	11.0314	8.33315	8.49306	9.28275	9.1743	8.21654	8.51239	8.27345	8.14859	8.11326	8.20952	7.63218	8.10041	8.1946
CAOG_00105	17.8003	18.0629	16.5389	14.4073	17.9921	15.7734	15.927	18.0955	18.1347	18.5275	20.1284	19.8908	19.5883	21.003	21.189	21.4225	14.1509	15.7875	15.7514	14.9213	14.9394	15.7655	16.1933	12.8723	16.4995	18.0576	16.9221	17.9618	18.9846	19.5135	18.8324	19.5709
CAOG_00106	24.1638	23.2482	17.3799	13.2276	11.9493	12.7645	11.8772	14.1885	13.1305	14.4975	14.8378	13.9872	13.8719	15.1871	15.201	13.4935	21.5727	18.7947	16.3341	12.2338	10.6286	12.0257	11.2274	13.5762	11.5086	13.7547	13.5287	13.7533	14.2429	12.91	16.292	14.7706
CAOG_00107	22.6624	19.5178	18.3163	17.7591	16.7659	16.2344	16.3446	15.4341	15.322	17.1863	18.8246	17.5173	17.8008	20.0176	17.7797	18.3641	20.5327	16.5243	16.482	19.123	15.3468	15.5461	15.6319	14.1738	16.7119	15.7049	17.6974	17.6268	19.015	19.4729	18.9564	20.6549
CAOG_00108	3.21194	5.52398	5.90158	4.1815	5.69906	5.16836	4.88277	5.00078	5.01571	5.32687	5.71369	6.24613	5.33101	5.34777	5.56829	6.68431	2.80688	4.78242	4.41637	4.95667	5.27082	5.05812	4.63112	5.51149	5.41583	5.4379	5.90868	6.4241	5.57949	6.16815	5.64194	6.42968
CAOG_00109	34.0924	16.5993	12.7262	9.98531	8.26552	7.06882	6.64331	7.04711	7.80108	8.62103	12.5005	10.6694	14.0767	17.7618	17.4529	16.1565	38.503	17.5902	14.3113	8.74642	6.78885	5.56366	6.08984	7.67079	8.45645	8.50441	9.54775	10.7466	12.6058	14.5427	19.4643	22.1085
CAOG_00110	35.423	36.8281	36.6918	29.0314	27.2752	23.8089	21.6354	19.1205	15.8118	17.0653	14.3541	14.741	13.277	13.2793	12.8549	11.6989	26.0926	30.166	30.2853	28.655	22.1506	19.7287	18.0785	16.1631	14.2044	12.1394	11.8484	12.2996	11.6617	10.3374	11.9304	10.0158
CAOG_00111	22.1944	23.5494	20.7787	18.3283	18.223	17.0432	17.4133	17.5782	17.6204	17.4394	19.5375	18.9685	19.3491	20.4829	20.1542	18.9262	21.6045	22.8513	21.0186	17.319	16.5981	18.578	17.4631	18.7244	17.2714	16.4698	17.6483	17.9957	18.3597	19.8455	19.5397	19.9186
CAOG_00112	13.752	11.4438	10.0439	9.35792	8.90399	7.72254	7.00586	7.73062	6.52572	6.3186	6.96334	6.40027	7.30418	5.66393	6.34998	5.58946	10.2752	9.3523	9.12725	8.68348	7.58147	7.64077	6.5389	7.89699	6.41439	5.45952	6.55257	5.94057	6.16911	5.02832	6.57956	5.63122
CAOG_00113	38.6821	41.3104	39.5443	36.6503	33.5712	35.6359	33.8708	34.0306	33.9048	30.0385	31.04	34.3139	33.7208	37.523	35.7325	35.8063	33.13	33.7898	34.242	31.7967	29.3396	31.2191	30.2759	28.8613	28.2991	29.3501	29.248	30.3463	29.5685	30.298	31.1056	31.5186
CAOG_00114	2.02776	1.77477	1.62489	1.62705	1.61794	1.62313	2.15818	1.85581	2.16425	2.19139	2.33513	2.1753	2.29215	2.61164	2.65619	2.38534	1.20702	1.25913	1.0825	1.35579	1.16195	1.4775	1.54372	1.54145	1.58326	1.57121	1.77399	1.71871	1.63546	1.75834	2.07478	1.87306
CAOG_00116	21.6635	21.7535	22.4704	21.2783	24.249	24.8683	27.0751	25.4756	27.336	28.3568	29.5229	29.7716	32.2113	34.6696	31.0635	32.235	21.6672	19.4753	24.4103	21.2339	22.2412	24.3697	24.4769	26.6342	28.0601	27.2951	29.6277	28.5365	29.1955	31.4344	32.0483	32.8875
CAOG_00117	104.776	111.302	124.17	136.964	144.292	148.792	168.27	167.429	162.964	165.236	172.192	177.554	183.307	181.573	185.922	183.548	85.6847	107.658	127.698	135.583	139.626	143.85	158.026	151.155	155.96	153.466	165.334	163.022	160.127	170.108	172.732	170.686
CAOG_00118	41.156	38.286	41.3196	35.4506	32.9548	29.7931	32.7575	34.1872	30.6113	29.1712	29.4708	31.9966	28.1949	32.3894	31.7293	29.739	36.3381	37.9087	40.5213	34.3865	32.1014	31.8835	28.3129	29.5053	28.6019	26.5657	27.087	31.8076	30.4146	28.4981	31.7094	28.4063
CAOG_00119	12.3887	13.7299	12.6333	10.8887	10.653	10.0606	10.567	10.3559	10.7594	9.36141	9.44148	9.26536	8.65597	9.03157	10.2939	8.25869	10.8126	9.97426	10.9649	9.28953	8.69295	9.17183	9.31988	10.3156	8.97433	8.10408	8.01558	8.99936	7.43007	7.85192	9.75374	7.66173
CAOG_00120	11.1802	9.07727	8.72561	8.60149	8.91184	9.56025	9.30157	11.1151	9.41491	10.0104	10.9375	11.3108	9.89559	11.5786	10.994	9.98346	8.95207	5.98198	7.45173	7.9652	8.47238	8.30521	8.50511	10.1589	10.0784	10.2851	10.424	10.3477	10.2315	9.49596	10.2963	10.2359
CAOG_00121	14.5573	14.8081	14.753	13.5143	13.8042	12.9276	13.2596	12.6093	13.723	14.0006	12.8222	12.8742	13.6125	14.0932	12.2593	12.1984	11.8319	12.4698	13.9576	13.8208	11.9979	12.4503	12.5519	13.5132	13.4182	12.3756	12.6698	13.6384	12.6583	12.9102	12.3967	12.1163
CAOG_00122	9.18587	6.08084	6.27512	5.32865	4.97648	5.22338	5.37739	5.02782	6.5558	5.92213	6.56211	6.87221	6.7621	7.63115	7.02024	7.10597	7.44784	5.57376	5.52686	4.965	4.27383	5.06155	5.94393	5.50479	6.03495	6.19689	6.95454	7.1106	6.98374	7.26076	7.86588	7.49024
CAOG_00123	49.1375	40.087	36.8123	34.0309	31.9534	30.0647	32.6463	30.8014	30.3004	31.3669	31.5712	30.6234	31.1883	31.5235	33.4149	30.3429	41.0874	33.1373	32.5233	31.1265	26.661	28.7124	29.2827	29.3605	27.9563	27.5458	29.2565	29.9231	28.8973	29.7427	32.9673	30.7759
CAOG_00124	9.3531	7.12937	9.68971	8.74085	9.20696	10.0634	9.61743	10.4336	9.59223	10.2458	11.1543	10.1611	10.7762	11.6127	10.337	11.0127	8.18722	6.58803	8.8979	8.79204	8.94229	10.1105	9.74897	8.46936	9.53586	8.78555	9.80788	9.7439	9.83772	10.9669	10.0951	11.2597
CAOG_00125	19.8099	17.3499	18.2928	19.561	15.6851	17.5126	20.1969	18.9355	14.5205	19.1093	16.8919	18.9392	17.4472	21.3143	20.5578	20.8232	21.9693	17.2114	21.5065	20.0839	20.3958	21.7016	20.3491	19.2789	20.8187	24.1974	19.9525	21.6322	22.5541	19.4732	22.0729	21.3815
CAOG_00126	32.8329	34.9665	33.3047	31.5383	28.2521	30.2007	26.4466	29.5571	26.3124	28.1957	31.3673	29.1439	26.409	23.6228	24.0516	23.8381	25.8864	29.8417	31.4476	29.1252	25.1781	27.9895	23.6764	36.2887	27.1826	26.2107	26.0493	26.4587	25.769	24.8835	28.0122	25.179
CAOG_00127	138.884	627.611	41.8746	22.0809	27.5057	718.172	27.5461	818.135	20.9256	14.9919	68.6878	30.5829	28.8402	25.7177	42.6104	445.299	43.4575	546.855	18.8109	15.7276	12.7658	772.773	15.2131	825.592	20.47	12.735	67.2376	27.609	13.7647	23.1331	91.4747	421.145
CAOG_00128	43.3367	48.2994	51.0804	49.1233	46.6328	43.4905	44.9738	44.5335	41.8682	44.578	47.6951	42.7246	40.4023	39.005	38.9719	35.8097	40.1739	46.4184	48.3251	47.7086	47.0157	44.3267	46.035	44.7917	46.0228	43.6496	40.0329	42.7888	43.0556	37.1818	38.4668	36.5953
CAOG_00129	213.7	173.259	170.82	182.716	188.902	195.051	199.921	203.621	211.521	223.688	237.598	230.49	239.296	252.067	242.434	247.509	213.737	193.558	204.372	187.257	197.832	208.825	235.3	242.439	242.777	243.42	248.614	240.466	255.506	262.708	268.79	280.145
CAOG_00130	7.82431	6.38131	4.79099	4.34405	4.5	3.85128	4.01168	3.3097	2.63146	3.54378	5.20967	5.72041	5.15275	4.50398	4.24077	4.48065	7.11794	5.5186	4.17512	3.30144	2.67709	3.76407	3.89845	2.76852	3.61647	3.34774	3.54825	3.44442	4.42497	3.81915	4.05052	3.72136
CAOG_00131	90.3091	69.6829	62.9582	58.0637	58.5039	63.112	69.4857	80.2865	73.9034	74.8087	80.4499	88.1795	87.929	86.0198	96.7678	91.5695	81.5848	64.9958	63.4828	56.1019	57.0094	62.9678	64.4942	82.9356	71.7624	73.8267	79.2377	83.6315	83.1437	82.0139	94.7179	91.06
CAOG_00132	12.6555	8.80981	10.2865	11.1639	10.2323	10.8994	11.3672	12.2451	11.9243	11.5776	11.4466	11.9409	13.1285	13.716	11.9121	12.419	10.8314	8.09149	9.8417	10.0209	11.0678	11.2388	11.4439	11.2271	11.4754	11.0475	11.1733	11.5426	12.3119	11.3626	11.4594	11.2065
CAOG_00133	13.2865	12.0687	11.0373	10.9608	11.1922	11.2557	11.2921	10.5937	10.7835	13.0211	12.5959	11.2345	10.9568	9.9736	8.31508	8.39454	9.33871	9.75726	9.97545	10.6368	9.78233	9.83695	11.1356	9.60733	9.0331	10.7192	9.58638	9.45681	10.0092	9.31791	8.06593	8.59532
CAOG_00134	2.57227	3.52157	4.84323	6.42912	7.63185	7.02163	7.38726	6.99962	7.46567	7.87224	8.2367	6.87391	7.45201	7.30714	6.05441	5.21481	1.82352	2.05228	4.08013	6.18731	5.98237	6.47338	6.09596	7.00739	6.54337	6.76876	6.10324	6.5865	5.82384	6.12197	5.27444	5.05746
CAOG_00135	22.97	22.3308	17.474	15.6841	15.9343	17.4288	16.109	20.1861	18.2019	19.6178	22.3755	23.6491	23.8954	25.221	30.8586	27.6017	17.1533	18.7478	17.2596	15.3268	14.1328	16.7637	14.9349	21.656	18.6333	17.7468	20.948	24.8483	22.3418	26.4874	30.4672	30.2524
CAOG_00136	294.25	277.624	247.633	216.355	223.211	231.558	203.591	261.657	213.497	210.735	207.714	235.771	194.094	202.236	252.093	230.438	219.427	236	195.339	200.298	192.869	202.895	160.27	245.412	174.459	185.006	168.911	214.413	189.083	176.092	235.406	220.915
CAOG_00137	22.5421	12.895	10.0573	7.11659	7.69122	8.05628	8.42914	9.04025	10.4783	11.6349	14.6856	16.0144	16.9733	17.5473	19.2518	21.3469	20.669	14.6569	11.2669	8.83052	9.18639	10.2055	10.7217	12.4905	15.7456	15.4327	17.2298	20.1413	21.3557	22.3646	23.7322	25.2778
CAOG_00138	0.194886	0.179219	0.176433	0.217297	0.239926	0.223844	0.443514	0.516253	0.297344	0.105642	0.87378	0.412297	0.643998	0.61219	0.241243	0.673937	0.270488	0.2513	0.332283	0.29132	0.141772	0.138151	0.23243	0.359874	0.441412	0.361336	0.533306	0.255584	0.290478	0.515595	0.348508	0.357262
CAOG_00139	38.4245	29.7287	29.4791	29.2736	36.096	40.8322	46.9271	52.0638	51.9292	60.8027	63.8104	70.1923	72.8131	78.4958	74.6308	78.6817	47.1871	32.637	27.3036	33.385	40.238	41.3573	44.3817	43.2138	49.94	57.2783	66.3641	63.521	72.6453	70.7288	71.2943	75.7716
CAOG_00140	24.0929	9.54024	5.97145	4.63044	3.69885	3.89039	3.8171	4.79447	4.66885	4.96796	6.60833	6.49148	8.50035	8.86755	9.52575	9.60247	26.071	9.69364	6.39178	4.85336	4.83387	3.98178	4.67479	5.11484	6.34453	6.23246	7.86198	8.26259	8.7729	8.82302	11.37	10.8171
CAOG_00141	7.13448	9.37243	9.37375	7.62503	7.3968	8.15584	8.0033	6.4698	6.403	5.79257	4.57555	6.78167	6.74303	5.61737	7.4547	6.66209	8.06859	7.87217	8.81811	6.85829	6.30346	7.20862	7.0157	5.75566	6.37517	6.2141	5.9185	6.26262	6.28321	6.29425	7.24883	6.5196
CAOG_00142	17.946	22.5754	21.9883	18.055	16.7525	17.8077	16.0612	15.3604	14.5957	15.3416	15.9384	14.6141	14.7656	15.2037	12.3999	12.3516	15.2077	18.9858	19.2767	18.5051	16.0302	15.2199	15.9899	17.99	17.4773	14.6102	14.3504	14.4056	13.3664	13.3855	14.0514	13.6931
CAOG_00143	9.4435	10.5872	11.0534	10.3406	12.7818	11.3776	11.5959	10.3934	11.4336	11.2957	11.3655	10.3307	10.6813	10.8181	9.96856	9.61226	6.56844	9.10427	8.99043	11.0033	10.7716	10.554	10.5114	12.3883	10.7373	10.1381	10.0945	9.75344	10.1417	10.4334	10.5279	10.0583
CAOG_00144	159.154	166.804	165.825	164.626	155.5	162.085	166.295	184.066	185.691	168.374	185.553	193.193	200.895	207.786	209.189	211.01	159.892	153.738	157.445	157.259	149.938	158.364	175.996	193.734	191.953	180.854	192.164	204.67	208.8	209.666	214.939	220.672
CAOG_00145	23.4659	19.6346	18.7684	16.5179	16.0854	16.3223	17.144	18.4921	18.7926	18.7383	20.1392	17.9112	18.8118	16.1763	15.7559	14.7489	20.2654	16.6762	15.9543	15.2071	14.2982	15.9118	17.2084	16.6579	16.6754	16.7584	16.6603	16.3527	15.0835	15.1674	13.8705	13.5783
CAOG_00146	5.00935	5.73713	5.94044	5.26802	6.02658	5.73347	5.98336	4.84454	6.40041	6.32195	6.73719	6.66214	7.37482	6.96758	5.29493	5.96342	4.79996	5.08078	6.30011	5.58275	5.27954	5.08061	5.58468	6.12725	6.1499	6.07695	6.61809	6.41074	6.91163	6.41738	5.36655	5.73156
CAOG_00147	93.8402	102.091	93.5223	76.6018	71.0923	74.0603	75.8206	89.9541	96.9281	106.745	126.851	135.938	142.065	148.99	160.54	146.66	75.1312	89.685	77.793	70.1351	63.8119	68.5672	73.1208	90.119	93.8831	107.332	117.789	134.891	134.371	145.196	158.712	152.961
CAOG_00150	384.599	321.719	202.084	173.842	188.57	230.128	244.344	262.066	273.356	261.654	296.94	309.004	319.4	352.232	379.521	352.036	382.677	304.066	187.496	170.61	194.171	239.807	239.875	332.395	308.573	315.087	351.02	377.024	325.706	388.273	427.637	411.092
CAOG_00151	7.94941	10.2462	9.1153	8.46743	9.21116	9.26422	10.4796	8.84883	9.48643	9.93325	11.1374	10.52	11.2538	10.8812	9.65624	10.7229	7.33433	9.16135	8.16281	8.05695	7.99544	8.78151	9.17587	7.65532	9.25124	8.91282	9.77229	9.65054	10.7276	9.78571	9.53465	9.84829
CAOG_00153	167.908	164.52	150.283	125.417	120.071	116.996	109.044	105.493	110.664	121.054	129.095	131.19	142.214	159.688	154.907	167.646	184.682	169.857	156.464	135.876	130.528	126.781	131.012	117.249	127.125	134.725	142.623	151.203	166.483	163.414	175.386	187.73
CAOG_00154	275.348	372.064	349.738	329.02	345.195	350.059	375.199	339.678	355.082	346.52	355.604	354.76	383.339	384.402	365.909	363.301	279.065	382.158	382.672	361.695	339.862	349.572	375.891	391.097	389.527	362.072	380.344	383.014	342.693	400.972	387.668	389.586
CAOG_00155	26.8814	16.6305	13.3146	8.78461	7.9356	7.13011	7.38285	6.64161	7.76478	9.55244	9.62901	10.38	12.1967	14.3853	13.9124	15.6851	24.7476	15.1681	11.0644	8.4722	7.67979	7.14746	6.92758	7.12954	7.33053	8.056	8.83237	9.11523	11.5397	13.8118	11.9564	13.4087
CAOG_00156	5.01661	5.59729	6.03254	6.08122	7.37983	8.35176	8.93726	7.6225	7.85155	7.29279	8.96895	7.83862	7.90961	8.01365	6.76194	6.76538	4.09296	4.89231	5.43945	6.38389	7.41251	7.93653	9.48955	9.99611	9.51275	9.84679	9.85829	10.3917	8.86664	8.4953	8.09638	7.59
CAOG_00157	17.7436	18.749	18.448	17.7564	14.1807	14.9935	13.6137	14.9419	14.5657	13.6171	14.832	14.048	14.1617	14.3453	12.7047	14.5968	14.6588	15.8814	15.7151	14.8262	13.5379	12.4748	12.5021	14.9134	13.1184	13.2111	13.7237	13.5658	14.0011	12.4379	13.774	12.6181
CAOG_00158	58.0736	57.0843	52.8684	51.5109	51.7163	51.3103	50.2419	50.341	51.3531	48.6924	56.3986	55.781	57.1596	60.694	60.6405	62.1957	54.9447	51.829	51.0807	50.339	52.1463	51.343	49.1368	49.1056	49.3649	51.759	52.92	56.3164	56.3166	54.4002	59.4477	64.4318
CAOG_00159	88.6312	95.7916	91.1895	81.938	77.5643	75.4986	76.1256	80.883	79.9453	84.2838	86.5406	83.9344	84.0234	91.9083	100.26	89.6208	83.1743	88.3968	90.8272	80.9023	76.6023	78.8126	77.3294	88.0951	80.5341	76.5484	81.0009	89.5978	81.3291	87.7027	100.259	85.6321
CAOG_00160	31.2066	22.8957	19.451	20.3815	21.1383	25.2534	24.0053	30.6037	24.164	32.2862	25.8548	28.1773	26.5715	28.3417	28.7272	30.1874	26.2886	22.6036	25.1066	22.4666	24.6077	27.0451	22.7819	26.4181	22.6409	28.9721	29.3301	29.9175	27.0314	28.5914	32.8525	28.2721
CAOG_00161	12.0817	11.9131	11.9019	10.0131	8.29167	9.30524	9.7545	8.37868	9.70464	9.42549	9.10146	8.35873	11.6573	9.98722	9.59504	8.77304	12.2631	12.1362	11.3457	11.2419	10.0094	11.2591	10.9326	10.356	10.2202	9.97183	9.83449	9.42242	9.98861	10.9727	9.76403	8.84644
CAOG_00162	14.4689	13.0927	13.0821	12.0562	13.5786	14.765	17.5203	17.3303	16.13	17.3107	19.6366	19.5322	20.6968	23.3679	23.0341	22.0428	10.96	10.3593	12.7086	11.9557	12.9773	13.942	15.4202	15.6141	15.8831	16.6338	18.2122	19.8746	19.8332	20.1635	21.9576	22.1513
CAOG_00163	24.3792	19.1202	22.7834	23.7381	17.6219	20.7663	21.627	20.7839	22.3644	23.6615	20.1184	26.3076	25.3284	26.7774	30.5655	24.9069	17.9961	16.6744	17.213	20.1011	17.7291	17.6878	18.3501	17.5181	21.7512	22.2208	21.5345	22.6944	24.9925	25.2404	25.5459	24.8037
CAOG_00164	21.9064	22.5506	20.9017	21.5389	20.5354	22.6676	24.2196	22.5055	20.7411	21.6554	20.8513	20.3144	19.9386	17.083	16.5848	15.1987	19.7047	19.5409	21.1181	21.1495	21.7046	24.1392	22.1579	22.0969	23.7171	21.4407	22.5851	21.1642	21.2847	17.3672	16.7099	15.2754
CAOG_00165	88.3689	75.633	66.2905	52.9	42.3539	42.1171	38.5087	35.7938	33.4697	33.7613	34.775	33.8701	34.7986	36.7052	35.1026	37.0104	61.2937	52.2312	48.6874	41.424	33.3262	33.5505	32.6405	34.1464	31.2884	28.6426	29.5052	31.1266	29.7443	31.9231	34.0387	33.1556
CAOG_00166	20.1913	13.3764	11.945	10.4512	12.3321	12.2072	12.8703	12.4808	13.4616	15.1871	15.4006	15.2772	16.69	16.4504	16.2219	16.5086	19.7984	14.4527	10.9262	13.7715	12.3409	14.8424	16.5905	18.2861	16.6292	16.0194	18.1462	19.3773	21.4455	20.059	20.8985	23.7801
CAOG_00167	16.5621	12.2967	12.8818	12.9007	13.8193	12.4354	12.4284	10.8886	12.3248	10.1798	13.3728	9.5633	10.2659	11.13	12.9897	11.1241	14.1181	12.8469	15.4552	13.0097	11.9053	11.3585	12.1901	13.4628	12.894	11.7383	10.8877	10.5734	11.7391	9.97698	13.3378	12.2332
CAOG_00168	13.7493	12.0692	15.7947	13.6682	13.722	14.0641	13.5741	10.6555	12.8319	13.2117	15.1915	13.9317	14.4817	15.2908	13.073	13.5375	12.4827	12.2156	14.5607	11.0583	12.2988	12.4026	12.6381	11.6991	11.4194	12.9325	11.8613	12.5375	13.2877	13.1787	12.2886	13.1081
CAOG_00169	1.97674	1.81655	2.11108	2.12745	2.17723	1.83198	2.44978	1.7997	1.79635	1.94463	1.5074	2.17551	2.17817	2.06224	1.9397	1.13266	2.24734	1.64501	2.44626	2.06902	1.94113	1.43239	1.90523	1.86707	2.11573	2.1684	2.13192	1.94396	2.20516	1.39893	1.54002	1.52081
CAOG_00170	16.0465	14.2984	16.1777	14.7946	15.6245	15.3369	16.4327	14.4347	14.882	14.1122	14.9359	14.5209	15.515	17.1743	14.109	14.0884	14.2822	13.3636	15.0252	15.9941	14.8923	14.283	14.9734	13.9941	15.386	14.007	14.9327	13.5394	13.6621	14.1037	11.6947	11.2898
CAOG_00171	26.4303	29.0978	25.5977	28.272	26.5776	27.0454	29.8259	28.9823	28.4798	25.0272	26.3486	26.9978	31.1065	32.4304	30.5346	29.7544	27.5271	26.343	29.1826	29.8268	27.8558	28.5924	29.4717	23.1966	29.9531	28.7375	30.0983	32.993	29.5729	26.5934	27.3781	26.1593
CAOG_00172	116.911	98.5466	105.467	102.704	105.566	108.294	110.348	104.74	110.134	120.648	119.93	114.088	128.68	125.427	111.207	115.749	96.5937	95.8975	98.4997	97.8904	97.8606	97.5074	105.314	100.49	107.725	108.937	111.486	111.064	122.862	112.394	105.108	120.431
CAOG_00174	15.2605	14.1082	12.4836	11.8605	12.3302	11.6088	11.4201	10.6163	11.0584	12.6677	14.1036	11.3057	10.7378	13.0452	11.1948	12.6416	15.7762	13.5652	13.6382	13.864	11.3434	11.2343	13.0863	11.3057	12.0474	12.5582	13.9697	11.1992	13.3098	11.7877	10.9996	12.561
CAOG_00175	8.451	7.5142	10.0473	9.59181	12.049	12.6815	15.6626	12.4927	16.3081	16.4419	18.9054	15.4314	14.8517	13.8947	10.0515	10.7748	7.05964	6.77115	9.74674	11.2174	12.0326	12.1076	14.9516	14.3744	16.8973	15.9585	16.6718	14.066	14.4815	13.1454	9.56856	10.8343
CAOG_00176	25.3456	27.311	28.5635	23.4502	22.0524	21.2277	19.9042	20.535	18.7095	20.4444	20.6746	19.6884	21.3444	18.4309	18.16	19.9749	23.4602	26.5701	25.5466	22.6489	18.4486	19.9139	17.3104	18.8445	21.2343	18.8524	22.2886	18.435	19.7722	17.4118	16.2616	20.9185
CAOG_00178	250.441	312.221	334.176	327.732	343.738	369.59	410.521	415.782	437.429	397.554	420.163	426.891	455.145	469.959	464.192	450.679	269.56	287.27	315.625	322.049	306.67	355.333	385.22	428.081	410.583	407.492	436.328	446.361	400.543	468.43	476.372	461.837
CAOG_00179	5.19249	7.92246	7.85074	7.20753	10.3102	18.239	20.6573	21.7719	19.1832	14.1698	11.9556	11.3187	10.4055	7.59864	7.38442	6.11891	10.1667	8.37555	7.47626	9.23277	11.9539	19.5639	22.1888	22.1723	20.7039	17.5395	15.0993	12.8492	12.1121	9.61489	8.08454	7.19005
CAOG_00180	4.91122	5.49853	5.82834	6.15889	5.13884	4.99789	4.99961	4.98106	5.49285	5.97208	5.48517	5.42979	5.70885	6.35546	5.48719	6.01928	4.91746	5.32881	6.22092	5.08493	4.58773	4.48031	4.68772	4.74617	4.83536	5.90074	5.84075	5.18129	6.03511	5.13788	4.71586	5.04068
CAOG_00181	3390.29	3328.97	3310.85	3491.79	3339.79	3311.21	3239.9	3246.89	3162.61	3316.92	3397.49	3377.7	3464.64	3369.38	3575.29	3563.84	3165.07	3333	3202.84	3180.48	3312.21	3210.16	3123.9	2624.82	3000.01	3162.47	3173.09	3139.73	3356.84	3202.52	3047.94	3083.69
CAOG_00182	172.986	131.67	103.402	84.0352	74.657	79.2587	81.8547	102.031	108.444	117.838	134.97	140.369	145.538	156.796	172.033	172.569	154.575	117.048	100.607	88.5442	74.3851	87.7814	94.5143	128.894	127.833	133.8	154.782	173.529	146.258	170.5	202.304	177.035
CAOG_00183	3.32613	2.94863	3.66676	4.3939	5.50255	4.8184	5.78522	4.82974	5.35965	5.24152	5.04593	4.78623	4.5436	5.71216	3.98245	4.09636	2.28759	2.93871	3.56683	4.54943	4.72658	4.87552	5.4975	5.09767	4.97669	5.27269	5.36052	4.7164	4.18779	4.65325	4.09835	4.77489
CAOG_00184	77.7799	80.032	81.1691	76.2296	85.4858	97.9317	112.879	124.308	135.313	119.854	137.246	134.444	154.805	157.025	150.701	140.028	91.8189	75.5755	78.7859	83.7161	80.8381	98.2792	106.913	134.723	139.681	135.923	155.197	163.272	137.616	165.085	164.579	160.31
CAOG_00185	11.0155	8.75486	8.76834	11.1254	13.4916	12.6511	12.6988	11.2689	10.8753	9.65865	10.035	8.84625	9.42294	8.68164	7.80123	7.66647	8.84766	8.0109	8.90966	11.5059	12.3962	14.1204	12.7439	10.9268	10.5241	9.92368	9.80273	10.0572	9.01924	8.22864	8.00982	7.33977
CAOG_00186	9.13492	9.96084	10.4513	10.223	9.86331	10.5226	10.9205	8.75784	9.35981	8.5382	9.18778	10.4241	10.4714	12.2509	9.55208	11.1035	12.0246	8.76451	10.816	10.9859	9.45295	9.78452	9.43775	8.60573	8.34497	9.75827	10.0769	9.37194	10.5019	10.0278	9.848	11.8083
CAOG_00187	14.6985	14.5871	12.2069	11.2991	11.1043	11.5594	11.8542	11.9127	12.372	12.209	14.1852	12.9969	13.0244	13.9649	15.1598	14.4134	11.2598	13.3705	12.2683	10.9968	10.4016	11.3225	11.3969	13.027	12.1805	11.0475	13.6054	13.1895	11.3629	12.9029	14.7717	13.9037
CAOG_00188	30.4063	31.9262	33.084	47.6986	60.4451	72.9067	72.7079	67.9079	57.3367	49.4699	46.0601	36.1468	31.6993	27.1629	26.6423	22.1004	27.1223	30.1594	33.4101	48.1611	62.2016	74.1301	72.5423	67.9175	57.7275	46.9733	43.4826	36.9435	29.6963	24.56	26.664	21.5073
CAOG_00189	8.98603	10.4811	9.33536	6.99165	8.87028	8.51969	7.8018	7.30257	6.77241	7.4926	9.01049	5.88694	7.13433	7.253	5.74887	6.52547	8.83631	7.55377	8.35911	9.17676	7.44823	7.56267	6.69018	6.92277	7.18501	6.25806	7.97259	6.36949	7.1806	7.60894	6.25107	8.22001
CAOG_00190	12.0937	10.8916	10.2004	9.26154	8.43744	9.27812	8.42899	8.7571	8.64564	8.07194	8.76126	9.15102	9.23978	9.1488	8.96499	9.24226	10.9819	10.0125	9.88839	9.51604	8.79121	8.81071	9.04566	9.3217	9.18351	8.87722	9.89683	9.99679	8.97058	10.2438	8.89864	9.5978
CAOG_00191	41.3837	41.2888	39.7064	39.392	44.0784	45.6331	48.0518	45.9212	48.0016	53.1921	54.6514	52.4872	52.173	56.9891	49.9485	51.0627	34.3726	39.0971	41.938	42.7664	41.6764	45.1287	45.8163	43.6628	46.864	45.6221	50.3052	49.8487	46.3834	50.6501	47.8509	49.3382
CAOG_00192	7.27511	6.38615	6.03512	5.58565	5.23524	5.90685	5.28961	6.28096	5.81819	5.31128	6.48639	4.785	7.53715	5.98665	6.34102	6.31249	6.19694	6.36607	5.41055	5.47042	6.28504	5.4336	4.80122	5.29655	5.64168	5.72541	5.37485	6.20764	6.13538	6.37717	5.45576	6.22461
CAOG_00193	9.8108	8.09046	8.57885	11.8695	14.6385	14.524	15.6367	14.8171	16.1969	13.7641	16.8926	16.7787	18.2957	19.59	16.9076	22.1165	6.70711	7.3955	8.78318	11.3593	14.584	14.5988	15.8246	20.6163	16.6844	17.9758	18.7155	20.071	19.7913	22.1167	22.4316	24.717
CAOG_00194	127.161	78.6182	60.5445	51.0334	60.2858	56.5577	58.0537	67.5375	75.5134	71.7388	81.634	78.6703	77.9426	65.5954	69.2447	60.0812	128.623	77.8905	63.0588	58.9044	62.9091	55.8913	61.061	65.8925	70.6421	78.8298	82.9435	79.4802	83.9142	67.0041	59.8317	63.1409
CAOG_00195	39.2164	29.4851	24.0452	19.9687	19.5826	18.157	19.4853	17.1835	17.9782	17.5669	18.4097	18.874	19.1032	20.3633	20.3529	19.0544	34.0082	26.9312	21.7281	19.8943	19.0469	18.2098	19.116	18.4477	18.985	18.8697	19.9213	18.4766	19.0382	19.1136	18.4047	18.6864
CAOG_00198	2.96466	1.72806	2.16473	2.84265	4.36884	5.41871	6.65327	5.68918	8.86896	9.01672	10.2874	8.66844	9.32998	7.32948	4.34498	5.55286	2.97357	1.54186	2.06868	2.63077	3.36835	4.3201	6.00923	5.34472	7.93172	7.45232	8.19995	6.40113	6.84485	6.16014	3.47168	4.50588
CAOG_00199	63.1967	55.0629	66.661	63.8954	62.9791	58.2692	63.6048	55.7662	67.0225	72.1257	77.0492	72.117	82.2331	91.9631	70.2111	80.103	67.8105	56.7381	67.7482	65.0461	60.2213	58.8832	68.564	51.3049	67.2723	67.1782	76.9799	68.4551	84.3936	84.2353	70.6597	82.3952
CAOG_00200	18.2114	17.1765	16.245	15.3211	16.3398	15.7355	18.9632	14.4656	18.1048	17.3769	18.2477	17.4374	20.1997	20.2698	16.6901	16.7198	16.68	14.7639	14.9416	15.3181	16.3106	16.1157	17.8288	16.0596	18.6318	19.0933	18.7237	17.3342	17.2255	18.8463	16.541	15.6087
CAOG_00201	113.536	110.007	109.05	106.17	121.772	124.007	130.34	130.152	131.585	160.854	155.294	149.171	167.776	160.127	153.371	144.061	106.183	106.559	110.159	110.538	124.993	127.321	134.862	145.145	151.827	149.131	160.602	154.131	162.615	160.195	153.546	171.044
CAOG_00202	36.5557	34.1399	31.0608	31.5668	31.4924	29.5459	33.3399	34.3736	32.1248	32.6272	37.7768	33.9201	40.9659	43.9937	38.9177	40.5157	50.7087	44.4013	32.8835	39.8256	38.3029	38.065	39.4746	39.4037	42.6955	41.4808	42.025	39.6743	38.4098	42.3567	42.2895	47.0723
CAOG_00205	38.592	32.8783	23.3536	19.9843	21.448	19.4661	20.4258	18.8531	17.8083	18.0777	20.6392	19.8109	19.3446	21.9354	19.2368	19.143	34.2879	28.3877	21.6862	17.5011	18.8598	17.9119	19.5466	18.2412	15.5077	16.7768	17.2888	17.624	17.8245	16.9746	18.88	18.2205
CAOG_00206	41.2465	40.7497	39.5634	39.217	34.2129	38.6961	37.8252	41.0047	39.3915	36.442	36.3348	39.3072	35.3798	40.4735	40.5145	39.6104	40.29	38.4157	32.5075	36.4333	32.8586	37.9028	34.0244	39.337	35.0164	34.5857	33.4427	36.6653	36.5181	37.5012	43.1031	35.5081
CAOG_00207	11.1032	10.5921	9.09878	6.94799	6.934	6.62943	7.1566	7.02102	7.75328	7.34739	9.27629	8.7634	8.50443	10.3648	8.83311	7.96614	9.67185	7.62375	6.33786	6.04108	6.14063	6.14243	7.12631	7.99409	9.37933	8.23721	8.1941	8.80786	9.13444	9.02249	8.89057	8.90381
CAOG_00208	84.2908	63.1597	48.4944	42.682	33.8377	37.7539	34.4477	35.5366	36.5521	41.1149	40.3203	40.034	42.9016	46.4016	47.6	45.4321	80.8398	59.9167	41.058	35.6236	34.8431	35.8734	34.8534	34.4454	35.8886	37.8657	39.6115	41.1295	43.5144	44.1663	46.8824	47.4699
CAOG_00209	100.162	168.086	171.186	156.623	140.605	134.265	128.729	119.778	109.924	96.7418	93.7726	89.6853	87.8371	86.9992	78.8322	71.25	96.8072	139.58	145.603	139.269	123.21	120.829	120.987	123.078	104.395	92.5769	88.6555	87.3984	78.9102	77.1069	75.51	68.9451
CAOG_00210	10.2816	7.41866	6.8145	6.27295	6.85506	7.71085	8.92749	7.88096	7.60025	7.79678	8.00179	7.50246	9.1038	7.96697	7.30703	9.19448	9.04289	7.56403	6.32956	6.92936	8.20968	8.49115	8.14823	7.74953	7.4299	6.76185	7.90142	6.31186	7.74992	8.608	8.86626	8.11441
CAOG_00211	73.716	63.5998	59.1449	56.5019	58.7845	58.8749	57.7237	57.7406	57.158	64.3955	60.8733	60.4477	64.0176	61.3582	58.16	58.5089	68.0077	61.4772	59.0952	53.4614	57.9322	54.7165	57.1061	62.8891	59.8336	58.6454	60.2315	58.1023	61.6767	62.8585	58.6443	61.0966
CAOG_00212	48.5317	50.2212	54.894	55.0871	51.9722	54.7931	53.7647	57.2376	53.3908	68.6948	62.3624	53.6144	56.9437	51.4836	57.4395	51.2199	44.3872	42.9939	49.9415	48.8533	48.5191	52.7653	56.1022	56.9902	54.2587	51.8121	59.4776	52.3612	57.8006	52.5625	55.7384	55.8933
CAOG_00213	0.1123	0.0166504	0.130599	0.180085	0.293892	0.142314	0.260763	0.300052	0.38268	0.26506	0.358873	0.201909	0.158506	0.169772	0.290403	0.17857	0.0293245	0.123929	0.0452234	0.124455	0.154234	0.241502	0.252778	0.297416	0.340088	0.281881	0.19066	0.37544	0.161919	0.237085	0.27956	0.269957
CAOG_00214	56.7953	65.8748	74.7675	75.2765	84.8339	102.358	91.711	119.075	84.6257	84.9416	81.1361	73.1311	63.6383	63.331	71.7578	69.4407	47.9888	58.3811	67.4858	76.0936	78.3208	104.041	92.1445	111.789	87.2195	81.1143	78.9578	85.4164	66.0327	66.6269	81.0063	77.6726
CAOG_00215	69.4339	37.1003	29.0884	22.4487	17.2492	14.684	15.7478	16.3565	18.251	18.6607	20.5626	22.5023	23.8107	26.9944	26.7354	26.4854	61.7208	33.9935	25.087	18.9436	15.4837	13.9787	15.2362	15.6234	16.5045	16.3392	18.8573	21.0499	22.4501	24.4464	26.3981	24.8131
CAOG_00216	52.6516	32.9668	26.6636	19.4657	16.8991	14.5586	13.3482	15.4013	17.1242	17.9916	20.9271	21.0016	25.7699	26.9993	26.0676	29.3583	50.4675	31.9143	27.7245	19.425	15.4307	14.2306	13.0523	12.9365	14.329	19.9643	20.2262	19.4168	23.3173	24.3315	24.2872	28.4342
CAOG_00217	10.613	12.3699	9.90777	9.87564	11.1932	13.009	12.5987	14.0594	11.2591	11.5204	12.7303	10.294	13.1742	11.6814	11.8302	13.5969	10.9204	9.96305	9.44122	9.77096	11.5539	12.6171	12.056	13.212	12.4104	12.562	12.2981	12.2371	12.9025	12.7851	12.6042	12.3224
CAOG_00218	10.0368	9.26611	8.12364	8.04565	8.18597	7.99057	8.60253	7.83157	8.57848	8.15307	7.91689	8.87203	8.41236	8.76909	7.97538	8.04431	7.71782	7.43643	6.38695	6.76654	6.363	6.83275	7.18788	7.52063	7.56406	6.60492	7.55713	7.11451	6.70667	6.93975	6.46271	6.60644
CAOG_00219	19.62	16.731	10.9112	10.1195	8.25192	9.38908	8.6602	9.53072	8.81957	7.88141	8.62952	8.26672	9.54154	9.64722	10.3869	10.3752	15.3566	12.4846	8.81316	7.59574	7.16771	8.1041	7.42305	8.11633	8.20552	7.0983	8.19526	8.69186	8.43827	8.38932	9.54477	9.08273
CAOG_00220	7.53055	6.76861	5.02421	4.2461	4.62414	4.51772	4.40636	4.2621	4.3057	4.30807	4.74352	4.24562	4.39614	4.36161	4.26163	4.30307	5.70139	5.14015	3.98737	4.23741	3.95725	4.11111	3.62078	4.22806	3.83102	3.42893	3.74205	3.99225	3.53754	3.69691	4.0989	3.43927
CAOG_00221	13.0138	12.5262	10.0765	9.52443	9.3062	10.2557	10.5356	10.2441	10.6461	9.56102	10.5274	10.6834	11.6124	11.7191	12.3222	11.5355	10.6906	10.773	8.51827	9.17312	8.57684	9.82967	9.71992	11.8243	10.5786	10.1751	11.1863	11.4503	10.3195	11.8046	13.307	11.4427
CAOG_00222	37.4623	38.823	28.5398	25.33	31.6373	30.3843	29.5887	32.674	26.9373	30.1901	29.463	26.6559	28.5451	30.4841	27.2722	27.3569	34.4847	36.558	28.0009	26.2757	29.8243	30.2259	31.2052	27.9201	25.6164	28.1362	27.2527	26.3298	28.5077	24.6528	26.4656	25.7723
CAOG_00223	7.77311	6.66871	5.74102	6.7808	6.3464	6.76608	6.5261	5.97638	6.03027	6.77189	6.60789	6.21552	7.55205	6.96096	5.19389	6.43003	5.96034	6.20501	5.13899	6.45451	6.00668	5.62088	6.30959	5.789	6.82732	5.82887	6.27524	5.83336	5.90389	5.86918	4.99745	5.57157
CAOG_00224	46.9522	39.9783	38.2649	31.1533	32.5694	33.9649	29.1603	31.4884	28.753	31.4138	29.5017	27.9908	31.1361	32.0055	25.9926	32.1468	41.2701	42.4148	34.7299	30.2853	29.3335	32.3092	29.9933	25.3303	26.3458	29.8299	24.6676	27.7122	29.0159	26.3457	24.6313	24.6558
CAOG_00225	62.0126	54.0234	38.5122	32.9335	36.4137	36.7499	35.5349	36.4554	37.0841	39.6638	38.9604	38.049	42.2285	42.8971	40.8326	42.9551	60.5576	51.7753	43.1611	36.229	37.6222	39.2181	35.7098	32.8216	35.1773	38.3613	37.8936	37.3242	41.4964	40.2793	41.3974	38.6736
CAOG_00226	16.3855	14.8782	11.3016	11.1545	14.1971	14.0142	14.5316	14.2484	14.8878	14.8511	15.2101	14.8895	13.7226	15.9628	14.2625	12.7912	13.7633	13.0733	10.8649	13.2813	14.0958	14.4132	14.473	13.3602	13.7062	14.2574	14.4718	14.2695	14.2817	13.7998	12.8957	13.3503
CAOG_00227	18.5078	17.6623	16.3994	17.6022	21.8879	21.9069	22.1088	21.4936	20.4962	21.4326	22.2953	17.6883	16.8673	19.2109	16.3522	17.222	16.4864	15.3603	14.5105	17.8907	18.6988	19.9577	21.65	19.7567	19.9799	18.5423	17.2378	18.3813	18.2762	18.2878	16.1152	16.4511
CAOG_00228	6.13541	6.58136	5.54018	4.18851	4.51114	4.93387	5.27766	5.00827	4.88651	4.62333	4.75353	4.76872	5.55533	5.86837	4.75992	4.49022	6.80583	5.38118	4.4609	4.70188	4.32549	4.85642	4.72484	4.62154	4.12281	4.27191	4.71498	4.71519	4.60549	5.1272	4.5681	4.71293
CAOG_00229	33.7177	33.389	27.6606	29.9376	32.1928	34.8412	36.9914	34.3188	35.6055	36.246	39.4172	36.1058	39.2296	40.4545	39.0495	37.6023	26.1499	25.2732	22.2571	26.7132	26.8343	29.1692	30.7078	34.7757	32.5438	30.122	32.0171	33.5164	32.0488	33.8616	33.2116	34.1066
CAOG_00230	18.145	20.6563	19.4934	18.1649	16.5139	16.72	16.2171	18.9564	16.3889	17.5104	17.8488	17.6406	16.2377	16.2228	14.9201	16.5627	17.7395	20.384	17.5212	16.314	16.2223	16.9292	13.8679	16.0545	16.4263	16.3091	16.5403	17.1481	14.3738	14.3928	17.2872	16.0681
CAOG_00231	5.45225	6.56187	7.7035	5.62345	5.26065	5.65805	5.34043	5.09829	5.63388	5.95165	6.44765	5.56861	6.52595	6.17142	6.78765	5.60599	4.77274	6.65907	7.13743	6.79275	5.48823	5.25503	4.44604	5.34996	5.37394	5.57128	5.45567	6.31574	5.50661	6.52834	6.81529	5.46866
CAOG_00232	30.608	30.0694	25.5293	25.5644	27.4428	28.8325	29.966	29.0263	30.0639	31.7967	33.8341	32.1954	33.5911	34.9424	33.8774	31.2181	25.4218	25.1319	22.7338	24.659	26.4781	26.2496	28.3972	28.4774	29.1269	27.0327	30.1823	29.563	30.9122	29.4601	30.5068	31.6268
CAOG_00233	4.02374	6.3436	4.82146	4.50305	4.06495	4.98447	5.71469	5.30174	5.40522	4.94168	4.83278	4.61372	5.81516	4.6132	5.7584	5.30752	3.20409	5.12528	4.10084	3.92686	4.73023	4.81925	5.1903	6.0256	5.54271	5.57985	4.87747	5.59296	4.87095	5.48655	5.09124	5.00423
CAOG_00234	7.44692	5.72589	5.6054	6.20178	5.54133	5.83107	5.85695	5.66935	5.52849	5.44119	5.70061	5.70686	5.90752	6.57988	5.43542	6.25542	6.02148	4.46055	4.61889	5.64188	5.25553	6.31909	6.33733	5.23402	5.11458	5.88106	5.62118	6.42982	6.03836	5.59492	5.90037	6.04641
CAOG_00235	14.1731	11.6941	11.6114	11.9215	11.1416	11.5037	11.9797	11.0425	11.8506	12.1293	11.4774	12.4945	12.7008	12.4757	13.2132	12.9862	12.0878	11.0495	10.2665	11.3866	10.1348	11.2417	10.6556	10.7831	11.2976	11.093	11.3013	11.9284	12.0272	11.7839	12.9302	12.4268
CAOG_00236	0.722375	1.12599	0.901649	0.740104	0.56569	0.58359	0.72285	0.819117	1.05618	0.728771	0.727897	1.40925	0.899587	1.39155	1.25561	1.1364	0.794731	0.83254	0.690954	0.746371	0.616537	0.556077	0.790669	0.677738	1.0493	0.587318	1.12985	1.00381	0.9569	0.901658	1.24977	0.808506
CAOG_00237	24.3739	21.7464	15.597	16.4617	16.72	17.6327	17.4855	16.4516	17.7286	18.927	19.2693	18.8552	20.8325	22.0469	20.8068	20.452	22.3897	20.5339	15.6046	17.3451	17.46	17.9036	17.7301	17.4001	19.025	19.296	20.0614	20.1338	20.0045	21.1752	19.8949	21.5002
CAOG_00238	30.3423	31.16	27.6256	27.8937	30.9677	38.1163	41.3436	50.6657	44.8081	43.77	41.0309	36.7463	29.27	32.6177	35.2408	30.6665	23.3542	26.2022	24.877	27.4718	27.4337	37.102	36.4254	46.4717	37.5182	38.7289	36.9271	38.9027	31.0174	30.3742	36.4194	33.6494
CAOG_00239	10.1014	6.81783	4.95768	5.72019	6.29202	5.6451	6.39953	5.28914	4.86303	5.34055	4.15958	4.15476	3.66452	4.46872	3.61857	3.81457	9.37876	6.68138	5.69877	5.97998	5.27084	6.66632	5.63301	5.99137	4.84917	4.77893	5.19303	4.2092	4.33089	3.97852	4.99529	3.30755
CAOG_00240	53.1079	55.4403	56.6671	53.2093	56.6985	51.8802	54.2159	54.1135	53.0705	46.6833	53.2635	51.565	58.674	54.2788	53.5486	48.5634	51.6392	50.6064	49.7215	54.1617	50.2575	50.4788	47.8264	51.4326	51.1998	54.9561	57.7136	54.6056	51.8259	49.3355	50.5856	45.4424
CAOG_00241	9.30716	7.74047	6.29519	6.65303	6.58196	6.46882	7.341	6.3208	6.74161	7.32587	7.51481	6.60383	6.68821	7.2444	6.65452	6.2751	7.20116	5.67165	5.1177	5.50965	5.75917	5.80749	6.2754	6.31867	6.08228	5.62359	6.02663	6.18685	6.0065	6.33093	6.35173	6.23341
CAOG_00242	129.818	124.652	136.654	138.27	130.421	170.094	168.231	194.929	197.667	211.268	175.16	193.642	175.172	206.648	175.989	166.922	124.504	135.401	140.09	129.349	131.67	106.342	172.259	191.996	186.434	159.264	150.328	161.428	185.933	163.22	164.28	178.756
CAOG_00243	12.6921	11.9356	11.8052	12.4701	12.5935	11.6049	12.9069	11.6722	13.1845	12.366	13.3867	12.3098	13.1663	13.4357	13.5523	13.2315	11.0531	9.57287	11.3473	12.1592	12.4988	12.2513	12.3648	12.0039	12.8223	11.8521	12.6814	12.2104	12.9202	12.64	13.4234	14.0333
CAOG_00244	4.94392	3.70264	4.96252	6.60107	7.51471	8.88675	10.331	10.0039	11.8018	11.5088	11.584	11.0068	10.3857	10.1498	8.25229	7.31932	3.50199	2.78666	4.79332	6.58535	7.25133	8.31771	8.10068	9.3783	10.2517	9.24627	10.3888	9.63971	8.37917	8.16456	7.19847	6.7938
CAOG_00245	23.1975	18.3126	20.1869	20.6605	21.9915	22.1392	21.16	21.2688	20.6857	22.0961	22.9322	21.2907	20.5409	20.1828	17.3595	17.4006	18.8187	17.322	18.9791	20.1687	21.3738	21.4234	17.9986	17.5537	19.4578	18.6699	19.4731	17.3404	18.6994	15.105	14.6447	13.9476
CAOG_00246	6.61513	6.05343	6.18251	5.99527	5.58885	5.66285	6.48211	5.16231	6.97324	6.07847	6.76908	7.43989	8.22832	7.98359	6.69853	7.14679	6.32905	5.04683	5.57103	5.84803	5.7754	5.7967	5.93028	5.81583	6.45201	5.82846	6.855	7.22228	6.67803	6.89422	6.96309	6.60434
CAOG_00247	15.5914	13.4122	13.7047	14.077	13.8037	16.7021	15.7109	15.8378	15.3913	16.2541	17.0962	15.7131	16.4074	17.8921	17.2552	15.0649	15.1526	12.2807	13.2709	14.0175	13.2687	15.4131	14.3069	15.5541	14.2915	14.4559	14.5178	14.5517	13.4677	14.5726	15.2017	14.6075
CAOG_00248	119.789	129.906	115.799	113.806	112.139	118.079	126.531	126.046	133.076	122.502	136.715	137.595	147.93	156.776	150.521	137.922	115.201	116.015	107.019	106.861	100.045	115.019	119.69	128.104	125.06	127.958	133.844	141.476	135.448	143.597	147.154	139.847
CAOG_00249	11.3146	14.2362	15.9535	18.5423	20.2435	22.8409	23.3472	28.1849	24.5728	25.5339	23.6022	24.7377	19.0027	20.1456	18.3207	17.6584	11.786	12.8031	16.8234	20.0862	19.1888	22.8954	24.2139	25.2161	26.3907	24.448	26.3045	25.5818	22.9405	22.0743	22.5641	21.0798
CAOG_00250	120.523	106.947	112.198	110.429	126.326	135.284	142.981	148.335	145.551	146.771	159.664	141.047	145.802	140.724	140.219	131.658	105.903	94.3154	103.883	103.183	114.26	132.079	142.772	136.888	137.669	131.814	132.602	134.217	132.984	129.29	126.294	130.333
CAOG_00251	7.50362	6.37752	6.59686	6.9521	7.13507	7.13392	8.32447	7.37298	6.65855	7.26802	6.64986	7.55937	7.79868	7.54271	6.99992	7.82278	6.5117	7.40667	7.02638	8.19913	7.63365	7.90813	7.37123	6.18114	7.07374	6.56022	7.64815	8.17849	8.34626	7.66009	7.54123	8.09966
CAOG_00252	419.79	436.682	458.455	412.977	430.389	469.621	417.213	475.112	465.07	442.87	407.062	448.813	466.446	460.398	417.034	438.804	425.212	417.045	420.905	395.409	417.559	400.191	411.788	455.301	460.114	458.415	415.637	439.318	489.898	448.808	408.055	432.7
CAOG_00253	11.5952	6.78749	6.39346	6.05092	7.68924	9.11572	7.95008	8.81986	7.42336	9.56012	9.52246	8.8364	9.69043	10.3191	10.0493	10.042	8.48087	6.37292	6.12234	5.93035	9.74697	7.8602	8.08247	8.57205	9.0361	10.2761	8.02004	10.5778	11.0921	9.58585	12.0795	11.577
CAOG_00254	7.50037	6.34495	6.39749	5.62145	5.583	5.34514	5.46258	5.16151	5.43649	4.99592	5.05124	5.21792	5.84882	5.91	6.06808	5.63032	7.84497	6.36449	6.47665	5.55527	5.43037	5.48645	5.2355	4.53674	4.93996	4.65206	5.72878	5.34499	5.05912	5.45025	5.30824	5.33405
CAOG_00255	58.7676	39.8525	35.2032	27.6592	27.4697	26.13	27.4586	23.017	23.996	24.584	28.1419	27.5286	27.6861	29.6013	24.924	28.4613	48.2108	35.3011	33.2448	29.7817	26.1065	25.2851	23.3081	22.4073	23.4256	23.3072	24.0707	24.8112	27.8034	26.8767	24.8025	27.224
CAOG_00256	12.7281	10.6367	10.7676	9.55422	9.79516	8.51266	9.04982	8.86232	8.74847	9.63475	8.99344	9.29751	10.8319	9.47338	9.59287	10.891	9.60479	8.46998	8.66685	9.33238	7.94685	8.79244	8.72268	7.46262	7.23779	8.81745	7.37008	7.34642	7.88658	8.88018	7.89034	8.29271
CAOG_00257	22.595	20.1817	20.3757	20.0624	20.1379	20.0701	20.3868	19.7735	20.4306	21.056	20.9405	21.1252	24.1314	24.1856	22.4703	19.6047	24.1415	18.7805	19.8999	22.0124	21.4967	20.5906	22.2258	21.5942	25.5641	23.412	24.3627	22.4604	24.8344	24.2326	21.9179	22.7851
CAOG_00258	20.0621	22.6497	26.1366	23.908	22.8265	20.9491	21.1662	23.9804	24.3717	24.5809	25.228	24.054	24.0441	24.3131	23.7209	22.8477	18.5304	20.0443	23.6993	22.2392	20.6721	20.7763	20.6725	21.7005	22.4122	20.101	22.4299	22.945	21.7648	19.4693	20.5324	20.2976
CAOG_00259	2.4785	5.30917	3.80806	4.19162	4.83705	5.97315	5.697	6.42642	7.77691	7.36686	7.61514	8.46636	8.55701	8.93872	8.58722	7.32882	2.03661	4.03375	3.27368	2.9157	4.11717	4.29318	5.34571	4.94262	4.72388	5.87813	7.11346	6.21121	7.21867	6.95377	5.67187	7.85636
CAOG_00260	3.3007	3.50647	3.44945	3.01683	2.63124	3.00697	2.7708	3.16387	2.93009	2.53697	3.4661	3.65973	3.42352	3.03204	3.24005	2.8746	2.45643	2.62314	3.11669	2.8397	2.52632	2.44881	2.8182	2.55876	2.64834	2.64979	2.75534	3.29616	2.94453	3.02664	2.90518	2.95643
CAOG_00261	21.1466	19.5948	21.7304	23.3899	25.2065	29.5424	31.6137	31.8141	33.5902	33.4369	35.8565	36.9487	41.2013	41.6933	40.1868	39.0169	22.01	19.6704	21.3588	24.2685	25.5153	29.6447	31.5893	32.8449	32.3616	34.1079	35.975	38.9204	40.9186	41.9591	41.719	42.9403
CAOG_00262	38.7093	35.7194	35.1701	35.8737	32.0106	31.1604	32.0234	31.3796	29.2441	32.655	33.0505	33.1424	32.7315	31.4777	29.9777	31.515	34.7051	30.61	32.4193	30.3947	30.4065	28.5147	28.2201	32.2484	27.5746	29.3771	31.6044	31.1531	33.1937	30.8554	30.0709	30.666
CAOG_00263	17556.4	15944.5	14491.3	14296.9	14792.8	13844.5	14413.2	13614.1	14726	15657.8	15228.1	15289.3	14471.2	15258.8	15266.9	16713.5	16129.6	17326.4	16196.9	15044.7	15205.9	15320.2	15173.7	16055.4	15944.3	16023.2	15564.7	15682.5	14829.7	17447.5	16225	18028.2
CAOG_00264	46.0405	44.0364	53.4962	48.3277	36.1964	48.1435	39.9749	34.8645	45.4235	42.5249	37.377	48.9922	54.0749	48.1578	42.4222	46.6851	46.6002	39.454	35.9599	34.0355	39.9907	39.0774	36.8995	27.2623	30.2954	41.2325	24.1681	31.9909	44.7517	37.7111	40.621	37.7573
CAOG_00265	197.222	221.254	216.814	224.846	238.969	237.455	258.096	257.242	260.18	267.319	274.546	270.458	268.221	262.712	248.954	239.696	175.639	184.619	208.844	216.839	216.309	225.457	231	206.729	223.571	229.12	233.297	234.065	243.998	223.846	213.156	214.151
CAOG_00266	107.748	96.8899	87.7858	75.0167	77.1699	82.6837	86.1257	81.9999	84.5793	90.0022	92.1495	94.259	96.7054	104.698	97.9924	93.8591	100.91	88.1068	83.463	78.5516	79.5968	85.1002	85.7829	93.6187	93.8117	89.1106	97.2582	98.1988	97.93	100.233	99.158	99.7756
CAOG_00267	13.2754	10.8643	10.7677	9.92264	9.9155	10.5616	10.8814	10.5997	11.5636	10.5764	11.0515	10.8001	10.8335	11.8294	12.0869	11.0578	11.137	10.1289	10.0385	9.45371	9.35666	10.1145	9.78337	10.9725	10.55	9.62339	10.9266	11.2779	9.77531	10.939	11.4858	10.6602
CAOG_00268	8.46219	6.39341	6.37347	5.82541	5.79277	5.52681	5.75654	6.12514	5.95397	6.05945	7.02035	6.21433	6.96133	7.19403	5.06904	5.97206	7.5452	6.19451	7.06835	6.86474	6.18847	7.04925	6.63796	6.51074	6.09558	6.43305	6.61733	6.10333	6.40271	5.24976	6.15446	6.095
CAOG_00269	17.1017	16.073	17.2706	15.913	17.5752	18.7838	18.2837	18.0253	17.4956	19.7657	19.298	19.4083	20.464	21.633	18.8514	20.7592	15.7598	16.3912	19.2375	16.2561	19.0725	18.1119	18.1898	19.7802	19.5597	21.602	21.5377	20.7992	21.6978	20.341	20.2474	20.3077
CAOG_00270	114.75	131.438	120.893	111.598	117.433	123.355	126.216	120.209	125.931	127.993	127.874	122.459	122.437	127.954	121.13	118.916	105.425	118.965	126.511	121.695	109.651	129.138	133.518	147.52	135.867	117.657	129.341	133.329	112.243	129.477	129.274	120.546
CAOG_00271	19.8756	16.6889	16.485	13.1999	14.5354	14.0638	14.0544	12.9338	11.875	13.8841	16.1453	13.1936	12.9276	13.0722	11.5399	12.0498	17.1183	12.5488	13.0613	13.4627	11.586	10.979	11.9061	12.5757	11.8677	11.4124	10.8765	10.9802	12.9689	11.9933	12.6727	12.5638
CAOG_00272	1331.26	1537.39	2015.04	2175.4	2409.18	2586.35	2861.74	2996.15	3253.22	3529.9	3331.43	3716.65	3637.84	3767.7	3818.8	4074.97	1199.74	1478.75	1732.95	1766.25	2033.95	2127.86	2441.34	1886.21	2033.13	2363.04	2415.67	2382.6	2665.79	2926.94	3095.21	3022.86
CAOG_00275	17.4931	16.1604	17.8977	14.6829	13.632	12.8499	13.495	12.7244	13.1715	13.6559	14.5754	14.2097	14.705	15.5204	12.8524	12.9433	14.7639	13.3704	13.8624	11.3636	11.6815	11.8113	11.3203	10.6686	11.6469	11.2705	12.5917	11.9154	11.9653	11.1896	12.3802	11.849
CAOG_00276	19.5772	14.3473	9.37094	6.71037	6.2761	6.99598	7.66551	6.37929	7.33341	7.58679	7.0284	6.95016	8.38682	9.6549	9.03879	9.01665	20.7615	14.5392	9.482	6.70689	6.73071	6.87373	6.03321	7.57304	7.35869	7.35469	7.63258	8.06376	7.08585	9.30049	8.9341	10.7193
CAOG_00277	32.5913	31.1754	23.8676	21.8563	21.4173	21.6039	19.4756	23.403	21.3416	23.8633	24.3242	23.1931	24.7712	24.0463	24.9155	23.6253	26.9059	26.7436	22.0556	19.5765	20.1136	20.9195	20.3609	20.1147	20.2098	21.9791	20.1528	21.445	22.2736	22.1226	22.691	24.03
CAOG_00278	11.0006	13.9832	12.3472	10.3562	10.8651	10.5504	9.30199	9.7928	9.62757	10.0059	11.4633	10.2387	10.2768	10.3182	10.1908	8.91601	9.55996	11.4784	11.1053	9.67081	9.4545	10.492	9.48514	9.67894	10.0054	8.76901	9.86978	9.40948	9.97949	9.16813	9.64118	9.83847
CAOG_00279	68.5667	64.5902	62.4887	53.2577	47.4278	46.0327	44.1722	47.2358	44.4065	46.5728	47.2241	46.8154	47.2087	44.441	41.2385	44.1032	64.2158	58.968	59.516	50.4677	43.5196	44.1732	43.8372	39.6122	42.9415	43.1832	42.4961	44.7881	45.4089	45.8198	43.7279	45.0787
CAOG_00280	0.569119	0.2593	0.316242	0.235486	0.401606	0.184968	0.417848	0.443945	0.387867	0.237326	0.177194	0.454612	0.340041	0.462621	0.19752	0.576272	0.419261	0.731389	0.43031	0.381898	0.262834	0.362747	0.258345	0.172591	0.333419	0.299914	0.358189	0.33643	0.386402	0.57036	0.252524	0.525807
CAOG_00281	87.9437	103.237	109.285	97.1855	95.2143	96.8965	95.1222	105.342	101.792	96.1695	101.308	104.249	99.0869	103.547	106.512	96.6556	84.7984	97.6041	100.776	100.128	90.8552	101.495	96.1005	126.051	112.234	110.574	109.077	115.78	103.154	105.119	111.923	97.0301
CAOG_00283	171.549	236.749	247.25	259.964	263.995	277.384	308.191	301.853	306.396	282.712	308.895	298.302	321.948	317.483	327.587	300.055	156.478	215.047	234.221	233.075	234.509	265.313	274.935	276.316	273.876	273.43	284.422	281.067	257.266	285.85	289.178	276.846
CAOG_00284	72.4357	68.1073	67.2205	71.2802	78.0889	86.9277	92.0016	99.2728	101.276	104.98	112.32	122.679	131.947	143.876	137.712	139.625	74.082	67.4983	64.4745	68.9508	76.9671	85.7316	96.8044	99.5386	109.653	115.298	123.862	126.683	125.036	136.346	144.817	135.952
CAOG_00285	11.4298	9.57421	7.66536	7.66514	7.22784	6.79057	8.85165	8.06326	9.52799	9.11284	9.57754	10.5401	10.4212	11.9233	9.68268	10.4172	9.83386	8.71776	7.52277	7.1224	7.17373	7.69604	8.15662	8.94875	8.61184	8.72854	9.36807	9.05472	9.73408	10.9031	9.22201	10.2883
CAOG_00286	230.803	245.034	213.229	189.139	166.429	171.617	162.863	180.731	174.511	151.798	164.432	169.957	174.528	194.119	201.093	209.774	239.536	227.825	210.197	198.89	180.499	189.075	171.679	222.35	202.886	191.143	209.421	230.891	184.249	230.425	261.947	229.747
CAOG_00287	10.9661	10.6427	12.042	10.7955	12.3065	12.1466	12.2081	11.3994	12.0343	12.2944	11.9614	12.2998	12.2684	12.0033	11.6226	10.9015	9.05718	8.5322	11.2263	10.3819	10.3935	11.2135	11.0411	10.6831	10.2475	10.578	10.3484	10.193	10.0353	9.99944	10.0049	10.0632
CAOG_00288	29.8097	25.2445	23.4755	21.9527	25.626	22.1171	21.3284	19.3486	19.2428	22.8296	23.6111	22.5209	26.5524	27.1802	22.7767	26.0651	17.7038	16.9984	19.1297	23.7004	17.8722	14.6383	20.7961	20.8878	18.8219	22.2102	18.949	18.9616	25.1706	23.5456	18.7719	27.0143
CAOG_00289	4.76746	4.84388	5.66635	5.3862	5.41038	5.44155	5.37395	6.04146	5.34149	5.08116	5.04513	5.12958	5.6097	5.64626	5.43059	5.45766	3.93485	3.96659	5.93101	5.19927	5.05539	5.1652	5.54889	5.54565	4.7783	5.2383	5.93095	5.16381	5.03214	5.40965	5.701	5.06567
CAOG_00290	49.0422	40.78	44.1002	41.9205	39.6839	31.6403	28.4642	24.8704	23.5236	29.4087	29.3983	29.3654	30.1636	28.666	29.205	26.4043	40.1459	34.809	42.9104	41.0181	34.7299	26.425	24.1109	19.0673	23.9294	21.9086	24.0593	24.2715	28.4587	25.1036	24.0782	21.8895
CAOG_00291	8.71176	8.31169	9.59464	9.40659	9.70865	10.6694	10.5217	10.8046	10.9323	9.66959	9.79813	10.0697	9.9612	11.7676	10.2967	10.2014	8.72656	7.76308	8.74617	9.45456	9.27183	9.58605	9.63566	8.57837	10.3674	9.86682	10.0254	10.9142	10.715	10.1279	10.3474	10.4702
CAOG_00292	4.15781	4.23524	5.4263	4.61046	4.88211	4.58157	5.23162	4.9649	5.02304	4.64057	5.99472	5.37169	5.94581	5.67198	5.37892	4.79928	3.43999	3.7502	4.59013	4.47093	4.27602	4.55818	4.63034	4.84937	5.15961	4.56446	5.07589	5.0829	4.71804	5.53441	4.95909	5.09136
CAOG_00293	39.1919	16.5796	15.1401	10.7239	10.5546	7.31708	6.77111	6.41245	7.02312	8.19476	10.1081	11.9301	14.5036	16.2879	17.0209	16.7292	32.5958	14.8795	12.7724	9.93387	7.25821	6.60421	6.98929	5.70482	6.65012	6.89137	8.01441	9.04336	13.8792	14.5873	14.1993	15.7623
CAOG_00294	101.08	94.4219	88.5802	75.2019	73.5949	77.59	78.6901	62.9508	70.1647	80.2288	80.1574	79.6167	82.3774	87.0288	78.4632	72.5383	141.785	141.848	130.631	113.582	108.306	101.376	96.9819	97.2726	107.978	107.595	107.72	112.131	93.3695	113.326	110.764	88.3098
CAOG_00295	9.52547	8.4107	9.00016	7.54298	7.37181	7.57869	7.34802	6.86597	6.26403	7.29176	7.34097	7.60629	7.01676	7.77983	6.27024	6.47435	8.78379	6.48355	8.02101	7.90182	7.11486	6.87444	6.80134	5.86389	6.59612	6.47835	6.20414	5.98157	7.30383	6.37206	5.59579	6.09853
CAOG_00296	40.1077	25.2808	31.8373	23.844	21.726	19.3127	16.0898	12.963	11.0689	11.5153	10.236	9.76221	9.88458	10.8479	9.64679	8.27018	59.2965	34.0438	35.0307	29.1683	23.4726	18.6902	17.1928	11.7697	12.4567	9.72313	8.87733	8.91122	9.30359	8.6427	8.26608	7.71909
CAOG_00297	8.92873	7.37609	7.5938	7.50221	6.81029	7.63902	7.69986	6.55165	6.92568	6.91821	7.37287	7.37636	6.9568	6.42482	5.35978	4.93533	6.00041	6.29551	6.50488	6.76595	6.33513	5.68322	5.65524	5.38422	6.11324	5.37056	5.75593	5.12905	5.50726	5.47433	4.43278	4.35782
CAOG_00298	15.4045	17.116	15.3578	12.389	13.1139	14.2833	11.7377	13.551	11.5835	10.7834	11.4657	10.0853	9.0025	8.66086	9.56775	9.32277	18.069	18.6846	17.624	16.5921	14.8783	17.126	13.8677	16.0024	13.7791	10.7933	11.9045	13.1763	9.59409	10.3305	12.4332	9.51047
CAOG_00299	25.2619	28.7297	26.9918	28.0913	25.4852	27.4329	27.6132	28.8876	26.7285	29.6609	28.4752	27.4808	30.0105	29.7481	29.3901	29.2945	26.2151	30.0331	28.4671	26.7934	29.4223	28.8045	26.7077	30.7702	29.1009	27.9368	28.9803	32.3479	29.8672	30.048	26.9501	27.4758
CAOG_00300	24.346	19.295	21.2897	18.893	18.4106	16.5475	15.8933	14.4949	16.5874	16.0228	16.0014	17.2589	16.7579	17.9759	18.6314	19.2499	21.3856	15.7519	19.001	18.2779	16.7713	15.6281	16.981	15.8497	15.8142	14.7654	15.7025	16.7257	17.7601	19.018	17.9633	20.2261
CAOG_00301	7.7889	23.2672	31.4393	25.2674	25.6555	23.6097	25.8306	20.1847	21.1408	21.4937	19.3627	19.2005	17.386	17.7217	14.0886	15.602	5.72692	19.7649	27.8111	24.5317	23.0392	21.1504	22.9996	20.4059	20.4387	17.9566	18.4111	15.4515	15.2951	15.3403	13.5425	14.5487
CAOG_00302	16.1671	15.4613	16.4337	14.765	15.6637	16.3883	18.1009	14.0595	16.1775	15.8726	16.4217	15.5796	17.0011	16.9746	14.1827	15.5295	14.5628	13.0882	14.8691	15.1885	14.2334	15.3578	16.4078	16.1083	17.2424	15.8455	17.8907	16.5845	16.4128	17.9087	16.3247	17.2345
CAOG_00303	1.28471	0.821399	0.505368	0.440824	0.63095	0.463704	0.532451	0.230401	0.396071	0.356321	0.342266	0.508164	0.57072	0.587001	0.251075	0.541624	0.871879	0.695983	0.386937	0.41602	0.46079	0.50397	0.320443	0.374562	0.420395	0.464147	0.330477	0.45482	0.400956	0.377027	0.3265	0.312015
CAOG_00304	25.8674	19.3073	19.6483	19.306	19.9872	20.4212	19.5576	19.6841	19.5742	21.6367	22.3551	20.4666	23.8262	21.8266	21.0098	19.4581	21.9435	17.5812	19.104	19.7598	21.0653	20.1624	20.3705	18.8087	20.6486	18.4433	20.059	20.4235	20.9674	18.1817	19.676	19.4598
CAOG_00305	1.81465	0.962164	0.999687	1.66571	2.43682	3.30805	3.56316	3.50034	4.21073	4.8233	4.6994	4.2178	4.59804	4.74824	2.62435	3.45454	1.20618	0.941321	0.838294	1.4962	2.2935	2.94513	3.77099	3.03489	4.33447	4.31646	4.28143	4.26909	4.28402	4.10456	2.95044	3.41444
CAOG_00307	545.861	590.361	633.534	665.685	634.687	621.802	604.596	610.797	606.883	539.832	587.73	539.024	581.662	562.494	564.643	575.707	549.274	607.102	663.111	706.811	688.952	701.697	682.055	679.756	661.033	686.142	680.311	660.999	656.867	634.785	658.662	623.298
CAOG_00308	129.57	107.691	95.4895	85.7952	83.0099	79.9806	73.7879	68.1843	65.8941	63.1074	65.597	67.5215	71.9173	71.5322	70.2281	71.2146	127.375	104.644	92.9165	85.6362	76.899	77.2491	74.1308	74.0684	67.8984	65.0116	66.538	68.7674	63.043	69.3773	71.943	67.8764
CAOG_00309	14.2777	13.6473	15.7657	11.1221	11.0749	11.0453	11.1364	8.78023	9.46943	7.84212	8.86215	9.0909	9.21384	9.93798	8.50697	8.93529	16.0247	12.3909	13.4648	12.1358	11.2635	10.6521	10.8035	10.2737	11.3388	9.4986	9.87949	9.41378	9.99285	9.7992	9.01421	9.55193
CAOG_00310	262.527	250.592	254.615	185.418	191.843	176.562	191.091	187.973	187.206	208.619	180.225	222.154	192.003	161.538	176.141	192.554	209.155	235.832	188.858	157.803	114.235	125.283	111.507	121.274	121.079	109.102	124.01	121.87	118.649	90.9896	99.6054	99.4572
CAOG_00311	38.3083	36.5692	35.9058	35.7839	38.4241	39.5436	43.6994	41.3047	43.7791	38.325	42.7156	41.866	46.6206	47.5834	46.8147	43.5096	36.7802	33.2984	35.7783	34.9746	34.322	38.238	38.8311	39.8658	40.8244	37.2526	40.8614	43.3655	38.6419	43.8966	44.171	41.032
CAOG_00312	10.2666	10.0236	10.5234	10.3466	10.6086	10.5406	10.4429	9.8548	10.1203	9.5331	10.2474	10.684	11.2921	11.6483	10.6813	10.6009	9.84687	8.50525	10.1776	9.55352	9.99416	10.2779	10.3166	10.9153	11.492	9.83407	10.3304	11.0299	10.9928	9.84615	11.1187	9.88799
CAOG_00313	19.2762	15.3099	15.9404	15.5039	17.4217	18.3014	18.1609	17.6082	19.0531	20.1238	21.9606	20.2432	19.8195	20.5349	19.1112	19.0309	14.9008	13.1591	14.6205	14.7486	15.2893	16.4332	16.6988	16.125	17.5226	16.762	17.2811	17.8342	16.7156	16.1012	16.4177	16.2634
CAOG_00314	55.465	48.9696	57.5759	54.1069	53.7705	58.1758	62.6652	56.9345	56.6338	61.594	56.603	55.2933	59.7661	64.594	57.8056	62.1367	56.2064	45.4444	49.3855	52.834	53.82	54.1149	56.833	53.0809	52.7003	56.5574	57.3291	56.1293	58.1163	58.5585	56.1234	56.2236
CAOG_00315	195.663	189.241	201.513	205.059	206.397	200.91	220.747	217.62	230.903	263.002	257.358	236.359	247.084	236.179	235.888	214.765	203.175	205.454	218.614	202.212	235.602	229.979	244.238	232.566	260.572	248.844	265.175	264.88	288.68	250.62	230.608	243.948
CAOG_00316	26.6443	21.9635	20.6778	18.8136	20.1134	20.2886	21.4441	20.4093	21.8445	22.9551	24.0609	24.3143	24.236	24.6587	23.9166	21.7121	20.121	17.6087	18.366	17.8599	17.9386	18.9247	19.5144	18.1613	20.1146	18.1242	20.1016	20.0137	20.1702	20.7284	20.0627	18.8989
CAOG_00317	85.1794	91.1626	81.2008	77.3509	78.7178	87.78	86.683	94.7716	95.12	100.014	97.6417	115.217	115.515	124.298	122.638	115.432	94.0584	92.7263	87.8885	95.3269	77.6088	87.1909	96.0942	80.3614	97.8638	103.945	109.605	117.01	132.629	104.707	113.498	120.58
CAOG_00318	107.015	73.7219	65.2676	64.4942	60.4206	60.5826	60.4189	57.7668	57.4653	54.4224	59.7755	66.2417	63.9641	71.1578	67.9797	65.6653	105.711	73.987	64.5495	64.9037	64.0395	63.2672	63.4475	60.0589	59.6537	60.3021	61.7159	66.3011	60.3779	64.2553	68.3645	65.2558
CAOG_00319	12.6083	7.63778	10.1032	8.56365	11.3526	10.1751	10.363	9.35269	10.0951	11.6151	10.8179	11.1648	12.3661	10.0812	9.60426	12.6004	11.6987	7.94181	10.2193	9.70953	12.4586	9.78867	12.5384	9.98532	10.2249	11.3331	11.4971	11.1524	10.3697	10.2091	11.0634	11.0191
CAOG_00320	31.0235	27.8064	27.5094	27.4957	28.7332	25.7638	24.7941	26.9062	23.4994	25.2476	23.5305	24.0867	22.2816	21.9396	25.0719	22.8332	24.8025	25.3725	24.6134	23.4184	23.9728	23.1714	20.9917	24.9237	22.9001	22.1348	21.9197	21.9331	22.5487	19.3666	21.7286	20.4616
CAOG_00321	59.9359	69.2164	48.3779	34.2155	29.4155	33.9951	24.4911	37.7971	25.9368	17.3278	21.5556	21.639	18.324	20.0332	26.7555	25.6296	57.7295	64.5404	46.7569	37.4237	32.4122	42.3098	32.3851	48.6346	32.658	31.3881	28.7882	38.9083	28.4763	32.7055	46.9054	35.673
CAOG_00322	12.8395	12.7348	13.5849	11.2356	12.8627	12.0774	11.1141	10.663	11.5843	12.6965	11.7369	11.7675	12.1449	12.4306	12.541	11.8378	10.9906	10.9518	12.038	10.9329	11.3571	11.3965	11.1713	12.9902	11.8421	11.5495	11.9989	11.9656	11.7172	11.9281	12.5312	13.6798
CAOG_00323	17.3491	15.7389	14.9048	13.7406	15.6457	15.4301	15.7352	15.1074	14.9541	15.3385	17.0461	16.3333	17.2836	17.5541	16.8509	16.2479	12.1786	12.4439	14.0622	13.255	13.2907	13.3079	14.2805	14.4839	14.6255	14.136	15.0023	15.3939	15.7649	15.1625	16.243	16.8783
CAOG_00324	44.0029	33.0647	30.2571	29.0654	32.2664	32.3464	33.5396	34.3523	36.4824	36.004	38.7912	39.3313	40.4546	39.7508	38.1636	39.7128	40.4607	31.8254	28.9864	28.339	28.9205	28.871	31.5009	33.2611	36.7282	36.0825	37.3112	36.3006	38.3794	38.1946	37.8376	38.5958
CAOG_00325	221.858	195.924	203.379	193	173.392	160.704	156.327	153.726	158.132	162.565	152.875	167.334	166.417	169.469	161.167	170.329	230.528	206.561	195.413	180.703	180.99	168.996	167.968	147.509	154.743	158.495	164.373	159.479	171.82	163.546	171.058	160.183
CAOG_00326	194.133	172.453	182.428	171.048	171.477	175.107	169.168	177.944	176.281	184.527	206.992	187.778	192.326	188.211	203.299	185.531	152.106	158.764	159.474	150.385	150.141	160.932	162.203	156.103	153.246	159.568	163.745	170.343	169.071	168.26	179.427	173.742
CAOG_00327	27.2431	25.7508	28.0398	23.5218	19.6879	18.5329	18.1285	17.7254	17.4566	18.5518	15.9219	17.0523	17.2858	15.9043	14.2434	15.0188	23.62	25.6282	24.5636	23.0231	17.8496	15.2977	19.274	17.9488	16.4066	15.9684	14.4115	13.5338	17.056	15.3974	16.4587	14.9625
CAOG_00328	3088.05	3089.23	2952.65	3262.8	2940.16	2866.16	2759.55	2767.61	2838.97	2622.84	2771.89	2871.08	2991.58	3078.56	3186.93	3412.85	3504.02	3769.41	3593.38	3605.55	3573.25	3388.38	3216.48	3037.91	3425.59	3495.64	3471.8	3509.03	3740.18	3457.22	3404.32	3436.45
CAOG_00329	28.466	25.0839	22.6792	21.2752	20.653	21.5018	21.4014	21.4626	20.5235	21.3902	23.3079	24.2998	26.8804	26.25	25.7283	23.9534	27.3956	21.8071	20.6993	19.7336	19.2794	18.6368	19.3024	20.4186	21.5433	20.8079	22.788	23.2245	24.2994	24.9286	25.8498	25.6184
CAOG_00331	233.863	223.399	226.042	208.267	198.415	197.737	192.236	205.472	203.517	227.424	229.771	230.586	239.111	245.484	248.723	246.43	217.99	217.813	212.588	195.031	184.221	193.372	193.009	194.865	199.827	203.827	221.783	211.803	229.068	231.822	237.348	239.368
CAOG_00332	116.91	105.209	106.858	111.506	112.256	114.224	112.199	105.38	103.999	101.764	104.678	107.383	115.898	116.815	114.045	121.178	111.917	99.4313	101.67	97.4103	109.058	110.401	100.452	103.414	98.3707	103.72	103.991	106.813	112.781	102.702	107.528	108.611
CAOG_00333	16.88	19.2084	16.8535	15.2052	13.7014	13.0703	15.2092	13.301	13.2646	12.1689	12.8893	14.1814	13.9922	14.8058	14.9651	12.4924	16.7894	19.4192	19.0038	16.3841	15.1433	14.4347	15.4419	15.2128	15.4225	14.6145	16.5587	15.7785	13.9808	14.8464	14.4758	12.755
CAOG_00336	137.803	165.449	156.097	162.533	180.387	197.613	205.329	200.67	209.874	214.839	218.963	219.75	224.096	231.682	217.099	215.679	134.763	150.547	156.052	172.805	173.288	201.355	215.32	224.144	220.954	199.997	220.324	227.876	194.529	229.326	226.211	216.196
CAOG_00337	38.9462	45.1647	46.1404	43.347	48.3998	49.7608	53.7119	59.9788	61.1484	64.5733	66.9144	60.4928	56.2812	54.8105	51.3165	46.8108	33.6892	36.4523	39.5574	40.6886	40.3984	46.9088	49.4993	47.1175	51.0952	50.5292	50.2254	52.9796	47.8492	46.3602	44.1805	44.3543
CAOG_00338	6.12859	6.68374	6.60832	6.14935	5.44502	5.53604	5.3875	5.68468	5.37739	4.81502	5.70775	4.82757	6.61437	6.39885	5.10005	5.61135	6.36483	6.44476	5.6966	5.33388	4.52697	5.32373	5.21314	5.33432	5.61874	4.9899	5.97066	5.54692	5.38416	5.6464	5.43815	5.31728
CAOG_00339	4.39769	4.76591	4.47582	3.59656	3.28748	4.44153	4.99176	4.7241	5.64228	4.44251	5.16245	5.8703	5.3595	5.28778	5.33519	5.92441	4.57777	3.94138	3.26495	4.32188	4.20175	4.22061	3.56409	5.38586	3.85397	4.60145	4.99208	4.72262	5.89542	5.4063	6.1474	5.6582
CAOG_00340	24.5337	17.3055	17.0475	15.6995	16.1979	14.6699	13.9023	13.3734	12.6052	12.349	17.0715	14.1991	16.2092	17.9041	17.0945	16.0302	22.8925	19.0123	17.1627	15.6634	14.0831	13.4385	14.1187	14.0941	14.718	13.7942	14.9561	16.0367	17.157	16.5237	18.1532	19.7041
CAOG_00341	15.2894	18.4434	18.1294	15.6033	12.999	13.464	13.2397	13.1691	14.3066	15.0945	14.6974	14.3707	14.9214	17.4642	13.1036	16.18	13.385	13.8299	15.5833	13.5956	13.8253	11.7979	14.0385	10.5568	13.3947	11.7135	13.2845	10.7732	14.5077	11.5407	13.4967	13.609
CAOG_00342	7.50543	9.65767	9.11701	8.02514	8.65061	8.08812	8.28541	8.28844	8.42525	8.26836	8.58802	8.68333	8.59997	9.12603	9.05351	8.28503	7.01473	8.20786	7.99503	7.99396	7.43854	7.92911	7.80416	8.52994	7.83811	6.75448	7.82985	7.75383	7.78573	8.385	8.2787	8.36354
CAOG_00343	3.34088	4.30097	5.38769	4.99282	6.50866	6.07961	9.67341	8.14491	9.17827	9.77426	9.50047	10.3542	8.38597	10.3886	6.66444	7.42675	3.20146	3.47212	5.08688	5.81785	6.92007	9.01068	10.174	8.04983	8.62884	7.74243	10.1414	7.45878	8.42163	7.31879	8.69576	6.22763
CAOG_00344	8.35304	11.4743	10.6195	10.3067	9.60979	11.8219	12.0602	11.3716	11.6711	11.3757	12.4407	10.746	13.1873	12.1004	12.7774	11.8713	8.43748	10.1944	10.294	10.6434	10.7022	10.0851	9.73579	8.58254	9.81287	9.66003	11.2705	9.93666	11.6384	11.3107	10.5172	10.9579
CAOG_00345	30.1531	31.1542	32.1581	28.3362	28.0838	31.3205	31.7353	31.0669	31.7399	37.5767	34.2964	34.5406	37.2373	35.5847	34.602	31.6841	25.3474	27.7641	28.2141	29.9116	28.0742	31.7087	32.3629	38.3957	36.7613	32.7068	37.9395	36.9827	36.6838	36.503	38.238	36.9966
CAOG_00346	29.573	33.2016	30.6045	28.7068	28.8884	28.0139	28.1928	27.082	28.8891	28.1286	29.9739	28.2418	30.0313	32.439	30.1399	33.1748	30.2908	32.6222	32.4527	29.4178	27.8061	29.7088	28.3376	27.6695	28.5428	30.6695	29.6668	31.4567	29.5324	31.0717	34.122	33.4822
CAOG_00347	23.0777	22.9818	19.8408	19.3626	20.0811	23.9417	24.3361	22.8804	23.0809	19.2939	22.9557	22.5557	24.5895	24.7129	23.0237	22.6676	25.7746	18.4266	19.8251	17.2468	18.0875	24.0215	25.7062	25.6777	23.282	23.0411	22.9425	24.1276	23.2952	25.7642	23.9715	23.9853
CAOG_00348	22.8941	27.4113	27.213	23.6046	20.915	19.8752	18.9399	17.6342	17.6739	17.0715	18.6944	17.5191	18.0652	17.7826	17.828	16.1487	20.6036	24.5726	25.006	22.6224	19.6482	19.4745	16.5342	17.9299	16.9327	15.3792	16.8071	17.474	16.3377	15.2589	17.2355	15.0571
CAOG_00349	69.8571	57.0082	45.3798	37.7727	35.6365	32.6944	30.1767	26.7337	26.5166	24.4251	27.9347	25.9688	28.556	27.1058	25.8265	25.8128	54.0492	47.934	44.5475	34.1324	29.9893	29.6684	26.4072	23.8057	26.1566	23.7206	24.6994	25.9539	25.0354	22.7773	23.0195	25.4272
CAOG_00350	7.83506	4.68846	9.44689	12.6587	17.5394	21.3421	25.0867	24.3282	28.6377	32.0022	30.8641	28.8239	26.2028	26.2313	18.8674	18.9361	6.82811	4.05346	8.75483	13.3744	15.1331	18.5882	22.414	19.8504	25.0996	24.0247	25.851	23.4079	21.1933	21.1649	15.3447	16.222
CAOG_00351	10.1313	14.1853	13.6128	12.1003	13.7768	14.1452	15.2143	13.819	14.1924	13.759	16.5751	15.5347	16.0045	14.9578	15.3694	14.8378	10.4928	13.3296	13.4924	12.8615	12.6298	13.9284	13.6811	13.9608	14.5113	13.1964	16.6953	15.7414	14.455	15.0339	16.1288	13.7438
CAOG_00352	87.1173	82.6511	79.5394	67.3602	64.6481	69.9415	64.4713	67.4229	59.3467	59.612	60.4542	68.5073	66.9634	70.6843	67.8336	69.5791	87.0565	84.4868	76.4641	67.3917	65.6863	63.7443	59.2078	64.0795	65.0181	63.1341	64.2841	68.9386	64.0146	61.5493	66.9034	65.4512
CAOG_00353	9.73046	12.8486	11.7258	9.32739	10.3108	8.4109	9.08027	7.52213	9.00069	8.33367	10.7581	11.5056	9.85161	10.4794	11.1192	9.90309	8.89885	11.3514	9.47342	9.16418	9.8337	9.36478	8.11439	7.49694	8.40921	10.2248	9.31131	9.42995	11.1359	8.78689	10.4276	9.97346
CAOG_00354	11.8021	16.2285	15.5225	14.3758	13.8215	14.3669	15.345	13.9297	14.8454	13.4002	14.8409	14.2048	14.7576	15.8048	15.0412	13.4711	8.66987	13.8205	13.9351	12.4529	12.7746	13.6471	13.4333	13.7924	13.8512	13.0904	13.4588	13.4903	13.1591	14.2081	13.9039	13.4356
CAOG_00355	7.01794	8.02487	8.90933	6.50087	7.32996	7.1689	4.51355	7.69349	7.43022	7.83769	5.9604	8.28045	5.7913	7.11386	5.06419	6.98734	6.86238	6.06899	9.25	7.3661	7.09005	9.24517	3.97774	4.98587	6.6815	8.88516	7.29846	6.99918	7.06402	5.03809	6.97965	9.27622
CAOG_00356	5.51416	6.56229	5.75665	6.03315	5.64053	6.31346	5.76527	6.92484	6.50245	5.76071	6.53713	6.53595	5.52824	6.02744	7.05074	5.74628	3.99896	5.05659	6.06141	5.77831	5.43346	6.50136	5.77848	6.8698	6.2175	5.39255	6.31059	6.51745	5.64908	6.57547	7.16234	5.89181
CAOG_00357	16.2606	22.1078	19.2274	18.6184	16.66	15.7927	12.9536	15.1583	14.3204	15.1924	13.6248	14.8893	13.5659	14.2666	12.8267	16.8812	14.4472	18.0733	19.4546	17.5733	15.061	14.2953	14.1581	13.3274	13.3396	13.7915	12.1062	14.6113	17.4154	13.6273	15.1617	16.4404
CAOG_00358	17.2694	18.7985	14.3667	12.7078	11.5613	10.6855	9.7508	8.90448	9.45254	8.6098	9.20208	9.72761	9.69796	10.4027	10.004	10.9931	15.3385	16.1928	14.4143	12.1673	10.3695	10.2097	9.00944	9.16054	9.14396	8.9362	10.2597	9.12363	10.2192	9.74263	9.95892	10.9996
CAOG_00359	8.08511	7.10445	7.28915	5.57782	6.86445	6.75923	6.61021	6.7825	6.55982	7.76658	6.36851	6.43181	6.81414	6.78529	5.83637	6.88825	6.77117	6.2295	7.87804	7.64349	6.31204	6.33827	5.79707	4.41992	5.44031	6.05668	6.3266	6.55776	6.62794	5.45172	5.34036	4.9974
CAOG_00360	34.8306	30.7907	29.9327	27.5625	26.4554	26.6718	26.1859	26.9613	25.4286	26.7726	26.6194	26.7249	25.7427	26.7228	24.2522	25.6089	28.7254	27.9943	27.9395	27.2074	25.4192	26.4884	25.0737	23.6488	24.2189	23.7914	25.0712	24.6922	24.6611	24.1909	24.8471	25.7573
CAOG_00361	12.1943	13.3304	11.7583	9.76406	11.6498	11.1625	9.61765	9.44194	9.07662	9.18953	9.69582	9.13949	9.31603	9.27321	7.2101	8.75408	8.21896	9.64969	9.74276	9.70507	8.51431	8.89507	9.52016	8.58358	9.65357	8.21378	7.37345	7.25443	8.73867	8.65572	7.90904	7.98271
CAOG_00362	9.96169	15.597	13.9546	14.5395	13.5766	12.3773	14.0466	13.708	11.9037	12.9239	13.3041	14.3781	13.0386	13.3836	13.2337	15.1631	11.0806	15.1424	15.7729	15.0391	13.1393	13.0341	12.3018	13.4943	13.0715	15.7308	13.5883	13.5572	16.4812	12.921	11.1803	15.1194
CAOG_00363	40.4129	35.4663	28.6986	22.0266	19.9379	19.7402	17.2979	18.2748	17.7895	16.8539	19.7704	18.0384	17.9244	19.7573	19.2273	18.7713	40.4591	31.4554	27.9465	23.4553	20.115	19.9983	19.4248	17.7398	18.1497	17.0675	18.337	19.3443	19.8724	19.1477	19.513	20.1993
CAOG_00364	83.7732	85.6627	79.8604	71.79	76.5157	77.6335	79.0168	79.3761	80.3865	90.2769	96.8594	88.7864	95.2624	101.313	99.2258	90.7122	72.2137	81.1087	74.662	74.4616	70.572	74.7806	84.1633	81.248	88.7936	84.9884	90.5197	89.2077	89.8234	95.0097	103.136	97.4297
CAOG_00365	4.30031	4.95235	4.16884	3.53874	3.95939	3.30786	3.63527	3.18584	2.98869	2.98195	3.89467	3.69517	3.37779	3.39258	2.98457	2.72265	3.07096	4.69214	3.6274	3.16205	3.49634	3.25706	2.7908	3.47191	2.89175	3.44711	4.00905	3.2292	3.01674	3.13964	2.16667	2.93321
CAOG_00367	8.64468	5.55242	4.59022	6.82633	9.46941	12.977	17.2487	19.4555	26.1022	31.668	29.9658	27.0615	30.2941	26.1607	20.2334	19.4267	7.13926	5.83443	3.68361	5.31547	9.3508	12.1016	15.023	15.4028	20.2441	24.3471	23.9588	23.9137	22.9078	21.4391	17.1893	16.0763
CAOG_00368	29.5011	32.1415	29.7376	26.6742	26.6328	26.5017	29.1772	31.4587	32.0621	29.3054	35.1586	37.7696	41.0809	42.5547	44.0298	44.7113	27.846	29.4745	27.7575	25.8389	24.602	26.1321	25.3356	31.8038	31.019	33.2442	33.7884	38.6312	35.9267	40.4374	43.5376	46.3838
CAOG_00369	29.9551	38.3638	37.2933	37.9514	36.1718	41.7914	39.4235	43.3009	42.5913	45.4009	45.7039	47.4097	54.6728	58.8139	55.7293	58.6017	36.7323	42.6988	43.2902	39.8056	39.8886	43.2328	43.1537	45.8151	49.593	51.0767	50.8601	58.2102	56.9059	59.1495	62.3962	66.0894
CAOG_00370	24.0753	24.6502	20.7503	17.8377	21.3656	20.9719	20.666	18.361	18.3822	18.4564	23.1287	18.0179	19.0415	21.8011	18.8355	18.9522	17.9533	20.6875	19.4378	19.4963	16.8418	19.3674	15.6428	15.0027	18.3674	17.9201	19.3221	18.0539	20.3756	18.3445	16.462	16.9669
CAOG_00371	12.1411	12.5278	13.6772	11.7739	11.1029	12.8975	13.2358	12.0705	12.0304	9.99071	10.4431	11.2125	12.9831	11.0856	11.3248	13.2449	10.7273	10.5997	11.5459	10.6191	10.7281	12.0746	11.333	13.382	11.6646	11.7169	11.6914	11.2474	11.9364	11.0686	11.2978	12.3991
CAOG_00372	1.26695	1.60233	1.32133	1.32667	1.39844	1.3019	1.41318	1.33879	1.31049	1.36285	1.42001	1.1535	1.12561	1.42413	1.26806	1.25053	1.9092	1.51166	1.50143	1.34206	1.52889	1.30492	1.38734	1.34627	1.5559	1.86554	1.59596	1.37124	0.998765	1.36696	1.18517	1.27499
CAOG_00373	0	0	0	0.229137	0	0	0	0	0	0.204737	0	0	0	0	0	0	0	0.40796	0	0	0	0.180497	0	0	0	0	0	0	0	0.197611	0	0
CAOG_00374	377.17	432.384	437.774	394.268	416.869	404.367	416.157	381.253	399.456	418.583	443.785	413.646	396.69	437.475	376.947	374.068	426.781	451.808	475.769	453.426	448.955	420.632	469.847	477.932	451.231	443.732	454.277	445.465	475.965	471.181	433.136	471.954
CAOG_00375	21.2312	23.2087	24.1064	19.6101	21.2942	22.2841	23.9937	22.009	23.5939	24.1618	25.5875	24.7693	25.2888	26.6425	24.8568	26.0633	20.2644	23.571	23.0704	21.1963	20.0486	22.5342	22.9227	22.9819	22.2155	22.9184	24.0058	25.7914	25.4075	24.7882	26.6512	26.7918
CAOG_00376	151.561	174.571	173.975	168.804	178.789	172.486	168.484	166.708	157.011	166.957	171.103	157.159	155.46	154.779	144.336	137.367	126.058	142.514	168.288	162.653	159.179	159.971	165.038	160.419	162.011	154.85	156.461	138.345	153.2	148.403	138.466	142.236
CAOG_00377	34.8002	28.9646	24.3837	22.0352	18.7421	22.0067	27.4178	26.8813	30.8303	34.9165	40.3629	36.4075	37.5355	38.5526	28.4612	30.2809	30.4185	27.0261	21.3449	19.9447	19.4919	20.7082	23.1207	24.5799	31.2687	31.6303	34.8002	35.5419	29.634	34.7643	29.6506	27.1434
CAOG_00380	9.48383	7.12062	6.53124	6.21875	7.15195	6.26662	7.41862	7.24045	8.0681	8.96369	9.6864	9.64486	10.745	10.902	10.8858	9.75304	7.35578	5.94299	5.94523	5.17562	5.74225	6.86423	7.2534	7.33374	7.2173	7.46095	8.80532	7.82377	9.59002	9.25975	10.1124	10.3216
CAOG_00381	13.2038	16.3773	14.9678	13.2302	11.505	12.2264	12.0452	11.0302	10.5978	11.0215	11.688	10.9495	11.1188	11.3816	11.0033	9.91536	14.0358	16.5661	17.9147	16.1146	13.82	14.3316	12.788	12.5958	13.4972	12.3526	13.6297	13.2235	11.3521	13.2351	12.8313	10.7921
CAOG_00382	5.16831	4.64809	3.90145	3.19479	3.10737	3.76321	3.91232	4.07472	3.54198	3.50698	3.60352	4.25769	4.04984	4.36426	4.37412	4.10799	5.00625	4.82601	3.46665	3.51511	3.22681	3.59955	3.56973	4.70764	3.71582	3.77841	4.33006	4.32406	3.42824	3.79541	4.64782	4.05561
CAOG_00383	13.1426	11.6274	10.8916	10.9801	11.1081	11.788	12.0914	12.1042	11.743	11.3325	10.8717	12.2878	13.8804	13.5466	12.4932	12.4183	11.9488	10.3504	10.2961	9.9258	10.6537	9.89447	11.5876	11.282	11.5674	11.4853	11.6836	12.0655	10.9531	12.3824	13.0994	12.179
CAOG_00386	0.446597	0.308704	0.288311	0.264906	0.29006	0.307113	0.36565	0.555098	0.367267	0.330682	0.27583	0.505247	0.419961	0.61454	0.528076	0.343793	0.439291	0.279079	0.225836	0.301571	0.249158	0.492862	0.445482	0.486829	0.55142	0.572417	0.555798	0.485864	0.368575	0.491551	0.51104	0.513965
CAOG_00387	11.8166	9.34323	8.01894	8.04638	8.52251	8.64041	8.86435	7.87828	8.77078	9.03629	9.43352	11.0493	9.39822	10.6376	9.36542	9.60217	11.0159	8.98747	8.17552	7.91397	7.56203	7.47147	7.735	7.86008	8.85259	7.92535	9.33964	9.02245	8.88701	9.36979	9.25874	8.54694
CAOG_00388	16.0803	14.2202	15.3399	16.2866	14.5638	15.8438	18.5032	16.7807	15.7322	16.763	18.8768	17.1943	19.0673	18.9191	19.0473	19.0838	15.6357	14.1525	13.9243	16.3778	15.9915	16.0924	15.7958	17.9644	17.3268	17.9069	18.4322	18.3572	18.5441	18.9936	19.4036	18.5039
CAOG_00390	9.34642	7.99509	7.54978	8.35216	9.14848	10.316	10.0238	9.77106	10.8913	10.5219	11.037	11.9552	11.1739	11.5121	12.3565	11.6253	10.1251	7.51984	6.88606	8.60609	9.20832	9.83617	9.12903	10.2259	10.736	10.6069	11.8995	10.887	11.1411	12.3339	12.4848	13.7924
CAOG_00391	15.3726	13.9447	14.3381	12.6166	11.0198	10.0662	9.78255	10.4358	9.94503	11.3845	11.1261	11.1552	11.6541	12.4682	12.1153	11.6235	15.0325	12.7631	14.2819	12.8102	10.45	9.49221	9.83789	10.0048	9.94961	11.3577	10.6852	10.4976	10.9884	11.1402	10.2622	11.008
CAOG_00392	103.088	103.548	109.35	135.646	165.359	192.285	185.992	190.967	169.994	159.497	155.691	138.474	127.447	119.698	113.135	99.1026	97.952	87.4355	101.293	134.656	168.813	186.361	183.452	186.467	169.84	160.662	149.56	133.522	131.949	103.638	106.971	92.2561
CAOG_00393	15.329	12.0098	8.95917	10.0969	12.1175	11.1314	11.0546	10.7169	10.1401	11.355	10.0144	13.3276	10.833	14.7565	12.1989	11.8937	12.3992	10.1101	7.84212	10.5647	11.2661	10.0987	10.4892	9.48877	10.1737	10.4325	9.45137	11.0576	10.3978	12.2272	10.4843	12.6231
CAOG_00394	6.54335	5.27883	6.64088	5.97926	5.55558	5.43255	6.69804	5.72633	6.22925	6.36887	6.60818	6.44812	6.94121	7.67769	7.04813	7.30925	7.01297	5.74419	6.54615	7.05272	6.7134	7.19316	7.35934	7.32169	7.23192	6.49428	7.72276	7.47383	8.44517	8.24691	8.63035	9.26834
CAOG_00395	3.61488	3.79104	3.76188	3.88456	3.3998	3.78704	3.9428	3.75543	3.787	3.49111	3.17123	4.36857	4.28878	4.58856	3.08138	3.82339	3.73289	3.26121	3.74758	3.59316	3.74855	4.28831	3.90574	3.77011	3.64457	3.97184	3.44976	3.73538	3.73571	3.65446	3.55288	3.24127
CAOG_00396	15.214	14.1366	13.219	11.7036	13.3057	11.103	12.0986	12.5078	11.431	10.8879	13.0797	13.897	12.7165	14.7739	13.778	14.1692	14.5217	11.927	10.8077	11.2393	11.377	12.9092	12.1546	12.3276	12.7587	11.4135	12.631	12.3752	12.8226	13.1225	13.5017	13.0814
CAOG_00397	34.6751	31.8791	30.9162	27.5274	27.8083	31.0741	28.1204	31.8844	30.0431	27.3941	35.3656	35.6535	33.5713	32.8857	37.9373	39.9008	30.3697	31.4482	30.0379	24.6977	26.8442	26.9602	25.2328	26.996	31.9022	27.9764	34.1753	34.8302	35.0393	36.4717	34.7982	32.4909
CAOG_00398	19.8715	12.9948	14.379	15.0486	14.8677	14.6668	15.0786	15.8622	17.5789	16.8016	18.4225	18.1006	20.4361	21.7909	20.7175	22.4539	16.8012	12.334	12.14	12.7152	13.687	13.5798	14.5718	14.9903	15.1222	16.9028	19.7818	19.4068	19.3866	18.7108	21.2187	21.3717
CAOG_00399	15.5389	15.8469	16.1518	16.7284	17.1976	18.9094	20.1829	18.6483	19.4612	20.4847	20.4187	20.8822	21.466	21.6666	21.251	20.0677	13.7641	14.3222	14.872	16.9657	17.0673	18.9203	18.8172	19.3896	19.6958	18.2996	19.4435	19.7992	17.4163	20.0862	19.5954	18.5658
CAOG_00400	9.33842	7.38464	7.02962	7.36969	8.14448	8.17608	8.76649	8.27431	8.88272	9.11432	9.13576	9.28611	9.63835	10.3131	9.34526	8.8699	8.73477	7.20515	6.31747	6.86715	6.48346	8.11004	8.61622	9.96681	8.81156	8.26445	9.60904	8.32511	8.21073	8.5738	8.65692	9.05939
CAOG_00401	2.94136	2.77161	2.05628	1.74418	1.88693	2.12775	2.68199	2.35303	2.71232	2.42489	3.17937	3.02096	3.45796	3.68227	3.92563	3.31282	2.94158	1.873	1.92146	2.24908	1.77052	2.18169	2.63281	1.97198	2.52102	2.06213	3.38846	2.99403	3.53411	3.51018	3.62233	3.64793
CAOG_00402	165.96	130.231	106.514	98.9939	94.1213	91.348	96.2009	88.9021	92.5374	91.4676	96.4481	92.2529	103.161	108.534	100.408	95.9329	158.342	125.17	108.411	101.003	92.7667	93.9547	90.1206	98.838	94.9148	92.7799	100.506	103.494	95.6116	103.527	103.851	97.0442
CAOG_00403	1.24883	1.05933	0.655638	0.0878944	0.495388	0.366738	0.620563	0.576158	0.479525	0.260576	0.517106	1.24723	1.10544	0.687196	0.485862	0.575655	0.275557	1.46783	0.565322	0.391013	0.161421	0.397017	0.198188	0.615561	0.596883	0.536195	0.548125	0.516782	0.593129	0.788125	1.02918	0.334492
CAOG_00406	7.82834	7.43297	7.39463	6.89027	6.17192	6.38358	6.08811	5.9503	6.54257	5.94186	6.12708	5.86154	5.726	5.70553	6.30602	6.31018	6.87158	6.01554	6.089	6.03892	5.39801	5.85536	5.6412	5.3613	6.18889	5.24063	5.66936	5.72325	5.3641	5.59651	5.68192	5.10525
CAOG_00407	43.0985	38.6829	38.4855	35.6837	33.3245	35.6405	37.0259	37.6184	35.5403	32.6563	37.1605	37.0422	39.8618	41.4505	39.7777	37.1052	41.6793	33.6659	34.1792	34.463	31.1894	32.1608	33.2412	32.6038	33.6721	33.683	36.095	37.4089	35.473	35.317	38.3619	35.2517
CAOG_00408	209.564	266.275	273.919	288.61	337.961	360.822	398.14	376.314	390.648	331.785	362.935	356.918	399.411	400.452	383.73	368.18	221.638	234.936	264.619	306.613	314.164	353.255	384.341	424.591	409.017	414.464	402.032	415.49	370.956	430.985	418.927	414.517
CAOG_00411	120.77	117.308	128.705	141.424	214.048	299.704	346.42	356.542	329.962	341.417	262.446	235.258	209.325	201.663	157.259	151.181	109.398	114.078	122.861	138.534	210.861	286.514	350.273	357.922	336.253	307.233	275.538	239.132	235.443	189.598	161.568	152
CAOG_00412	6.7814	8.54739	9.78521	10.1153	9.98128	11.0886	10.5731	10.8721	8.90424	7.81472	7.97315	6.82635	6.604	7.44507	6.67874	5.8456	5.69896	7.04139	10.0448	9.40586	9.61326	11.9435	10.835	11.0836	8.88615	7.89511	7.53868	7.96218	6.94119	6.3905	8.0886	6.75943
CAOG_00413	14.0035	15.205	16.3687	12.2275	12.045	13.1838	13.3793	12.7734	13.4254	12.3594	12.8085	12.0862	14.5438	15.3137	14.0672	14.6696	15.6201	14.4111	13.811	13.2415	13.2374	13.7964	13.4437	12.3756	12.367	12.4971	14.4226	14.5644	15.3208	13.4442	14.0897	14.6057
CAOG_00414	5.43041	6.57553	6.98799	6.06713	6.41464	6.02431	4.97644	5.19818	5.19091	4.65876	4.62385	4.37706	4.03395	3.6619	3.66478	4.14002	6.0246	6.96928	6.31614	6.80897	5.51879	5.90572	6.14459	5.78695	5.34723	4.74107	5.2171	4.64844	4.1844	4.10787	4.2952	4.70461
CAOG_00415	71.16	59.1255	56.7914	51.287	50.3388	48.4614	49.5771	49.2869	51.7231	49.8349	57.6136	53.2192	60.0424	62.3996	62.6047	62.3845	65.9434	52.1972	52.5912	53.5488	49.5126	50.5379	51.5157	50.6111	52.32	50.63	55.2816	59.9685	56.9493	64.2896	69.4246	69.7513
CAOG_00416	7.51042	5.6255	3.78088	3.4834	3.95109	4.9365	5.13553	7.98447	6.1485	5.97553	6.89151	7.45768	5.83502	6.50741	8.88707	6.77923	5.28671	4.83889	3.5918	3.11453	3.63358	5.70746	4.51431	7.54442	5.98574	5.59714	6.11347	7.46047	5.19636	6.28691	8.02935	7.48147
CAOG_00417	23.3378	26.4762	26.5424	26.4158	26.6149	29.2015	29.3438	29.5133	34.2384	28.9828	30.1673	31.6544	33.6639	34.8987	37.354	34.4795	21.6781	25.2634	25.3935	26.1334	27.4014	27.4569	29.361	31.2517	32.5202	31.9345	32.7741	35.4124	33.9462	35.7079	37.2387	35.1989
CAOG_00418	20.0021	18.7058	16.7954	15.9343	14.3855	16.6395	16.0367	14.6825	16.0872	15.4379	16.5902	16.7601	16.6728	17.6116	18.4134	17.7932	18.8026	16.7164	15.7415	15.1667	15.9433	16.7884	15.0327	13.3841	13.4043	15.387	17.0537	15.7088	15.236	14.7082	16.4228	14.4064
CAOG_00419	34.8371	30.0715	26.406	24.3867	25.1238	26.0599	24.37	25.0324	26.958	23.0327	22.684	29.0742	34.0562	34.0548	30.6652	33.4123	36.5663	31.9272	30.5468	27.2338	28.1147	26.2865	29.539	31.5385	29.5815	31.4198	29.8155	33.9023	37.9069	34.6563	38.0779	34.4988
CAOG_00420	48.5638	49.6521	50.6424	49.4006	50.1675	47.0852	48.2118	48.3118	48.2725	53.2968	53.7209	49.8754	47.2142	43.4111	44.72	37.7344	43.2999	46.0696	49.5518	52.1938	48.2852	49.068	47.037	47.0781	52.1484	46.0263	47.3244	46.2984	45.2936	44.3316	43.0414	37.8809
CAOG_00421	33.8586	23.5016	16.6781	12.9098	12.6348	11.7434	11.0571	9.92144	10.4622	11.8102	11.2833	12.3187	14.7922	15.3497	14.2951	13.5782	32.3531	21.5254	18.8065	12.7471	11.579	11.0685	8.99331	7.97087	10.8114	9.88027	10.6175	11.3107	13.3244	13.9038	14.0395	14.7337
CAOG_00422	5.53566	8.12336	7.46868	6.99837	7.19183	7.28506	7.53936	5.89843	6.3376	5.56106	5.23945	5.0873	5.08067	4.99428	4.37359	3.55816	4.44325	5.78583	6.9304	5.81961	5.49199	5.69183	5.15539	4.64234	4.89487	4.55732	4.57805	4.58461	3.97532	4.11726	3.61038	3.13306
CAOG_00423	57.722	62.1131	59.0981	57.3933	58.9765	62.4767	59.5827	62.3864	61.1605	59.4137	57.7018	51.517	52.9167	53.5126	49.7573	46.2817	52.3177	55.174	52.4391	51.6995	53.1804	54.1476	57.4108	63.0606	58.0392	52.5831	54.2367	52.0147	49.4843	43.3291	47.345	44.5376
CAOG_00424	0.221418	0.250372	0.293576	0.317589	0.103583	0.190418	0.276697	0.343182	0.199865	0.553803	0.414136	0.402393	0.895302	0.61263	0.30609	0.394103	0.182315	0.0856213	0.187221	0.0968312	0.159949	0.276215	0.294823	0.263144	0.0422877	0.342514	0.227402	0.584664	0.503844	0.477262	0.44909	0.501218
CAOG_00425	42.3177	36.116	33.7418	27.8367	30.5286	28.0577	28.9492	32.3039	30.6074	32.5736	34.7436	33.9537	32.2003	30.7089	41.9408	34.0183	30.4423	29.076	29.5569	24.7887	24.3596	24.1619	23.9023	28.8395	27.7062	28.1263	28.362	36.8829	31.7397	31.546	41.1054	31.6573
CAOG_00426	35.5045	40.6903	34.6702	32.6179	36.3334	39.0559	33.1401	39.7642	41.353	41.5956	37.8175	45.3368	42.2734	47.2335	49.1227	44.164	38.3594	42.1684	37.3446	38.5638	37.5164	41.695	33.5613	41.211	42.0142	46.0495	48.5477	53.5577	55.5923	45.6153	52.7626	45.0537
CAOG_00427	17.0555	17.5998	18.6756	23.6403	32.1816	41.2704	46.1444	40.368	33.4676	32.0379	26.1207	19.9845	19.2546	19.5594	14.2438	13.2443	16.7936	16.3911	17.1705	24.779	31.9731	42.6579	46.2575	42.2588	35.6138	30.8304	27.1199	23.133	21.7746	18.635	14.4444	14.1132
CAOG_00428	0.603944	0.481463	0.620588	0.644426	1.12871	1.1234	1.78689	1.7119	1.74596	1.52213	1.2913	1.30737	1.28106	1.05197	0.861424	0.777279	0.386543	0.601239	0.596174	0.743286	0.942338	1.4243	1.69196	2.22928	1.89403	1.59544	1.5469	1.43031	1.17824	1.05697	1.08364	0.756462
CAOG_00429	29.6484	26.7354	23.7389	21.5876	24.8921	24.6708	25.3997	27.1471	27.852	30.5789	33.3089	32.2578	34.1918	35.0202	33.342	36.686	25.1628	22.519	22.1207	20.5316	19.2685	21.6893	23.4533	21.6108	23.3939	22.1705	25.1995	24.2838	28.3736	25.7277	27.255	28.2327
CAOG_00430	96.9629	93.267	85.0291	86.0306	86.8208	86.7503	91.5838	91.4872	97.7626	109.941	109.695	109.731	114.454	116.609	114.473	112.827	83.4682	91.8342	94.2766	88.9445	91.5376	95.4251	98.4513	99.5106	104.941	101.532	110.751	111.713	117.409	114.402	117.475	125.232
CAOG_00431	15.6497	17.7785	17.9029	15.7405	14.5193	15.8891	17.5322	15.5983	19.9937	17.2672	16.9053	16.6165	21.7666	19.0249	17.8073	21.4732	15.3498	18.1869	16.2925	17.6705	17.5024	16.7028	18.3699	18.1546	17.5321	19.9446	18.4894	17.9141	18.4863	18.9905	18.5934	20.0397
CAOG_00432	15.2071	16.0864	14.8286	13.7378	14.4582	13.5959	13.4426	13.3281	13.4007	14.7055	16.4229	15.2815	14.8838	16.1576	14.9085	15.1155	12.9699	13.5867	14.4714	12.398	12.882	12.5547	13.8002	13.4999	13.6791	14.717	13.0206	13.2054	13.3443	13.0955	13.7418	13.7314
CAOG_00433	4.52275	6.1786	5.53628	5.14517	5.11464	5.43628	5.82736	6.05884	5.64149	5.36941	5.01196	5.68068	5.64927	6.38157	5.80905	5.90162	5.50537	5.33523	5.08266	5.61696	5.07201	6.24576	5.76769	6.59874	6.23809	5.4933	6.90271	6.11009	5.79889	6.17191	6.36306	6.31747
CAOG_00434	61.4388	56.2746	54.4975	48.5098	50.0733	51.3952	46.7121	46.5432	45.7676	46.7871	49.9852	46.2321	44.8872	49.7548	46.6483	46.762	56.3995	56.3958	54.5075	49.3364	50.1683	52.461	49.8367	51.8429	49.1374	48.3955	50.5407	49.3236	48.1774	50.5149	52.1789	51.1131
CAOG_00437	52.2815	54.4918	50.8205	48.057	48.4044	49.9675	55.1592	51.8616	54.0256	54.2826	60.8681	55.3888	58.5031	59.6641	57.6351	55.4691	46.6711	48.5063	48.2784	46.9724	43.6962	49.0608	50.7819	51.3133	53.532	49.9345	55.1872	55.26	49.9787	54.4692	56.2605	55.137
CAOG_00438	11.1172	12.1803	10.3925	11.7205	10.9618	13.2027	11.7921	13.1757	12.3929	11.7901	12.7056	14.1003	13.5319	16.1085	15.657	13.0537	11.3839	12.1067	12.7745	12.0877	10.9677	14.1681	12.9501	12.5545	13.9743	12.4053	12.9429	14.3968	14.7088	13.9671	14.7095	13.6312
CAOG_00439	9.59102	10.9885	9.80933	8.84889	8.32129	9.89206	9.74738	6.91446	5.96807	5.48695	4.90703	6.56415	5.10488	5.80446	4.33109	4.98101	16.6377	11.5068	10.0024	10.1777	12.1856	12.8131	11.3492	13.451	12.3388	10.4459	10.5542	10.2238	10.9379	9.02775	8.03126	8.14283
CAOG_00440	3127.15	3063.57	2893.45	3114.92	2945.34	2851.63	2797.9	2774.5	2886.15	2691.57	2995.28	2825.22	2866.29	2997.85	3067.89	3007.36	3433.12	3471.91	3438.63	3476.01	3391.07	3469.92	3207.99	3436.47	3460.42	3462.99	3508.74	3449.28	3394.09	3358	3431.71	3395.34
CAOG_00441	26.848	27.1962	25.6026	24.8789	26.0084	27.7379	26.8791	28.1286	28.3287	29.6568	30.1024	29.6963	30.1109	28.3749	27.7523	28.2356	28.2294	28.1286	27.977	25.5971	26.4032	27.1267	26.5589	27.4824	28.2467	28.9686	28.7568	27.5196	29.3408	28.2486	29.6236	28.736
CAOG_00444	14.2155	12.3906	12.5078	12.0795	12.8922	13.4647	11.2196	13.1039	11.8296	12.0173	13.4197	12.8336	12.8493	12.7212	12.4292	11.6696	12.303	12.222	13.0845	12.3816	11.0337	11.2581	11.6505	10.2796	11.1992	10.9036	12.5014	11.0332	12.0214	10.0143	11.0514	9.96771
CAOG_00445	12.3917	11.6151	11.5787	11.0233	11.03	10.3312	10.4936	8.88923	10.1282	11.0349	9.65645	11.0702	11.4933	10.702	8.8292	9.98693	10.2856	10.0507	11.9376	10.3054	10.5465	9.68749	9.11899	9.37399	11.0323	9.73866	10.0464	10.2794	9.75898	9.82227	8.51814	9.33394
CAOG_00446	15.8078	18.8327	16.5878	14.1545	14.0095	13.8559	16.0517	13.7579	13.4491	15.985	15.5719	15.0401	13.8485	15.1243	13.2892	11.4124	12.7036	14.1899	16.3688	15.6578	14.8034	14.4529	14.9102	15.9847	15.4829	13.9997	16.1856	13.6973	14.8218	13.3223	12	12.8418
CAOG_00447	0.0431545	0.124323	0.21581	0.129148	0.159	0.0635608	0.158591	0.14777	0.133829	0.10783	0.0899954	0.125793	0.141788	0.214526	0.167044	0.111675	0.100364	0.0549806	0.0688067	0.0798469	0.109954	0.166805	0.117142	0.14553	0.162954	0.209773	0.0920701	0.234145	0.200076	0.127262	0.260051	0.215786
CAOG_00449	26.6215	28.1564	28.532	22.6641	22.1067	21.6254	19.254	23.0831	20.5978	22.7765	23.0412	22.5213	19.7705	19.4945	20.0052	19.6511	25.3085	23.2315	23.8217	22.2014	19.3874	18.3815	20.3091	18.2592	18.5003	20.0097	20.0368	19.5247	19.6508	20.7622	19.4599	19.1097
CAOG_00450	4.61355	3.66452	4.041	4.70512	4.56023	4.2549	4.30072	3.30593	3.98555	4.29953	5.10664	3.9973	4.58568	4.59431	3.1678	3.98098	4.66098	3.37951	3.89677	4.84459	4.89149	4.89694	4.47649	3.42507	4.52609	3.81396	4.53805	4.06055	4.82425	3.35455	3.5947	3.85412
CAOG_00451	34.6066	25.4724	25.2386	18.9866	17.3775	17.0307	15.2281	15.5728	15.75	16.3451	17.9389	17.9409	19.7557	20.2373	19.2714	22.1211	29.4007	22.5611	21.2495	17.9847	17.5136	16.373	15.8868	14.9249	16.4862	16.4863	19.0278	17.6396	20.4474	20.6978	19.6685	22.3016
CAOG_00452	9.41902	8.08435	7.37608	6.8877	6.83294	6.56606	6.28574	5.63379	6.51479	6.57883	6.92678	7.14249	6.83295	6.86405	6.03538	5.74627	8.3784	6.80173	7.47404	6.12461	5.43495	5.8271	6.26314	6.24818	6.52125	5.85304	5.7748	6.06223	6.68944	6.04979	6.26663	6.31926
CAOG_00453	111.471	95.7206	96.0122	89.5822	89.004	82.3695	84.4592	77.4201	83.8419	87.5338	87.0224	82.9015	79.4576	84.936	81.6185	76.7465	113.821	102.823	104.413	93.6814	93.9226	85.7639	95.2548	102.766	97.6713	96.9904	98.6597	92.6758	98.6888	95.6457	89.4707	104.17
CAOG_00454	18.8861	18.1143	14.5688	13.4072	14.4782	20.9332	16.6034	27.138	16.2593	14.8195	20.9578	21.3189	16.9689	20.5943	31.864	23.761	11.2333	14.2399	13.3942	14.2655	13.0577	18.129	15.5808	29.1618	17.346	16.5325	17.6845	26.8815	17.2553	26.5418	46.3338	38.1021
CAOG_00455	10.7673	12.3434	11.2984	10.0877	9.88715	10.2898	10.9555	10.8645	10.8251	10.9965	11.3434	11.5066	11.3325	12.6752	11.4644	11.6779	10.2174	10.8177	10.9859	10.0771	10.2614	10.8568	10.0197	10.6304	11.4819	11.1889	11.5873	11.2076	11.8358	11.425	12.1298	11.636
CAOG_00456	24.9729	21.7662	23.1563	19.9765	19.2578	19.2426	18.2715	17.5239	16.6392	17.7119	17.7861	19.336	21.8031	22.9663	21.4145	22.9306	23.3083	17.9707	21.3867	18.349	18.2459	18.5347	18.0262	18.4175	19.645	19.3514	20.882	21.4535	22.606	23.147	22.1939	25.2409
CAOG_00457	18.8823	21.7887	22.4848	19.7783	18.8856	19.2875	19.5172	19.2257	18.4203	17.9442	19.53	19.0588	21.5812	20.9911	19.9571	19.242	21.5273	20.4573	19.3482	19.0642	17.5135	17.704	20.1799	16.3915	18.5783	17.5189	19.2741	20.5624	19.9586	20.5786	19.6224	19.875
CAOG_00458	165.147	166.271	170.107	152.794	133.947	128.7	116.615	122.153	126.745	132.324	119.743	125.926	117.861	117.538	115.098	100.634	144.543	155.972	145.98	141.328	123.956	109.487	121.486	132.359	130.877	122.785	129.454	127.264	134.621	132.478	121.895	125.102
CAOG_00459	8.44422	9.56628	9.08757	8.87416	8.4407	8.00372	10.025	8.37639	8.616	9.05541	9.07739	9.30472	9.40737	10.1946	9.42571	9.27683	8.29249	8.19519	8.43559	8.39435	7.64989	8.40592	9.45903	8.97886	10.269	10.1642	10.0799	9.53842	8.79756	10.0828	9.56513	8.50576
CAOG_00463	2.4629	2.37372	3.44543	3.92093	3.7684	3.69909	4.22436	4.0148	4.068	3.89887	5.02459	3.61638	4.31651	4.27986	4.22168	3.93594	2.68308	2.64912	2.99663	3.44946	3.23683	3.52115	3.36696	2.94371	4.13009	3.53528	3.93219	3.99964	4.30596	4.116	3.77492	3.2835
CAOG_00464	109.41	136.299	145.335	145.558	157.346	175.532	187.116	180.224	184.896	180.254	188.836	198.506	212.804	223.178	215.844	208.637	128.875	136	149.559	158.906	170.315	185.904	201.336	226.855	225.744	220.934	220.869	232.405	217.453	239.292	248.176	243.27
CAOG_00465	10.1335	10.7441	11.2325	10.0913	10.6687	10.9409	13.386	11.5805	11.7066	12.3214	11.3907	11.5777	12.05	12.4068	11.6715	10.4896	10.0123	11.3557	10.8504	9.86747	9.58811	11.2108	11.9698	11.7078	12.1171	11.1786	11.6679	11.6696	10.9439	10.6205	10.9732	10.3742
CAOG_00466	23.0553	22.5878	19.8183	19.2159	16.7921	18.4109	20.3684	18.7895	21.5944	20.5181	23.1751	21.3009	22.0581	21.6527	22.1356	18.5131	20.9548	22.6683	20.4612	20.4915	18.5773	19.4869	20.3868	22.2657	23.1902	20.9091	23.7967	20.4382	22.8329	23.9522	21.5525	21.8518
CAOG_00467	20.4266	21.7123	20.2224	20.1964	19.9036	17.8323	18.1445	17.9737	18.542	15.1343	18.5057	16.8026	18.4148	20.5997	18.8563	17.7639	20.0312	18.5272	19.7265	19.2736	17.8006	17.0281	16.0876	15.5271	15.9773	15.7839	16.5645	17.1715	18.4089	16.7843	18.1148	19.2025
CAOG_00469	71.645	80.2275	77.4615	72.8928	69.6073	68.5411	67.8911	68.7111	69.0507	60.0156	67.7915	67.5292	68.8719	68.1612	74.1536	65.3041	68.5508	72.0937	65.4786	66.6222	61.7057	63.8878	61.1193	75.6189	70.5923	69.0255	74.2836	73.3959	64.0693	66.8428	72.8012	63.0639
CAOG_00470	2.61946	3.62543	4.93666	6.04958	5.49734	5.61184	5.43918	5.09428	4.10467	4.1932	3.87527	4.51546	5.00305	3.84881	4.08516	3.2613	2.85521	4.4484	5.17654	5.31415	4.86096	4.82991	5.0326	4.88787	5.51625	4.65779	4.49566	4.00964	4.23762	4.12359	4.40294	3.23169
CAOG_00471	17.1306	16.5275	17.2084	15.5016	13.466	10.6344	9.69044	10.1414	11.0871	10.9187	12.0432	13.3189	13.6362	14.3422	15.3233	14.8733	19.1553	13.6884	18.3028	14.9232	13.398	10.9621	9.06413	10.8237	10.9611	11.3573	12.7739	13.6209	13.9873	13.9064	15.1329	14.2034
CAOG_00472	27.8987	23.6351	27.9876	25.0441	29.2103	27.4202	26.6551	27.9693	28.2809	27.1363	31.1522	31.1351	29.3343	29.0999	25.8136	31.1341	25.752	22.3044	27.2407	27.6453	26.6315	29.0026	30.2684	31.9719	30.1088	27.7817	27.8339	32.0103	29.9787	30.2844	31.6288	32.2784
CAOG_00473	27.317	23.9778	23.2134	19.8608	21.622	20.1845	21.0338	19.1788	20.5456	18.2847	19.4181	21.7951	21.7141	23.196	22.6583	22.5911	20.4645	17.5773	18.4261	18.8649	16.2468	18.2162	18.3238	19.4204	16.8013	15.7499	18.9181	18.2204	17.9713	19.4494	20.6031	20.2377
CAOG_00476	36.9709	29.2974	28.9141	29.4929	26.9837	27.1912	23.5548	26.8448	26.073	29.2742	28.9275	29.6742	32.1991	29.7222	28.9178	31.1824	34.9645	27.2869	30.0112	27.9094	28.0666	23.4009	26.3093	24.1152	25.4709	24.57	28.541	30.9498	34.5562	32.3486	32.0666	32.8904
CAOG_00477	14.462	16.0102	17.173	15.9496	15.634	13.3025	15.9901	14.4237	13.2047	14.339	16.0009	14.115	15.5039	13.8477	12.8216	14.316	12.679	13.1892	13.3318	13.9697	11.9154	12.1908	12.3095	12.306	12.2102	11.6439	12.0555	11.8453	13.1995	12.318	11.1488	13.2736
CAOG_00478	1.3234	1.32464	1.3987	1.15623	1.29242	1.30571	1.79834	1.67522	1.93063	1.90939	2.20702	2.11786	2.33431	2.33035	2.31647	2.13543	0.90256	0.830913	1.03725	1.21073	1.08575	1.24281	1.46823	1.41123	1.59265	1.76181	1.70905	1.94634	1.78298	1.59055	2.00701	1.62438
CAOG_00479	20.8796	15.7592	15.1384	13.6651	11.8953	12.2861	11.5621	11.0241	11.6878	13.1533	11.7616	13.6077	12.4808	12.9071	14.1748	12.2561	19.8921	14.092	14.421	13.2394	12.5745	13.1948	11.2139	12.1267	11.874	13.5666	12.3377	10.6079	13.1152	12.3204	12.8159	13.4541
CAOG_00480	112.113	127.275	121.415	110.856	103.827	100.31	99.8226	105.402	100.768	101.016	107.986	107.368	110.314	106.49	106.83	105.082	111.559	118.646	128.614	118.781	106.998	104.598	101.407	99.786	100.159	100.011	101.3	105.8	100.991	99.8253	113.984	100.479
CAOG_00481	69.4371	46.5606	49.8062	45.2636	41.5206	39.8754	42.5491	44.5103	39.5457	40.8658	44.4835	41.0401	44.966	43.1482	39.3279	42.635	59.4072	41.4375	44.5363	42.21	39.6226	41.5837	42.6509	43.272	43.2295	40.042	42.7828	41.4175	42.5741	45.3479	42.365	48.0205
CAOG_00482	170.409	183.177	186.177	188.199	187.058	186.093	191.876	169.535	189.63	197.827	210.397	193.046	204.44	214.372	205.137	191.807	207.096	219.039	248.613	252.139	246.763	243.672	241.435	261.743	279.497	265.966	280.795	269.062	269.642	266.029	248.376	233.517
CAOG_00483	209.326	192.79	177.458	157.683	156.806	162.12	156.822	169.989	162.703	160.619	193.805	195.218	206.53	205.864	207.922	211.686	207.124	195.082	185.632	176.546	153.446	157.34	170.48	166.523	179.564	185.627	202.661	215.089	225.224	221.126	222.872	222.847
CAOG_00484	38.0626	33.7071	31.2294	26.548	28.2406	28.4298	29.2496	27.1475	28.1734	32.2423	30.2683	29.5709	30.7376	30.9598	28.8818	28.37	35.9083	31.0424	33.6665	30.1832	30.6628	28.8017	30.081	27.6403	30.7723	31.2468	28.7706	28.565	28.8067	28.8376	27.591	28.7489
CAOG_00485	109.369	87.9034	65.0142	57.35	47.2769	61.3291	37.2038	63.1571	46.6518	33.4231	35.9332	41.0136	37.7939	34.6202	49.2555	51.6428	111.83	84.0855	77.2104	63.3336	53.8385	63.2862	50.9726	58.7502	42.1767	42.7893	37.3596	45.5826	43.7698	42.32	52.1814	50.7645
CAOG_00486	46.5487	38.3971	43.2677	40.8596	42.5339	38.6334	35.8135	41.3446	40.3299	43.6932	44.752	43.3227	45.6247	48.7904	50.3962	47.1099	45.62	39.2674	44.8983	41.092	41.835	38.0958	41.9445	37.8155	41.3221	43.9236	40.9953	46.9272	47.5516	44.253	47.8005	47.6448
CAOG_00487	157.216	158.818	161.57	148.54	140.248	135.42	129.496	140.557	136.742	153.365	151.927	157.971	148.622	144.802	148.984	137.407	143.295	144.323	170.939	156.387	153.728	141.766	135.36	132.275	135.492	128.622	146.319	137.402	155.644	133.881	148.752	140.345
CAOG_00488	10.8756	8.24232	4.22326	4.29576	7.12747	11.7845	18.0334	18.6212	26.8222	33.1099	32.3418	34.0643	32.5381	31.8246	22.8288	23.344	10.7858	9.17347	4.5172	5.13161	8.89961	13.6069	19.151	23.2121	28.2287	31.6237	34.354	33.5302	31.7438	30.8593	23.5074	23.8114
CAOG_00489	10.7723	8.63066	4.32038	4.35241	8.97838	11.6935	22.5528	25.1337	31.5363	37.6148	37.0934	35.8989	37.4753	32.6668	26.8512	22.471	9.80883	8.9818	4.30184	5.18421	9.16858	13.0985	21.8414	24.1777	31.1889	34.567	34.7139	34.7833	32.0608	33.2232	27.1168	26.8342
CAOG_00490	17.4382	15.8975	16.1695	14.9652	13.2349	15.6998	14.6748	15.058	13.6363	13.8243	13.2597	13.985	14.4577	16.1379	14.7937	13.7387	15.2454	14.4063	15.5044	14.1376	14.5705	14.1502	14.5202	14.0361	13.7694	14.5813	14.6703	13.9811	15.7277	14.359	13.9486	13.6235
CAOG_00491	11.0743	12.5168	12.5016	11.9557	12.0628	12.4302	13.1332	12.9907	12.9663	12.8823	12.7834	12.8129	13.6149	13.2712	12.647	12.476	9.97073	11.0174	12.3098	12.8671	11.7927	12.7826	12.4653	14.2125	13.0447	12.9266	13.1461	13.5641	11.6213	12.6496	12.3048	11.9002
CAOG_00492	10.3833	11.323	10.4471	10.5064	10.1201	10.9166	12.58	10.5273	10.9853	10.2431	10.5273	11.6242	12.0947	11.7742	11.7807	10.3193	11.0694	10.2669	10.4173	11.2443	11.3892	9.57293	11.0273	11.2961	11.7759	11.1181	9.40995	10.7577	10.8554	10.9469	10.9365	10.3525
CAOG_00493	45.1921	36.2214	39.6047	38.5362	44.4532	46.9557	51.5759	48.1106	48.3246	48.6811	48.3855	46.5656	47.0187	47.0951	42.8367	42.166	39.2851	33.4737	35.9341	38.1427	38.6832	43.8133	48.4185	47.5585	45.8175	43.9745	42.5337	44.7507	44.3773	42.764	45.1758	42.6504
CAOG_00494	6.16517	4.39003	4.96463	4.95647	4.35768	4.20359	5.83719	5.31911	5.3308	5.38161	5.82172	5.89448	5.97186	6.19114	4.9636	5.20292	5.29858	3.49872	4.90093	5.4399	4.68614	5.32071	5.36754	5.17415	5.83237	5.94145	6.00344	5.82835	5.37183	6.10781	5.25343	5.96439
CAOG_00495	38.437	30.3949	26.3172	28.1895	31.7542	28.5097	28.389	28.6326	27.9031	25.1957	32.0105	32.1746	29.4525	32.7868	29.2912	30.5668	31.1037	21.4528	23.4116	26.1477	27.2451	27.1753	25.5266	23.9505	29.7983	29.5688	29.3701	26.3334	32.5438	27.4916	27.0703	31.338
CAOG_00496	2.82641	1.93977	2.31197	2.45281	3.37024	2.8923	3.76742	3.56425	3.93174	4.40787	4.9027	3.93444	4.13252	4.76292	3.81161	3.98226	1.67932	1.42001	1.88227	1.76455	1.77085	2.34399	2.24512	2.5923	2.7775	2.33132	3.1665	3.12753	2.53433	2.83995	2.51059	2.71063
CAOG_00497	1.68673	1.79497	1.2827	1.16892	1.44552	1.41848	1.54564	1.35944	1.33965	1.81649	1.85918	1.86656	2.03858	2.21252	1.98563	2.21564	1.19419	1.58131	1.18773	1.15173	1.12798	1.16157	1.004	1.3778	1.55413	1.60877	1.61382	1.37107	1.58836	1.69505	1.72552	1.65666
CAOG_00498	57.5685	48.3355	53.5383	53.9346	49.7901	56.2366	51.5568	55.0692	51.8145	55.2892	57.533	58.4629	62.6717	66.7978	69.834	65.7522	63.0036	48.8868	50.8846	50.1226	53.9913	51.9422	54.0364	55.5123	56.3366	58.3989	59.0474	59.8439	69.4993	64.474	66.0822	71.758
CAOG_00499	476.613	344.909	267.213	227.876	204.112	212.151	180.849	214.505	194.57	182.895	196.929	191.893	187.841	193.583	184.861	188.232	437.336	305.976	266.017	257.17	235.517	251.388	237.518	298.209	268.606	260.042	273.318	290.888	254.112	261.655	268.751	273.151
CAOG_00500	110.021	87.1742	77.4898	68.9263	66.2626	69.1338	64.3731	72.7156	67.5944	68.0157	72.3218	71.9376	71.3219	73.9757	72.9975	74.3722	106.789	82.1794	80.7724	80.0526	73.5515	77.4255	76.774	84.8792	87.7733	88.6323	86.3883	93.9608	84.8786	88.668	94.3594	86.2858
CAOG_00501	13.1983	14.3642	12.732	15.1397	15.7714	14.4004	16.0793	13.891	14.1051	16.4614	15.3566	14.8101	16.7214	16.1989	14.2692	14.2527	14.0706	12.9405	13.204	15.8783	15.3922	14.9392	15.3487	16.2463	16.6679	15.9815	17.2209	15.5074	16.0074	16.0235	14.5063	15.4815
CAOG_00502	6.26205	5.30606	5.84438	4.52614	6.18606	5.04465	5.60514	6.46124	5.55369	5.65215	7.25789	6.37272	7.00073	8.75094	6.51603	7.32218	5.12382	4.679	4.5793	4.28393	5.53608	5.46228	5.16598	5.203	6.11839	6.02086	6.29534	5.55389	6.51231	5.82616	6.04232	6.36319
CAOG_00503	116.393	114.922	118.089	113.944	117.152	114.959	121.548	119.616	122.076	118.659	134.558	127.601	138.246	142.703	136.722	135.101	109.658	99.8811	118.316	112.981	112.918	121.086	123.64	118.33	125.046	122.808	129.365	126.671	126.467	135.412	139.313	138.571
CAOG_00504	1157.11	1026.96	990.689	891.545	966.1	941.177	849.619	877.164	886.396	991.581	896.936	875.063	811.506	798.662	767.645	724.013	980.553	803.192	860.649	763.38	665.108	707.532	781.277	614.391	631.839	698.641	742.7	625.096	769.529	700.217	616.252	725.207
CAOG_00505	527.244	806.591	995.553	1079.91	1159.12	1226.74	1312.68	1219.75	1255.86	1164.75	1240.07	1162.32	1174.75	1151.03	1102.04	1084.75	456.577	744.222	932.711	1049.95	1083.36	1204.48	1271.96	1190.41	1177.62	1121.16	1123.95	1105.14	1041.96	1079.86	1075.33	1038.32
CAOG_00506	20.4879	17.2486	17.05	16.3102	16.2927	15.271	17.4506	13.333	17.5686	17.9109	19.5905	17.8973	16.9834	18.6457	17.1339	17.2717	16.7015	16.7358	16.2992	14.5345	13.9663	16.4852	15.3243	14.1845	15.726	14.0561	18.049	15.6159	16.6072	16.6902	17.0031	16.8091
CAOG_00507	587.694	451.302	409.757	396.103	409.522	390.434	394.582	426.977	458.052	442.447	493.988	506.795	547.69	588.038	598.039	605.809	509.721	458.592	392.171	387.909	395.001	404.492	429.86	471.333	482.012	505.243	544.536	557.583	593.761	592.489	635.05	637.41
CAOG_00508	9.39165	6.67546	5.19359	4.37394	3.43348	4.11694	4.56223	3.50913	3.1994	3.86266	3.83601	4.26263	4.51901	5.10472	4.87745	4.05265	8.49958	6.25116	5.09364	4.3963	4.38755	4.17021	3.38009	3.48811	3.35427	3.70117	4.14013	4.06392	3.54847	3.84959	3.95234	4.20848
CAOG_00509	20.8847	12.6545	10.6541	14.1255	14.9352	14.4164	13.3502	12.1674	13.1588	13.2292	14.4597	13.0422	12.1897	11.7535	12.6192	10.6401	17.2143	11.5078	10.0564	13.0811	12.8478	13.0396	12.4061	12.2299	10.9607	12.4339	10.8552	11.4113	11.407	10.7605	10.7751	11.4275
CAOG_00510	818.531	738.862	758.15	794.221	838.532	897.899	771.998	855.442	846.326	735.851	722.715	922.84	958.937	977.274	855.199	999.353	901.559	776.182	720.835	778.516	849.562	745.084	755.329	651.492	809.249	858.704	782.531	868.214	954.353	869.242	771.909	815.43
CAOG_00511	15.4589	14.7522	15.2316	14.6922	13.8998	13.226	13.7471	14.0765	15.0486	14.3753	15.1396	16.4352	17.9305	18.2248	17.9405	16.6428	17.7128	15.3172	14.1902	14.7646	13.853	12.4951	12.6528	15.3875	15.6761	16.0369	16.5035	15.6137	16.4708	15.4926	15.2658	14.7318
CAOG_00514	10.0362	10.2602	10.681	10.021	10.1438	10.5337	11.384	11.0575	11.4845	10.7226	11.0842	11.42	11.8832	13.0955	13.2488	12.6526	8.38411	8.79949	9.22823	9.68649	9.18077	10.4231	9.85005	10.6802	10.7772	9.55283	11.1542	11.2018	10.651	11.2098	12.4528	11.5975
CAOG_00518	32.9739	28.4579	23.0106	24.2874	21.3574	25.2359	22.2426	22.3308	20.84	20.1253	21.6537	22.6705	24.6075	27.0294	23.7602	25.7357	31.6225	26.8572	21.4637	24.0541	22.4585	24.3113	22.8453	24.5545	22.8541	25.3188	22.5426	24.441	22.2724	26.2182	24.698	25.5705
CAOG_00521	26.8867	12.3639	8.94171	6.34635	5.25627	5.15496	5.87186	5.46668	5.83346	7.36714	8.82327	9.65508	13.7372	17.443	19.1724	19.1167	25.5978	11.499	9.457	6.73675	5.72743	4.71998	4.58837	4.59101	5.29947	6.84934	9.24928	9.76193	14.1201	15.1464	16.3933	18.3137
CAOG_00522	299.692	260.15	295.854	358.13	326.315	330.869	329.635	335.18	361.189	321.948	334.779	327.686	354.241	353.748	402.202	378.963	338.561	337.428	312.929	365.839	365.448	363.34	321.751	346.04	363.605	373.853	377.424	374.133	337.032	364.21	403.701	344.636
CAOG_00523	14.5062	17.0635	14.6856	14.1456	15.8369	13.4451	12.9994	15.3369	13.3786	11.6658	13.1513	16.7987	16.3688	17.0946	13.5515	15.7372	25.2047	16.3844	18.5488	16.9532	17.867	15.9573	19.1056	17.1315	16.5268	17.0332	15.3742	19.2832	17.6356	15.7243	13.0536	16.0311
CAOG_00524	22.0438	14.6757	14.7628	12.6445	12.2254	13.2261	12.4628	13.8395	12.8862	13.4532	13.5489	15.8972	14.3885	15.7884	17.8731	16.5365	20.0317	15.117	11.9081	13.4185	14.347	13.1859	12.8729	14.1169	13.2867	14.4873	15.0264	19.2136	16.2599	15.6905	19.2489	17.7683
CAOG_00525	26.8423	23.1482	19.3272	19.271	21.8991	28.8706	26.9663	29.9779	33.6582	29.8301	36.8544	31.0666	36.1007	35.0248	34.2022	32.1056	31.1242	22.4492	17.4288	17.589	23.2526	24.8431	28.369	26.1527	30.5385	30.1477	33.4178	30.9748	32.1017	33.5805	33.2333	31.2546
CAOG_00526	367.893	265.954	215.171	209.901	200.754	217.294	208.382	247.623	237.91	236.086	226.025	253.665	261.025	258.651	265.75	257.139	420.233	295.148	239.242	219.985	237.292	245.559	244.679	320.809	283.278	306.159	308.966	307.384	354.817	293.983	314.818	303.472
CAOG_00527	27.8624	22.9642	18.1751	15.645	15.5589	16.3407	15.5045	16.2656	13.6555	12.8224	13.3753	14.028	13.9593	14.4994	15.1232	13.2985	25.1433	19.3324	17.5006	14.6616	15.3672	14.36	14.3575	15.1925	14.8367	13.6577	14.5743	13.9061	14.8149	13.3269	15.1039	14.4015
CAOG_00528	2.41005	1.87859	1.47635	1.49071	1.98193	2.13794	2.07853	2.08251	2.17314	2.03221	1.93325	2.18284	2.21431	2.60666	2.19477	2.07318	1.9727	1.82583	1.03614	1.55231	1.57557	2.26794	2.11366	2.26422	2.43633	1.60692	1.94041	2.21336	1.98537	2.12284	2.03605	2.19714
CAOG_00529	5.82305	5.74337	5.11028	4.79685	4.78082	5.47548	5.4369	5.62336	6.29501	5.34187	5.4419	5.87736	6.12443	6.76863	7.0449	6.72092	4.92148	4.51931	4.55407	4.67287	4.8608	5.07844	4.98501	5.38811	5.26362	5.22433	6.14088	6.08374	5.49729	6.04351	6.92689	6.55237
CAOG_00530	62.592	51.0935	35.5244	31.7881	35.5839	38.787	45.9475	46.0586	46.3643	51.6052	54.7314	57.9378	66.053	68.1169	65.2193	64.8767	55.1824	46.735	36.6399	28.5485	32.5897	37.0257	41.7368	47.3775	46.1077	48.1761	52.7327	56.1102	55.9511	61.7381	67.178	65.7493
CAOG_00531	87.9163	125.556	136.49	146.112	159.812	171.143	181.627	183.479	175.433	176.377	181.122	172.925	178.726	192.235	177.849	175.082	95.2176	124.666	141.831	159.275	160.851	184.753	202.892	206.343	202.319	200.489	190.663	200.04	183.794	196.626	199.911	189.79
CAOG_00532	58.0103	50.4126	39.9367	30.7407	26.6873	24.3366	22.6298	19.2047	17.4767	18.1245	18.3686	17.1295	16.1574	17.0789	16.9306	15.9199	43.2161	42.404	34.1632	30.0866	25.0578	23.3623	21.0435	21.1377	17.0952	14.2095	16.8652	16.3575	15.392	15.1445	14.9339	13.8813
CAOG_00533	36.3798	36.7795	26.0835	24.3516	27.8415	31.0315	33.819	31.2035	30.9563	29.7894	29.4	28.8348	28.4661	30.2832	27.8176	26.4985	31.5401	26.2795	22.7084	22.7007	22.6124	28.7228	29.9797	34.0236	31.0944	27.3343	29.5813	29.8086	25.0639	29.7283	29.8334	28.8402
CAOG_00534	19.1331	16.5818	13.5364	13.3549	16.8098	16.5099	16.7151	16.1966	17.4704	17.1616	18.7928	19.7898	19.6356	20.8506	19.0367	19.5284	16.621	13.3496	12.3424	13.5275	14.1964	14.6436	14.4447	14.1515	15.844	16.2166	16.7381	17.63	17.0972	17.7181	16.9957	16.1712
CAOG_00535	12.4519	6.49897	4.41153	3.82043	8.05634	9.90418	14.5291	13.0479	19.2572	22.409	23.0285	19.8352	22.3335	19.3214	15.9224	13.1273	11.3741	7.50377	4.07887	4.98616	7.48398	9.80814	12.408	12.2047	18.0068	23.1778	21.7541	20.9511	19.0427	18.6038	15.1848	15.8509
CAOG_00536	14.0446	16.0852	10.0192	11.2634	13.1001	10.2492	12.9675	9.66375	11.703	11.229	10.9295	11.7946	11.431	11.308	10.4901	11.9828	17.1659	13.7301	11.6614	10.398	14.7157	12.9872	14.5959	14.1495	13.5499	13.5143	12.5823	13.3853	16.248	13.7147	13.4333	12.7838
CAOG_00537	20.6441	17.943	13.2652	11.3455	12.4604	14.7471	12.7706	14.7362	14.3985	13.6257	14.1462	14.3679	15.8176	14.5999	14.7423	14.448	15.6622	15.1011	12.7787	11.7368	14.0161	13.5557	12.5253	13.912	14.6756	14.3735	14.0689	15.1821	13.2363	15.5041	15.9029	16.1818
CAOG_00538	13.3109	9.10027	10.1972	11.4528	12.4966	12.8187	12.8524	12.5439	12.7207	12.0872	12.203	11.7883	10.6856	11.1341	9.48152	10.5268	10.6625	9.92415	9.73786	11.0825	12.1592	10.9283	12.6312	10.3697	11.0215	11.3679	11.0027	10.9009	10.2602	10.1464	9.83986	9.17322
CAOG_00540	0	0.0613587	0.0598873	0.0556929	0.126761	0.0583528	0.0565025	0.157605	0.18359	0.112501	0.0560179	0.12302	0.193228	0.0625553	0.187093	0	0.169475	0.106127	0	0	0	0.0977681	0.121827	0.217139	0.104825	0.0471513	0.0563215	0.135964	0.260292	0.215163	0.198555	0.124045
CAOG_00541	3299.31	3480.89	3233.17	3214.41	3039.67	3079.2	3097.56	3099.47	3211.51	2873.39	3004.72	3007.61	3126.98	3399.28	3446.09	3356.53	3314.27	3363.73	3108.88	2854.91	2915.92	2994.44	2939.02	2738.82	2866.73	2926.66	2932.16	2880.5	3075.52	3025.1	3174.15	3133.42
CAOG_00542	29.8776	33.0343	25.2943	27.2475	25.8579	26.3179	26.1367	25.3627	26.0785	28.5899	24.0647	27.9334	27.9509	24.9139	25.6289	22.9953	36.0698	35.252	31.1994	30.7995	31.4147	31.2156	32.4775	29.5249	33.2145	29.9731	31.2765	28.8031	31.7915	31.5113	28.404	28.5881
CAOG_00543	17.8707	15.7648	14.1397	13.7409	14.1716	14.2194	14.5653	14.5871	15.2815	15.479	16.5267	15.8198	17.1254	17.7195	16.3907	16.746	17.0012	14.1365	14.3637	14.4561	14.7783	14.0875	14.4108	13.9081	15.1195	14.4156	15.7124	15.7336	17.0037	16.7651	16.036	16.4913
CAOG_00546	54.0814	48.2513	42.0867	35.2312	32.9561	38.6821	34.735	35.4998	35.4128	44.1249	47.6123	42.9852	47.3878	55.2823	48.5149	51.9683	53.8449	43.2774	39.889	32.8781	32.3776	34.9226	35.257	31.1567	34.745	37.9808	35.6318	38.3693	47.2262	42.5894	47.1714	44.5771
CAOG_00547	11.3144	12.0311	9.40978	8.11453	7.6713	9.25226	9.15888	9.66761	9.71279	11.2664	10.5002	10.9738	11.6142	10.7926	10.6871	11.0744	11.1447	10.4499	9.24929	7.57021	7.26544	8.02952	8.35667	8.84174	9.30272	9.07721	9.4058	9.67232	10.5185	9.47026	11.2374	10.0199
CAOG_00548	37.1715	32.5678	25.8722	27.1677	26.6277	27.0804	26.1736	28.9407	28.7653	29.0994	29.8771	30.5065	31.6563	31.064	30.8919	30.5548	34.7687	33.3496	28.6857	29.0115	28.5898	28.8478	31.0785	31.3498	30.1954	30.7543	33.1513	33.4263	31.6136	32.1497	34.7856	31.6574
CAOG_00549	8.29082	7.72623	6.53425	7.04706	7.18194	7.13559	6.69016	6.68271	6.81924	6.88634	6.53814	6.61711	6.16365	6.57136	5.84595	6.39409	7.96923	7.08517	6.64823	7.04241	6.84633	6.93842	6.83197	6.19803	6.96545	7.00839	7.36305	7.05545	6.37312	6.78948	6.10337	5.98707
CAOG_00550	47.7073	42.2651	36.6592	36.2013	39.1241	36.7944	37.4837	39.4466	41.9704	40.4725	44.7054	40.9324	41.6177	43.0586	39.2131	37.6631	39.9296	37.811	34.759	34.0708	37.141	37.7014	38.5869	39.1306	35.992	37.5312	36.4859	39.0484	38.1688	37.3684	38.6512	38.7034
CAOG_00551	153.855	221.541	225.306	177.017	145.516	143.247	173.256	184.766	173.198	194.092	192.893	223.111	221.899	261.904	251.612	259.84	167.818	186.149	181.679	150.577	139.632	133.943	140.471	182.132	178.188	189.947	179.392	209.045	208.587	216.672	221.85	225.813
CAOG_00552	19.5175	20.5036	16.9358	15.7043	15.0149	15.2054	14.8523	15.2425	13.1106	12.3917	13.5711	13.2638	12.9585	12.1791	12.8929	12.3144	18.8298	16.8731	14.1111	14.28	13.3321	14.0807	14.309	14.5461	13.8783	11.9032	13.1547	13.3004	11.4374	12.7221	13.538	12.2923
CAOG_00553	21.454	15.9507	15.2595	14.8802	17.3814	15.0505	15.2663	16.7203	15.6571	17.2017	19.4194	19.2585	15.2897	18.6945	19.27	20.3339	19.397	13.5426	14.9174	14.6435	14.6347	14.88	16.9823	13.9631	13.6988	13.2896	14.6033	16.0275	16.6483	16.7611	15.8307	16.2283
CAOG_00554	31.3643	26.7595	19.9317	23.163	25.4745	25.039	26.4012	26.023	27.0011	27.3704	28.387	26.5045	26.091	27.3251	24.183	24.6787	26.1652	24.4348	23.5372	24.6098	26.4912	28.034	28.3249	27.2548	29.8594	29.0964	27.9916	27.8855	28.2278	28.1392	26.0145	25.8175
CAOG_00555	41.0294	43.4018	40.139	39.9039	42.7566	46.0859	44.9135	44.174	41.0728	39.1529	39.4414	43.6629	41.4438	39.7991	40.4342	40.1019	39.4575	42.4762	37.1599	42.1658	44.4792	46.2025	45.0256	47.501	42.9367	42.8162	42.7852	42.045	41.4768	42.0755	41.4923	38.9953
CAOG_00556	144.421	178.724	186.279	176.299	176.546	178.855	182.125	181.5	181.67	210.082	187.132	175.607	166.932	164.013	167.676	148.509	105.475	144.026	153.827	144.63	151.848	158.837	165.804	163.688	155.92	158.008	152.491	145.297	161.435	152.877	143.51	140.201
CAOG_00557	4.67237	4.65412	3.517	3.52013	3.72282	3.55766	3.75603	3.98751	4.30932	4.60349	3.97302	6.31602	5.45191	6.31043	5.47717	5.23656	6.05776	5.03487	3.53582	2.68483	4.20558	3.35825	4.32233	4.94955	4.44777	4.7309	4.95829	5.3102	5.74061	5.39287	5.61418	5.62485
CAOG_00558	24.9223	21.6935	18.3514	18.4599	18.6787	18.6598	18.7346	19.2549	19.4421	19.4346	20.3873	19.2156	19.6388	19.8789	19.2231	18.0946	19.0416	18.3442	17.076	16.7456	17.2618	17.5212	17.1788	18.897	17.4043	17.2123	17.8326	17.0442	17.6238	17.0933	18.3387	17.8955
CAOG_00560	23.2273	22.0976	17.3212	19.5034	19.9891	20.5697	21.4703	18.4405	21.5457	23.7955	22.1919	19.2928	23.0462	22.954	21.4174	19.4773	19.5886	17.6105	18.1811	21.4227	21.1809	20.4384	21.648	22.5037	23.0994	21.136	21.1192	21.161	21.3236	23.3367	22.5395	24.5637
CAOG_00561	3.3759	3.45904	2.68219	2.69418	3.00636	3.21742	3.08125	3.24878	3.37525	3.07533	3.50757	3.34717	3.74619	3.95573	4.16563	3.54899	3.07135	3.11379	2.80464	3.11627	2.93018	3.28493	3.14135	3.44807	3.50401	3.4736	3.49689	3.61111	2.97893	3.67592	3.97309	3.60025
CAOG_00562	46.6739	44.439	34.7893	37.2983	37.4261	39.2163	37.9532	42.9256	40.2026	39.5235	39.5405	37.8455	44.2389	47.0954	42.0541	42.0078	49.5377	46.4976	42.4377	43.911	43.3103	46.2868	44.3842	49.9101	51.503	49.0971	50.6359	51.977	45.5556	48.3717	50.4063	49.2125
CAOG_00563	63.9556	55.2332	42.0981	37.4775	40.3026	38.2381	38.2124	34.4895	37.5108	43.9715	44.5299	39.4624	40.6192	42.7012	39.791	38.4172	66.0852	49.4004	44.0135	41.5973	41.3677	38.7352	41.0599	36.5225	38.8288	39.4856	40.3716	41.9342	40.8579	37.5658	38.6404	42.3309
CAOG_00564	8.13394	9.32825	9.0606	9.49564	10.7324	10.7481	10.4288	10.833	9.84999	9.54686	10.7933	10.2933	9.81197	10.006	10.8128	10.1841	7.60413	7.81963	8.43252	8.50709	9.07101	10.3837	10.1776	11.5316	9.75308	9.24146	10.1852	9.90407	8.89945	9.3703	10.491	8.76011
CAOG_00565	11.1817	6.8882	5.57161	4.42511	4.84175	4.08171	3.72033	3.64397	4.28661	3.38221	4.12071	3.84915	3.89558	4.33512	4.38209	3.67358	10.6012	6.5659	4.97128	4.73164	4.31253	3.52594	3.1881	3.95818	3.81314	3.72123	4.18003	4.24773	4.7049	3.76535	4.03104	3.69275
CAOG_00566	29.6926	25.6548	16.2684	14.9282	17.659	18.9181	19.2613	21.8871	20.6563	24.2048	23.6413	25.332	26.3489	27.1443	26.5974	25.655	23.2001	22.6838	15.1814	13.9073	15.1068	17.6998	16.9805	18.8922	20.1328	19.1416	19.6341	22.6482	21.7056	23.8598	23.9874	22.5005
CAOG_00567	29.7576	23.6264	21.4438	22.0066	23.9795	21.3355	22.4038	25.4109	23.7868	24.2164	26.4105	26.8024	25.2292	25.9575	23.941	24.8084	25.6804	23.5193	21.7623	24.8738	21.624	22.7837	20.9911	22.708	22.4999	24.5672	22.8148	24.9017	24.2499	25.3397	24.7588	23.6199
CAOG_00569	44.8174	35.0004	26.7797	27.5179	28.3858	28.6176	31.2086	34.251	34.1151	35.0934	40.4928	35.6533	37.6189	40.5983	37.1035	37.056	47.4737	36.6343	27.2164	28.5572	28.3862	30.2112	35.1569	38.9814	41.058	42.0065	40.7241	43.1768	37.4963	42.9252	41.2487	39.4256
CAOG_00570	51.6534	46.5489	47.7103	48.9756	53.5152	57.6201	61.3779	60.5108	61.8174	59.6681	61.2283	57.4125	57.9178	60.6978	59.3119	51.2941	48.7184	45.8352	46.3915	53.0935	53.2084	58.8166	59.4799	66.5263	68.1183	68.7319	63.8463	65.9363	63.7371	64.7033	69.1298	76.0095
CAOG_00571	55.0039	44.5171	50.9295	65.2278	71.5819	82.5592	86.8788	77.7333	79.1821	70.8383	65.341	63.0299	59.9975	61.2575	56.2423	52.1938	53.1428	45.1355	46.0782	59.824	71.9541	77.6011	85.8255	87.6285	85.5914	78.4018	78.5439	70.69	72.5572	65.2288	67.6764	60.3011
CAOG_00572	27.5354	28.1213	28.0714	25.5053	27.8907	28.289	28.2922	30.9858	28.7216	27.1171	27.4138	29.3597	27.656	27.2947	30.4004	24.6256	24.2791	23.6439	23.5732	25.182	22.5337	25.5199	25.9693	29.4291	25.9266	22.567	24.0618	26.7061	23.0746	24.739	28.9686	24.3758
CAOG_00573	6.73036	5.98268	4.53959	4.1226	4.99031	5.432	4.72876	5.50923	4.18872	3.91911	5.84431	4.3993	4.55898	4.8706	4.14389	5.43849	4.44594	4.74527	4.0268	4.89345	4.21907	4.26987	4.44407	4.74775	4.23742	4.45549	5.12403	4.98858	5.17447	5.19336	4.55385	6.49409
CAOG_00574	2.14252	1.94369	0.938399	1.23578	1.39104	1.50842	1.05912	0.915692	1.0117	1.02016	1.22363	0.993992	0.924914	1.00485	0.700578	0.749495	1.87583	1.28127	1.12667	1.11186	1.00395	1.03439	1.18143	1.15165	1.22053	1.20101	0.876578	1.32637	0.986754	0.788036	0.962368	0.644967
CAOG_00575	23.4065	19.5927	19.2425	18.8427	20.1991	18.2684	21.3448	21.0924	21.4909	24.3955	27.3402	25.8596	27.987	27.277	27.2162	26.9721	22.3585	19.2904	18.3858	19.3918	20.0083	20.6949	20.7991	24.4533	24.5074	24.3653	25.3288	24.4082	23.9261	27.4077	26.6559	25.8053
CAOG_00576	85.675	76.8738	70.2	68.6683	66.6786	67.1285	68.3415	68.6679	71.7914	82.1997	77.9485	77.3788	74.6807	74.7995	71.5748	64.8104	80.2709	79.1067	80.4025	73.4847	74.3937	77.0163	78.3407	74.3121	82.5723	79.5753	81.1433	81.0289	81.3971	77.3842	75.0737	75.527
CAOG_00577	23.861	18.5557	16.4301	16.2588	14.7803	14.4064	14.7544	13.1799	14.5364	14.1036	15.4238	14.5767	15.4039	17.2815	14.9052	15.5671	23.9008	17.8855	16.058	15.4096	14.0122	15.9286	15.0584	13.351	13.9547	15.1676	16.0034	14.7646	15.5651	15.2331	15.9096	14.7532
CAOG_00578	16.7961	15.6898	12.9311	14.1603	16.594	20.5702	19.9331	25.5807	19.8627	20.9225	18.1311	17.1929	14.3734	13.0487	18.83	17.2825	11.5615	13.0957	11.7575	12.441	14.7233	20.3573	20.1223	24.415	20.6337	19.1515	16.4133	20.4384	14.1147	15.2076	19.7494	17.1671
CAOG_00579	17.5317	16.7674	17.4294	14.9867	15.3819	15.1622	12.2625	16.1813	13.9658	12.4801	14.3	14.9207	12.8763	18.501	16.9451	19.6511	16.5829	14.7952	14.7833	14.699	13.0945	13.5697	12.9118	17.4569	17.8211	16.7225	16.7784	21.584	16.4656	20.2445	18.6629	20.7845
CAOG_00580	573.632	626.686	692.684	767.479	729.05	737.999	694.951	744.719	681.625	632.506	635.616	650.423	648.277	705.789	740.747	664.259	603.708	648.488	645.81	722.318	730.038	740.296	667.555	740.688	695.563	669.732	715.025	760.526	726.436	734.506	733.056	797.65
CAOG_00581	2.67424	3.694	1.96569	2.51023	1.34471	2.15704	2.52218	1.83111	2.25252	3.08387	2.63205	3.07408	3.71532	4.73666	3.70982	2.74739	4.06438	4.15351	2.97798	1.60889	2.45067	2.71198	1.88033	3.10323	3.3436	2.22898	3.00013	2.33567	2.68117	3.65674	3.65308	3.70714
CAOG_00582	22.6457	19.6983	25.4991	25.5734	25.1164	27.1585	26.5754	24.3963	22.9896	21.2996	23.9638	22.2875	25.192	24.6056	25.2316	23.9151	19.7926	21.0311	22.462	23.0468	24.0504	23.9992	23.7648	22.5937	22.1005	23.0374	24.0758	23.0178	25.0933	22.6326	22.3786	24.9647
CAOG_00583	8.31471	4.77421	4.57594	3.93578	3.59288	4.02849	4.05479	4.85812	5.07198	6.27889	5.06939	6.4015	6.75692	7.27471	6.69922	5.72923	7.33773	4.54023	4.23029	4.08378	3.51107	4.46204	3.60769	4.51806	5.21117	5.427	5.69603	5.52134	6.26337	6.26523	5.7556	6.08295
CAOG_00584	35.8214	28.9145	27.7219	25.0812	27.2833	27.7104	28.9684	30.6613	29.9814	31.8993	33.4413	31.4439	31.6994	33.7079	33.8017	31.3095	33.8458	25.4893	24.5773	23.2321	23.278	26.9076	25.4264	27.8343	29.3984	29.0614	31.0385	32.9925	32.2226	31.2048	31.4175	30.0799
CAOG_00585	6.29205	6.99289	7.41935	6.34456	6.13107	6.67324	6.61151	6.49841	6.30673	6.16026	7.27161	6.24125	6.43613	5.99913	5.45145	5.90922	6.27146	5.29593	6.8121	5.89815	5.76475	5.815	5.89931	5.83591	5.56343	5.88327	5.66211	5.83736	6.33099	5.70544	4.77166	4.95371
CAOG_00586	6.6106	8.46009	9.08618	9.40353	8.34812	8.99952	9.48741	11.2317	8.96911	9.4004	10.0665	10.6234	9.83021	9.16179	10.2848	9.55744	7.96968	9.12409	9.16342	9.09549	9.49506	10.1977	10.3007	10.7669	10.2268	10.6626	10.2124	10.5181	10.4808	9.05715	11.2811	9.95001
CAOG_00587	61.4396	55.0219	58.2064	56.7627	55.7739	63.4018	63.0132	62.0701	62.865	65.2556	62.6082	62.5843	63.7509	68.8973	65.49	69.2488	62.0073	55.8851	62.4481	61.3844	64.4559	62.8351	67.9431	60.2335	63.8475	61.4459	65.2183	69.7136	70.1521	67.7572	69.2127	68.9636
CAOG_00588	27.4177	21.2323	20.4877	22.6831	25.6936	27.7491	28.49	28.3081	29.3451	32.3774	30.196	34.4852	35.8559	40.2622	37.6783	39.9811	29.2456	23.9058	21.4271	24.02	24.0485	28.1574	28.8864	25.9063	28.6874	32.3767	33.4995	37.5209	36.259	35.0743	36.9998	36.974
CAOG_00589	39.6279	31.1048	28.1336	23.2057	26.8212	27.1558	26.4406	30.9468	28.298	32.3078	32.9958	37.1518	37.1718	36.8899	45.9796	39.6251	29.3932	27.5542	21.5386	21.1995	22.571	22.9438	26.4971	32.1879	27.857	28.5973	30.0027	33.6801	33.51	35.0763	43.4698	40.7691
CAOG_00590	8.47026	7.29241	5.83997	5.09013	5.14447	4.54889	5.18391	4.9384	5.39602	4.75104	5.70344	5.65422	6.74812	7.12919	7.82164	7.02043	7.0492	5.96235	5.08767	4.86823	4.195	4.52147	4.43174	4.51384	5.02493	4.7952	5.29758	6.02882	5.62957	6.49214	7.00242	6.82146
CAOG_00591	22.2665	16.6392	15.994	17.2067	15.3761	18.6207	18.1446	16.1734	17.8421	17.9391	19.8601	18.8082	21.6645	19.9609	19.8315	19.5124	17.7021	13.1074	15.9211	14.9504	15.9403	17.413	17.2228	15.0136	17.4939	17.566	16.8424	19.1993	20.0864	18.2839	17.9135	19.4109
CAOG_00592	53.9065	61.7236	57.1481	49.524	48.3232	52.2724	51.9936	62.6854	52.9438	43.0946	47.7806	47.76	44.7909	47.075	56.7362	49.3228	49.902	51.3142	49.6448	49.1503	42.5336	52.7659	47.4743	72.1988	52.8078	45.1655	47.854	60.8355	38.6893	55.4459	74.2855	58.4976
CAOG_00593	7.81671	7.26382	5.80675	5.62739	5.2844	6.11824	6.04032	6.70946	6.62176	6.3561	6.77531	5.62876	6.07172	6.10311	6.70553	7.45762	7.78017	7.76046	6.51765	6.55672	6.62834	7.70086	6.42666	8.20093	6.9394	6.77311	7.97433	7.93285	6.67619	6.71671	7.77135	6.84171
CAOG_00594	20.9011	18.4843	19.4266	16.5793	17.3095	16.4925	18.0413	17.1741	17.6442	19.1394	17.8975	19.0459	20.663	19.3477	19.657	18.362	14.7287	15.4943	15.7476	13.4015	13.7637	14.857	14.1698	15.847	15.7255	14.7605	15.3367	16.536	16.4136	15.6111	16.6686	15.7471
CAOG_00595	0	0.0951614	0.277691	0.0868373	0.391666	0.271785	0.35041	0.162676	0.379093	0.3435	0.170436	0.0948233	0.794587	0.873073	0.0960439	0.473881	0.181312	0.255677	0	0	0.159312	0.0783728	0.293405	0	0.252524	0.302448	0.721379	0.437199	0.334504	0.259278	0.317501	0.264153
CAOG_00596	138.211	133.991	133.451	127.231	133.744	139.578	148.791	155.932	153.902	170.566	183.401	176.643	194.333	191.129	190.247	187.988	127.7	126.366	137.434	136.493	138.048	141.838	139.713	145.255	158.576	159.657	165.541	162.448	183.518	179.522	176.683	178.819
CAOG_00597	9.23992	7.84621	8.2515	7.77583	10.0197	11.2487	10.4285	12.5099	9.86187	11.471	11.425	11.9247	10.4152	10.5612	10.7987	9.30465	8.63448	8.45711	8.39652	8.021	8.95145	11.3802	11.0678	11.2368	10.9007	10.2531	11.9221	11.1893	10.6193	9.71275	11.0212	10.8299
CAOG_00600	7.06041	6.0507	5.29756	5.16242	5.03217	4.79926	5.177	4.91651	5.36888	5.25231	5.99106	5.54025	5.50441	5.90621	5.90468	5.32067	6.5954	4.5307	4.90513	4.90039	4.26191	4.35178	4.66137	5.33785	5.31507	4.82722	5.69492	5.64188	5.09363	4.70946	5.88714	5.46649
CAOG_00601	6.56298	6.89606	6.14871	5.95116	6.25482	6.37647	6.63565	6.25667	5.81079	5.49779	6.60901	6.02006	6.3021	5.90113	6.58168	6.32723	6.01994	5.96368	6.97711	6.15688	6.26715	6.38277	6.25093	5.99114	6.60541	6.63729	7.00432	5.94358	7.16195	7.19249	5.97036	6.4457
CAOG_00602	32.9087	38.2588	38.285	38.6639	39.3306	42.637	43.3459	45.9728	46.7278	50.8754	52.7736	49.9529	52.9596	58.7794	58.1223	54.1807	31.1709	37.1205	40.4078	39.6561	41.6127	43.3398	47.8836	49.019	50.3771	50.5969	56.8061	56.2832	58.2712	56.4286	58.0099	60.9764
CAOG_00603	29.3095	31.29	33.3983	41.7798	57.1863	59.8703	61.6824	52.8579	46.6554	44.2623	41.0697	35.7263	34.9951	30.893	25.9353	23.2222	23.0422	23.4578	28.9234	37.7621	48.7568	55.1527	54.814	52.48	48.8044	40.5757	38.8899	34.2977	32.5339	28.0499	25.8673	24.272
CAOG_00604	3.8458	4.84488	4.68032	4.95969	6.2951	7.27456	6.95039	6.77388	6.69613	7.34225	6.76695	6.41805	6.55986	7.49758	5.53624	6.36295	3.3999	4.11565	4.97977	5.685	6.19367	7.30329	7.73415	5.95211	6.54997	6.10307	6.44702	6.31097	5.51188	6.13795	5.97125	5.61768
CAOG_00605	8.15055	11.4265	10.4771	8.64037	10.0357	10.4299	12.2525	10.8019	11.7261	11.6308	12.7457	12.1237	13.1238	14.0863	12.7109	12.7403	6.94456	9.95558	9.37648	8.4806	8.58109	9.1123	9.43697	9.27641	10.4081	10.2333	10.5439	11.368	10.6354	11.098	11.5321	11.6763
CAOG_00606	19.2417	22.7566	20.6886	16.8447	18.5371	21.2901	22.5184	22.2916	23.3332	24.1963	24.6606	24.4223	26.3321	28.4318	25.4484	25.7404	17.0128	18.6938	18.4404	19.2372	18.9752	21.2828	20.7974	23.6512	24.115	23.0179	23.9864	24.677	24.3577	23.9878	25.1909	25.3631
CAOG_00607	27.0748	26.0326	24.6877	22.7226	23.3822	24.5142	27.8148	28.5379	30.4645	30.5429	33.276	31.6294	34.2428	36.0095	37.9242	36.4395	25.2375	24.946	22.8416	24.1034	25.1455	26.6882	27.2418	27.1723	29.7167	29.8282	32.6632	32.8521	33.8414	31.2302	36.519	35.5354
CAOG_00608	0.121815	0.217893	0.293429	0.221304	0.225958	0.181123	0.200712	0.21024	0.408066	0.304512	0.177553	0.439538	0.230058	0.222163	0.529746	0.346197	0.193874	0.091041	0.149439	0.102888	0.0849963	0.272998	0.365634	0.514376	0.224844	0.263249	0.460227	0.271648	0.290017	0.276677	0.27353	0.249515
CAOG_00609	32.9332	34.1376	34.0507	33.7504	36.3392	41.0832	48.1546	49.9335	47.9997	46.8987	47.4531	47.2384	45.1971	45.0036	43.7818	40.551	30.0189	30.2725	34.7471	32.733	32.3903	39.5927	46.0169	47.7109	48.4363	45.1432	46.4803	43.513	40.3801	43.1513	41.7606	40.3133
CAOG_00610	18.4711	14.593	16.9402	17.2112	15.0725	14.4971	14.8029	16.3112	17.1714	18.6045	15.3331	18.4088	16.7713	18.5287	19.75	15.4965	14.2912	16.0875	15.9411	14.4309	15.4223	12.5298	14.3848	14.3432	16.4767	16.5599	13.2228	18.3258	15.8055	17.6339	20.4107	14.66
CAOG_00613	16.023	17.8483	22.7126	19.6891	19.722	22.4923	25.3894	24.7571	25.4782	32.0693	27.3713	28.7554	30.6209	30.8994	31.6615	29.1085	15.2461	20.0673	23.3806	19.1783	20.8749	26.2989	25.9724	28.5088	28.2935	29.5291	29.4566	26.6687	29.2995	31.4899	29.7495	32.2861
CAOG_00614	0.360624	0.243517	0.793922	0.624209	0.714401	0.347155	0.785004	1.04358	0.688755	0.450888	0.712546	0.980102	0.855093	0.74484	0.414307	0.39826	0.402521	0.412429	0.526265	0.582861	0.513535	0.570459	0.709985	0.704999	0.712963	0.702962	0.87695	0.557097	0.808785	0.835811	0.773369	0.671559
CAOG_00615	40.3066	80.35	113.411	109.979	98.542	116.532	101.492	121.276	94.9554	77.2378	75.8006	75.0032	63.7441	68.9951	71.1856	68.4854	37.4051	67.4962	94.5477	98.7353	98.2146	121.877	112.598	137.409	105.466	91.7143	86.3733	91.2957	68.1038	71.698	83.958	71.607
CAOG_00616	70.0627	85.8579	90.5237	85.2977	85.0038	82.7036	84.6433	80.9932	81.4396	77.4073	79.7595	74.9671	73.562	76.5013	72.2364	68.1875	57.8079	75.5196	81.7516	77.5296	72.7037	76.5379	82.2296	85.8641	81.6563	76.723	78.3787	74.9848	73.8767	72.4262	69.3758	72.3805
CAOG_00617	29.6498	31.7891	28.4019	25.79	23.1125	24.952	23.4671	23.79	23.8259	21.9937	24.1525	23.1756	24.4339	24.9299	26.5996	25.7831	27.6138	33.0992	29.4036	28.3003	25.1256	25.5845	24.4761	25.9007	25.6316	24.6352	26.6494	27.1725	25.014	25.7825	28.4286	26.9928
CAOG_00618	2860.49	2949.01	2795.45	2831.32	2751.29	2688.39	2643.34	2613.07	2618.83	2432.25	2692.64	2608.07	2696.81	2712.38	2824.16	2604.4	2932.56	2996.51	2968.01	2980.89	3006.34	2969.39	2853.53	2866.26	2903.8	2868.62	2931.8	2911.27	2918.7	2867.53	2832.6	2880.27
CAOG_00619	5.24398	6.62039	5.44148	4.32192	3.96276	4.91629	3.91931	5.19743	4.56497	3.30537	4.24604	4.13779	3.66678	3.9155	5.12438	4.50617	4.83769	6.34218	4.85656	4.90484	4.2571	4.97227	3.99161	5.51887	5.07411	3.94298	4.39076	5.0229	3.49373	4.08848	5.40401	4.36823
CAOG_00620	7265.31	6857.78	7422.5	6693.23	6435.6	5786.5	5274.44	5761.95	5301.58	5912.1	5781.3	5251.05	4742.2	4553.93	4665.38	4344.45	6292.68	6372.79	7042.26	6466.96	5634.09	5092.04	4896.57	5221.74	4831.51	4675.98	4585.47	4762.83	4451.56	4246	4421.88	4106.63
CAOG_00621	46.8631	48.0654	45.2099	42.7094	43.779	42.2021	42.0396	43.2864	42.4534	37.7191	43.2385	51.7409	49.7024	52.378	52.1526	49.5933	45.8238	44.1219	47.5449	41.1439	37.7655	41.5347	46.6127	48.3223	46.2952	46.1824	49.8768	51.7712	51.9751	52.2933	57.2668	57.9264
CAOG_00622	18.0357	17.877	15.2288	14.8382	12.4461	16.9039	17.0445	14.5397	18.564	15.6477	15.2848	19.0357	16.096	19.8724	21.3551	18.4649	16.1953	15.9004	17.9421	12.2421	12.7056	14.5888	12.5173	13.6629	18.4072	14.3278	15.8674	18.27	16.4562	15.424	20.739	19.5517
CAOG_00623	105.169	116.267	115.887	111.319	122.758	120.849	115.112	106.881	122.804	125.251	115.741	121.265	114.09	126.674	102.763	120.773	110.202	116.632	116.615	104.004	119.944	107.393	120.572	114.139	126.771	122.5	129.826	118.105	135.98	112.753	107.3	119.264
CAOG_00624	2724.76	3109.69	3016.99	3320.17	3026.21	2982.9	2873.91	2900.43	2788.39	2525.47	2491.17	2776.73	2840.32	2831.02	2996.33	3011.24	3148.53	3383.79	3303.1	3368.42	3404.17	3169.01	2976.19	3111.45	3156.35	3179.03	3203.48	3226.05	3317.18	3098.53	3144.63	3167.34
CAOG_00625	0.939479	0.648008	0.222013	0.322023	0.570852	1.13905	1.55189	1.63911	2.36191	3.0715	3.63995	3.06901	2.70015	2.37851	1.75597	1.71307	1.41982	0.489855	0.26797	0.338364	0.584429	0.903731	1.03057	0.977865	2.07005	1.81561	2.51875	2.13502	2.48107	2.06783	1.0215	1.44805
CAOG_00626	13.1171	13.9452	15.6556	16.2884	16.3879	15.4431	15.3006	15.6003	15.5425	15.6797	14.4223	13.2811	15.5755	14.2182	12.5553	12.7491	13.9394	15.4614	15.2521	15.0401	14.0687	14.26	14.1528	10.6918	14.0431	13.6706	14.5376	13.3944	13.163	10.5564	11.785	10.8331
CAOG_00627	15.9071	18.4714	18.8954	16.3606	16.8266	15.1434	15.1712	13.9221	15.1153	14.4957	15.6243	15.4523	15.3678	14.3797	15.2371	13.2573	15.0721	15.8376	16.7749	16.2226	15.2328	16.367	14.0571	14.4448	13.8177	14.9604	13.4479	14.1754	13.4376	14.7676	14.4974	13.6193
CAOG_00628	27.0146	24.2135	33.118	32.1254	34.8419	33.2237	35.9832	34.9578	39.2494	41.9694	47.1912	45.8866	45.0801	47.2347	46.3798	43.0064	27.5064	21.3512	33.0418	31.6643	30.8732	30.2523	32.6721	37.2941	36.1361	37.4027	41.6492	43.173	42.9186	42.5134	43.5803	43.185
CAOG_00629	42.3381	35.6611	35.8189	29.9603	31.4186	32.1615	30.5558	32.0407	32.9234	33.3058	33.91	34.0049	34.6663	37.8391	35.4478	38.3691	41.3257	35.1415	31.0024	32.2423	30.1735	27.8305	30.4332	35.5646	33.5294	31.7403	32.7595	36.4653	35.2849	33.0631	35.5598	36.2663
CAOG_00631	41.0948	23.3262	20.6878	12.3186	11.1655	10.5705	11.2069	10.3576	13.9911	13.679	12.3458	18.7357	15.052	24.5728	22.8644	20.2835	45.9341	26.7128	18.1351	11.4817	7.83244	11.0731	16.2488	8.31278	10.6565	11.8916	12.0144	14.9667	13.3401	22.3139	17.0745	20.0455
CAOG_00632	28.0084	23.5427	20.7618	21.4575	21.385	19.0799	21.2604	24.1645	22.5182	21.4699	24.0519	24.8772	25.7495	27.5472	26.6759	29.8346	25.6551	20.3187	21.1355	23.5391	21.7324	22.7018	21.6895	21.0991	20.1184	24.3825	22.0949	24.9772	25.9495	26.2666	28.3318	30.4616
CAOG_00633	5.623	5.41489	5.67211	6.02743	6.08818	6.18103	6.94282	6.34952	7.20698	6.34896	6.9308	6.72308	6.90489	7.06601	6.59595	6.54383	5.22934	5.28668	6.28475	6.07196	6.31283	6.64638	6.70073	7.01691	7.83453	7.42881	7.72536	7.23646	6.48354	6.75958	6.47639	6.39122
CAOG_00634	9.44397	6.19598	5.62545	6.88764	11.8086	13.8771	19.6979	20.2648	24.3039	26.5429	28.8855	26.9125	28.0123	26.5795	20.4806	18.6319	8.58829	6.40648	5.60893	8.28414	11.9029	14.6915	19.643	20.6977	27.3283	27.7912	29.8252	27.5199	23.346	24.4689	20.7513	18.394
CAOG_00635	3.99871	4.37967	2.44816	2.68806	4.57606	4.83115	4.64616	4.52498	5.46534	5.72395	4.84603	5.31319	4.86206	6.81764	4.55206	5.33156	3.97813	3.5049	2.56781	3.02789	3.48913	5.33606	4.17411	4.95212	5.06272	4.94014	4.85171	5.47201	5.05745	4.72395	4.93616	4.18748
CAOG_00636	20.4789	17.5954	18.7753	20.0031	20.2956	22.5791	20.7128	21.7326	22.0151	24.3929	20.0702	23.2791	21.4846	23.1438	24.1572	20.197	17.3512	17.1408	18.0685	23.2734	23.3229	23.2069	22.9236	27.845	26.9098	24.7365	25.5184	21.841	27.0296	24.391	22.4854	23.4059
CAOG_00637	12.3678	9.38388	11.3285	11.8637	12.8129	13.2219	12.3853	11.9284	12.7437	12.9765	15.3235	14.3377	16.8296	15.3227	14.4745	13.6364	10.6804	8.84923	9.51464	9.55807	10.1025	11.4319	11.7203	11.88	12.3641	11.0514	10.8296	14.8883	14.3506	13.2646	12.7811	12.7042
CAOG_00638	45.6395	39.2861	45.1197	41.6547	42.2344	46.7445	53.1446	50.6335	53.7465	58.433	65.8324	60.9753	70.4059	80.2088	76.5924	75.9696	48.9281	40.4947	38.9084	41.8391	42.1284	46.4497	49.9561	48.9607	51.9706	56.0651	61.8787	64.6488	65.8297	68.7606	75.2661	76.8374
CAOG_00639	9.52758	7.29772	9.62961	7.01188	8.34024	9.95809	9.2777	7.63462	7.3283	8.31464	7.18078	6.97731	8.29485	9.40317	7.30607	8.7965	7.3369	7.38611	7.70231	6.80193	8.14272	8.00296	8.21489	9.67912	8.34908	7.75208	7.08117	7.92705	8.6617	8.3336	8.53468	9.1002
CAOG_00642	24.8161	24.4224	25.9262	25.7868	25.3398	24.9742	24.2403	24.8489	24.2802	22.9296	26.3801	24.3506	23.9754	25.4372	24.278	25.2016	24.6369	25.7398	25.8953	25.8893	25.6075	26.7663	25.4009	29.3891	28.7257	25.2863	27.6284	26.6405	24.5972	27.935	28.9433	26.9525
CAOG_00643	10.8084	9.16299	9.45972	8.94665	7.55412	7.89187	8.37604	8.53456	8.12085	7.39181	8.1325	8.55983	7.62158	8.7635	8.47236	8.29107	10.3585	8.95443	9.66257	8.92414	7.71228	7.75795	8.01437	8.10311	8.26742	7.20889	7.80351	8.31758	7.94714	8.14281	8.86814	8.83564
CAOG_00644	74.1338	60.7289	57.9236	57.4377	51.4708	50.9622	49.7539	49.3464	49.7713	51.5934	48.5051	54.7049	54.2263	53.3163	54.0645	50.5456	64.8807	58.3601	55.9188	57.8419	55.1961	49.7971	50.889	53.942	52.9012	55.3704	54.9326	50.3421	57.9584	53.6308	54.8485	52.224
CAOG_00645	134.297	109.438	97.895	87.1396	84.1363	83.362	77.9822	89.1015	74.9862	71.786	83.9481	81.667	83.8501	83.969	110.894	92.3815	117.549	92.6736	83.4865	80.8802	74.9838	79.0419	73.4565	95.2985	76.3902	71.6479	75.2893	84.1261	80.0771	83.495	109.618	88.1643
CAOG_00647	27.7996	25.5389	25.0929	20.0413	23.0745	23.0982	21.6009	22.4765	22.5316	22.4902	22.5825	21.908	21.9929	21.0132	20.838	21.189	23.1837	20.4929	20.8958	20.5809	19.676	20.1535	19.8275	18.9928	19.1172	17.3827	17.8928	20.1115	18.4206	16.9381	20.2714	18.1972
CAOG_00648	43.7805	42.9622	47.6254	46.1845	42.9109	42.2185	40.5412	40.5533	45.6861	40.945	41.801	43.6475	45.9725	44.47	49.3161	49.5146	43.5948	47.3758	43.8432	40.5006	44.4141	43.2558	38.9995	36.731	33.9015	39.3447	43.5509	42.5518	42.1324	39.8331	43.3458	43.083
CAOG_00649	6.71106	5.81126	6.43966	6.03465	6.76191	6.99807	7.31328	6.6221	5.99513	6.76133	7.36807	7.42974	6.39489	7.98365	7.03797	7.97616	6.53038	4.94759	6.16263	6.33868	5.91755	7.04721	6.5929	6.72193	6.98232	7.56637	7.27938	7.44448	7.66535	7.06757	7.14128	7.62344
CAOG_00650	115.47	81.7227	96.1444	88.9051	88.2312	80.4599	75.0745	78.0668	80.3642	89.433	90.0801	85.6585	93.0237	94.06	85.714	93.7197	104.234	76.4716	88.8264	93.5328	92.9256	81.9111	87.7777	75.6472	77.2135	79.0276	82.0461	85.7378	106.486	96.4766	95.4669	109.581
CAOG_00651	105.211	88.93	79.6777	87.0624	95.2103	93.139	89.3021	93.7977	96.2972	93.876	103.629	111.369	104.799	112.446	106.459	89.8944	92.8942	87.3596	70.1417	80.5777	86.987	87.138	95.1607	75.4838	79.4471	94.1519	101.885	91.5872	103.473	100.641	93.9621	91.0462
CAOG_00652	15.7223	14.5351	16.2578	15.8017	16.3536	16.1901	16.1633	15.2609	16.6455	17.0031	16.1304	15.7841	16.5999	15.8937	15.2854	15.7815	12.9688	13.2813	14.6893	14.5389	14.4968	15.4222	15.2384	15.3093	15.7509	15.5377	15.2844	15.3722	15.0843	14.0562	14.7702	15.3909
CAOG_00653	15.2467	12.6385	13.7644	13.114	12.6383	13.9947	13.0131	13.9782	13.9349	12.798	13.783	13.8972	14.3611	15.2011	15.3199	14.6924	12.2311	11.2346	12.5483	12.4106	11.5882	11.6867	11.5875	11.4355	12.013	11.9992	11.9134	13.3248	13.4445	13.5755	14.083	13.9577
CAOG_00654	23.6322	18.446	20.4008	20.1204	20.2568	19.9635	19.444	18.2601	19.3276	18.339	20.6915	20.5725	22.9908	23.2173	24.3943	23.1366	20.2172	15.6524	18.253	19.7402	18.1729	18.7602	18.392	19.7517	18.6726	17.1259	20.0965	21.3067	21.2573	24.051	26.0293	26.0807
CAOG_00655	20.7581	21.6952	19.4757	20.4137	22.3789	23.1904	24.8779	22.9743	24.8878	24.4496	25.127	25.0777	26.5591	27.1152	25.173	25.179	17.0984	18.4223	19.1232	19.9731	19.6392	22.4602	22.1428	24.6103	24.2334	21.7658	23.5498	24.3713	22.0875	24.4019	23.4067	22.6814
CAOG_00656	27.5762	23.4477	19.6717	18.2578	19.0164	19.9222	19.8087	20.631	20.2304	23.2005	23.9507	22.4283	27.776	29.0519	28.7413	28.6328	27.4625	21.2977	18.4497	16.6206	16.6093	20.2456	20.0354	18.8857	20.1957	21.3922	20.2381	22.9266	26.2871	23.741	26.5144	27.1686
CAOG_00657	41.5789	41.4625	45.8725	45.251	40.8377	36.4681	37.9196	37.3588	37.1531	34.29	36.3301	37.0875	34.8266	33.8561	34.6106	32.632	36.6874	36.96	39.5194	38.7749	35.3871	33.5261	34.1626	34.342	32.8385	32.1089	31.6518	34.0279	31.1996	30.6874	31.4774	27.3216
CAOG_00658	248.048	162.992	163.396	127.497	109.481	115.729	108.166	100.144	103.247	108.244	109.276	115.46	119.231	125.857	130.077	141.042	245.071	169.694	135.969	131.819	114.1	110.085	103.831	105.421	107.118	116.416	117.655	120.267	129.266	122.908	133.242	133.2
CAOG_00659	9.36155	7.24073	6.59084	7.5572	8.15102	7.74803	7.41363	7.41074	7.47423	8.62827	8.44925	9.12257	8.49802	9.55077	8.6251	8.47373	7.85313	6.25116	6.49623	6.2768	7.53651	6.78437	7.22461	7.34582	8.48563	8.10255	8.71102	9.08632	9.38913	9.24812	8.34383	7.95914
CAOG_00660	23.147	21.104	14.1035	13.22	11.059	12.1034	11.0716	15.7571	13.1091	15.7162	18.758	18.8023	15.8422	18.339	20.708	20.687	22.649	22.7113	16.3504	12.7974	12.6559	14.0987	14.5534	20.372	17.3493	17.3666	21.0807	24.5475	19.413	21.3653	29.089	21.4664
CAOG_00661	76.4295	70.194	75.8275	67.6735	67.1689	64.1227	69.4955	60.1607	61.2413	57.2122	63.2184	62.221	69.716	66.7344	66.9381	66.4135	70.2541	58.9386	61.7209	62.4936	59.0439	59.0235	59.4786	63.3062	66.4854	61.0067	62.0044	64.0674	67.7264	64.1477	61.5222	65.8857
CAOG_00662	780.882	648.65	720.04	781.259	780.912	694.987	715.771	695.046	691.339	745.732	754.233	792.044	816.087	846.102	895.991	891.678	843.009	701.568	720.376	763.965	789.021	740.147	738.087	640.617	723.497	759.749	784.594	797.849	894.728	867.399	898.82	916.987
CAOG_00663	10.2834	8.09088	7.88359	7.87004	7.76169	6.65479	8.97299	7.89094	8.55705	9.34864	8.71616	8.53237	9.28965	8.20346	7.54943	7.10646	7.50659	7.10629	5.90536	7.28642	6.26529	6.85291	6.81644	7.01413	7.37316	7.2269	6.98505	7.40267	7.59102	7.02672	6.61171	7.63048
CAOG_00664	6.5306	5.94884	6.6875	5.83811	5.95023	5.83087	6.28773	5.50966	5.89535	6.03843	6.10447	7.51081	6.7104	7.66038	8.49786	8.21864	7.60736	5.84196	6.04812	5.91012	6.19067	5.88268	6.4994	6.44992	7.01907	6.18173	7.29043	6.61119	7.56323	8.07667	7.42971	7.0817
CAOG_00665	35.3107	31.5201	30.2605	32.3702	38.5843	41.6846	41.1581	36.7416	34.9471	29.4605	29.7938	24.2776	23.4097	20.2719	17.9578	15.2157	26.9078	24.5193	25.6735	29.1759	31.9213	37.8486	36.9857	36.5802	33.89	27.4938	25.9877	22.8652	21.372	17.9122	16.7328	15.1642
CAOG_00666	12.6616	13.1537	11.6555	11.7992	11.9705	12.3273	13.4594	11.6373	13.6717	12.9327	14.0303	13.2909	14.416	16.7794	14.2496	12.7241	13.352	13.8863	12.5755	12.257	12.8021	11.7529	12.9594	12.8269	14.3336	14.3719	13.9002	14.5181	16.4711	13.9919	14.0781	14.2851
CAOG_00667	0.0840332	0.07453	0.0835623	0.0383492	0.110624	0.0909859	0.0784726	0.100533	0.0957789	0.129987	0.13017	0.172335	0.225469	0.217126	0.12031	0.155459	0.111856	0.0787838	0.0766824	0.108769	0.049019	0.0969895	0.130557	0.0810871	0.0864824	0.101307	0.158571	0.104388	0.111496	0.159567	0.0856218	0.158016
CAOG_00670	9.07378	7.97702	8.50267	8.52489	8.04973	9.10619	10.1764	8.90976	8.93322	8.76509	10.6057	9.08906	9.42901	10.1475	10.7	10.9003	7.79014	7.02423	7.58826	8.22523	8.59266	8.60663	9.21019	9.73562	10.6167	9.10853	9.48405	9.69198	9.24933	10.1863	10.4083	10.7093
CAOG_00671	29.3883	28.3315	25.6973	27.2166	26.1123	29.2001	30.7553	34.1835	28.7397	29.6094	28.9266	29.4865	26.4778	28.4947	27.0415	28.9903	27.2162	26.8516	26.4374	27.8894	26.9785	29.778	28.9008	31.1002	30.4287	27.8071	28.5948	29.4522	27.35	28.0204	29.9252	27.9532
CAOG_00672	17.6903	16.6875	15.6338	14.8625	13.4953	13.6782	13.9922	14.1428	13.9658	13.3657	14.9581	14.282	15.9823	17.5675	17.6413	16.6591	15.5077	14.9422	14.8868	13.9892	13.5439	13.8243	13.6653	14.2197	14.5679	12.8941	14.3556	14.8485	14.6963	15.633	17.4341	16.6027
CAOG_00673	1579.83	1407.31	1365.6	1398.47	1262.39	1289.77	1266.41	1250.65	1267.66	1318.8	1290.74	1317.07	1347.14	1434.7	1451.17	1569.8	1773.5	1671.4	1477.33	1389.52	1432.46	1372.13	1456.13	1308.68	1281.6	1342.01	1328.23	1312.82	1441.31	1436.35	1557.59	1526.8
CAOG_00674	45.1247	31.9736	41.3238	36.5007	37.7559	35.6448	36.0799	31.919	33.9679	36.7826	43.7831	36.5556	42.9211	40.8141	41.9819	39.6845	41.5582	31.6849	35.3277	37.4292	31.7649	33.9768	33.8173	32.8983	34.3172	33.7702	35.2652	37.3389	41.4495	41.6543	39.4451	48.1199
CAOG_00675	1.89585	2.34091	1.62626	1.88589	1.66755	1.53318	2.20373	2.04977	3.32183	3.06557	1.67122	3.29083	3.77383	3.60645	3.2845	3.68669	1.94515	1.69335	1.5102	1.20958	1.29036	1.64279	1.84134	1.77997	2.28889	2.29744	2.31934	3.23343	2.79724	3.3873	2.83755	2.39924
CAOG_00676	7.07262	6.25525	6.92187	6.371	6.39618	6.61022	6.60417	6.25937	6.62486	6.4494	6.63801	6.73009	7.00036	7.25294	5.71106	5.2312	6.21033	5.36433	5.56079	6.35656	5.78447	6.70139	6.49495	5.89491	6.52866	5.79087	6.38343	5.97987	5.5917	6.2303	5.75173	5.96326
CAOG_00677	25.9486	18.3945	17.9414	17.9814	20.9967	20.8676	21.4352	22.2268	19.8065	21.5032	20.4476	18.7325	19.4378	18.3876	17.2688	17.1785	23.6588	17.5178	17.3603	18.6195	20.6446	19.8372	21.7434	21.4279	23.0372	20.8175	19.747	19.0893	19.2757	17.1068	16.5566	18.9787
CAOG_00678	21.7696	20.5066	15.9704	17.6008	17.4587	21.8031	23.6724	26.7799	29.6509	34.1325	30.9823	28.7273	31.6309	36.5847	28.7188	29.1803	15.1249	18.7867	14.3239	12.7562	14.109	18.4865	19.5308	23.5729	24.9648	27.4813	23.0995	24.1761	24.8064	25.9062	27.3979	24.8519
CAOG_00679	35.6511	31.0169	38.0112	48.119	47.7458	55.1472	53.6112	59.0808	58.6305	48.9701	50.1277	51.8101	54.1409	54.8071	51.9784	50.7764	34.3554	31.6668	35.512	44.8215	49.1853	49.1704	51.0716	49.8027	56.2659	54.1587	54.0368	50.4796	52.3778	47.0106	44.5766	43.527
CAOG_00680	25.8193	21.6241	20.539	18.5061	16.7354	18.0993	16.808	20.3086	22.3988	19.8058	24.9347	25.6485	28.9938	29.4175	24.2172	29.1685	29.4172	25.0598	24.6979	20.9375	20.2682	21.2709	20.962	24.9817	28.564	29.1177	30.3483	34.9749	33.0688	34.1673	33.1648	36.142
CAOG_00681	31.832	20.126	14.3614	13.3862	14.1062	13.79	12.0885	11.9571	14.5244	14.5866	16.7136	16.2958	18.8065	18.1716	20.5682	20.2308	30.4365	18.1957	14.7939	15.0324	13.4049	12.6169	13.5023	15.4342	18.0512	15.8639	22.2536	20.3801	22.2277	23.0094	22.9879	25.5418
CAOG_00682	15.5347	8.83476	7.6411	6.09724	5.97609	6.51403	6.20455	6.20691	6.37285	7.00956	7.40935	6.24127	7.2897	7.61256	7.21461	7.80759	14.5853	8.82758	7.21661	6.75021	5.70891	6.10873	6.17709	5.40604	6.728	5.80997	6.14545	6.54672	6.77396	6.88426	6.43561	6.26853
CAOG_00684	6.79926	5.85203	6.09021	5.17148	5.05416	5.44554	5.22652	3.7834	4.20784	4.82501	4.41835	4.45889	5.2239	5.58277	4.69571	4.76386	5.94473	5.31506	6.08948	5.66315	5.27758	5.18957	5.03534	4.29448	4.75288	4.72144	4.75029	4.73867	4.71296	4.38628	4.53503	4.4701
CAOG_00685	291.026	213.022	175.035	146.339	137.862	130.123	125.826	133.773	131.924	137.694	146.139	158.332	167.398	190.33	195.057	190.49	312.517	219.318	175.281	134.17	136.768	132.058	128.691	120.899	114.881	141.411	140.286	143.301	176.84	165.089	186.675	179.425
CAOG_00686	16.5241	17.8149	19.6674	17.712	16.9256	18.2297	17.0273	17.3199	17.2465	16.7207	17.1853	17.0685	18.6183	19.2841	18.5055	17.7101	13.8877	15.0238	15.7337	15.7019	15.4528	15.8844	15.8138	17.5555	16.9763	16.7939	17.7161	16.6843	17.3488	16.0047	16.1105	15.4093
CAOG_00687	12.0208	10.5728	10.128	10.0959	9.33345	8.53178	8.35952	8.12908	8.38802	11.6374	10.3229	11.964	10.1951	11.7258	9.03468	8.93369	8.97996	8.74377	8.93144	9.73917	9.03359	7.73313	8.76889	8.18694	8.68052	9.57817	9.66319	9.12261	9.48545	9.66746	8.99881	9.5111
CAOG_00690	26.7291	26.1634	23.6245	20.3195	24.4809	23.2641	23.9762	23.9642	23.9547	24.7747	23.7479	23.2504	26.5963	27.1877	27.6717	27.7595	25.6993	24.5769	24.0508	22.2425	22.4521	23.7965	23.9499	27.204	26.8646	27.6605	26.7778	26.9644	28.0241	26.1881	28.8505	31.5699
CAOG_00691	21.8451	21.8255	20.1767	19.729	20.2335	21.3005	20.626	20.5513	21.0931	23.6375	23.1032	22.1038	22.5598	23.7117	21.8414	21.8789	17.749	18.1658	18.8953	18.2696	18.0485	17.8032	18.9822	17.7334	20.0105	18.4707	20.906	19.5192	19.9259	20.2944	20.5141	20.5492
CAOG_00692	7239.09	9429.23	9607.24	8453.28	8435.8	8024.16	8331.81	7984.04	8066.26	6347.38	6960.25	6957.77	7607.66	7279.94	7172.1	6781.63	6675.96	8261.86	8256.49	7963.4	7206.87	7324.22	7475.38	8403.53	7457.32	6833.2	6806.12	6973.35	6417.44	7138.22	7090.03	6792.49
CAOG_00693	33.8113	36.2909	36.0176	32.8967	30.404	28.047	25.6962	24.5904	24.2443	25.6518	25.2523	24.1542	23.7714	24.9118	22.4055	20.0055	26.9538	31.2574	30.3328	27.9615	26.2757	22.8698	22.2902	23.3047	23.8697	22.9154	24.3984	21.2509	21.505	20.2358	19.9893	20.0987
CAOG_00694	153.853	120.593	85.6089	72.9115	75.909	77.0058	71.7733	73.4281	69.0873	73.117	78.1922	74.242	77.9254	77.1423	78.8104	73.6361	142.768	115.891	86.4698	73.7278	72.8735	79.3552	75.8349	74.8153	73.0915	73.9997	76.2027	80.4067	80.9247	83.7417	87.9085	80.999
CAOG_00695	1714.08	1819.84	1859.96	1897.24	1878.8	1961.61	1962.59	1989.44	2037.27	2149.3	2170.26	2263.25	2326.58	2525.26	2520.38	2795.2	1988.84	1965.98	2027.13	2038.06	2049.13	2060.24	2225.31	2423.66	2317.06	2382.32	2414.42	2521.67	2653.2	2805.33	2861.1	3071.71
CAOG_00697	43.8673	46.9786	50.5235	42.1325	40.9505	36.8497	36.2208	34.4607	35.5448	36.5266	35.7582	35.9026	38.3568	39.4975	36.4633	36.8463	43.1479	42.3049	41.7188	40.4144	35.6236	34.3247	33.9107	36.2302	34.4346	32.4481	32.6773	33.2563	36.6783	34.4156	35.9684	34.6369
CAOG_00698	5.71334	7.02747	7.42595	6.23939	6.76403	6.38902	6.08352	5.48472	5.48707	6.66012	7.40839	6.42229	7.58133	6.94934	6.15787	6.76732	4.87149	6.53364	7.00838	6.75425	7.0537	6.3411	6.77523	6.98982	6.96134	5.94507	7.25417	6.77534	6.4312	6.83949	5.90146	7.14006
CAOG_00699	34.208	28.1774	25.0252	21.9979	20.8894	21.3952	21.5667	21.8624	20.421	19.5757	22.555	20.9776	20.7686	20.4024	20.4573	19.5306	29.7168	24.5104	22.5379	22.0813	19.6711	20.2769	20.1523	21.7058	20.2758	19.1492	19.4713	19.8569	19.3857	18.0431	19.0836	18.2513
CAOG_00700	73.1113	65.6637	63.643	56.172	49.1818	55.4765	58.6156	55.2433	54.8852	60.1456	61.4304	62.0142	59.9567	64.1242	65.3869	62.2205	69.4992	60.7788	55.0699	54.1079	55.3013	58.767	59.9069	59.1669	63.3855	65.5526	60.0358	64.1212	73.7278	65.8063	75.3113	77.0868
CAOG_00701	11.8017	11.9052	12.12	9.75867	10.2958	11.0315	11.1363	10.5236	8.55358	9.6643	9.13448	9.55934	8.87408	9.8694	9.13089	7.30817	10.9298	12.0807	11.6057	11.2156	11.2809	11.0838	9.84117	10.533	9.7078	9.12999	8.91975	9.98399	9.54287	9.64	9.62825	9.54468
CAOG_00702	77.1991	65.217	61.2192	56.8141	53.3419	56.8672	54.6165	60.6363	57.2114	64.9375	66.0625	65.4441	61.1773	60.5291	73.4104	62.9666	65.8993	62.9528	58.845	54.0099	51.0448	53.5346	52.3258	70.3828	58.1776	57.3898	60.5631	63.5216	61.5532	65.3625	81.15	75.3917
CAOG_00703	8.82468	8.59174	8.61263	9.09118	8.80062	7.9358	8.41579	8.00376	7.98442	8.35591	8.50165	8.83376	9.27734	9.4343	8.89373	9.78912	6.59617	7.613	8.56053	8.58681	8.09013	7.9904	7.7887	8.05642	8.32352	7.54243	8.49712	8.30367	8.17241	8.48367	8.02319	8.90999
CAOG_00704	30.2467	26.079	25.0111	20.7202	23.7822	24.3038	21.4065	21.6394	22.0918	23.8945	24.2809	23.8976	25.1448	23.4633	25.8202	26.5654	25.5688	26.4085	23.7443	22.9968	20.2953	20.6597	22.3064	20.1436	22.4922	22.2294	22.8536	23.2317	22.7287	22.1219	24.3967	23.9687
CAOG_00705	41.2461	31.5168	26.7221	26.9172	27.9249	26.7915	28.7581	29.7526	34.7147	30.637	35.6888	36.8173	39.2778	38.7695	44.0728	42.9974	38.1019	30.8253	26.0414	25.2115	27.1275	26.9845	30.8824	29.06	32.9483	33.9236	38.3669	40.0132	39.0518	39.2957	43.332	45.0864
CAOG_00706	70.7923	88.1745	85.2846	77.4021	78.1039	71.7468	78.0947	66.0798	71.2901	65.7651	65.701	67.1985	73.534	72.1563	66.4022	62.9166	74.9309	81.1902	82.7588	82.9775	75.7575	73.5016	76.4075	68.6832	74.4207	69.7647	73.7144	71.1747	68.5779	70.9248	65.5024	65.1487
CAOG_00707	13.1879	7.82363	6.99816	7.30866	9.33064	7.44277	8.26117	8.35341	6.65463	8.83984	8.7936	10.5575	9.77759	11.2688	10.992	11.649	9.95193	9.47392	8.84085	6.46068	7.50476	7.33695	7.41928	6.28185	6.5687	6.96604	7.78478	7.56026	10.5275	9.54132	9.66112	9.90913
CAOG_00708	106.65	113.71	129.693	139.706	139.67	141.941	142.29	130.868	128.301	130.869	129.779	125.571	134.174	133.571	116.499	118.73	97.8007	105.739	124.441	135.692	134.997	134.341	135.124	123.306	127.131	128.1	129.539	122.208	125.919	125.209	122.037	118.181
CAOG_00709	37.4755	35.9359	40.9091	42.4699	37.2913	36.4256	38.7534	33.5543	35.2548	33.8311	33.9166	33.2107	31.5143	33.5715	32.0519	31.3051	35.2831	31.393	38.7266	44.2976	37.7633	42.9859	44.7249	46.6633	38.5996	37.4496	37.1976	39.504	37.3901	38.5686	40.4118	38.4795
CAOG_00710	18.3563	11.5254	13.284	12.2911	12.1466	12.6783	14.4438	14.2528	14.9133	15.4786	16.2465	18.9091	19.624	18.3383	18.0265	16.0212	16.0571	9.92662	11.487	11.5901	11.1019	12.8547	12.7369	14.1945	14.1703	15.9864	16.9716	16.9531	16.4681	16.3838	15.9071	15.9403
CAOG_00711	44.7743	23.7463	15.0915	12.4557	14.3777	17.5654	20.1138	19.0639	24.6967	24.8275	27.2775	29.9893	26.8584	29.858	24.3549	26.6778	32.496	21.0563	13.6462	13.9799	13.0984	14.9597	17.2048	16.2766	19.998	21.8474	23.0345	24.529	22.9218	23.5304	22.3601	19.6747
CAOG_00712	6.40245	3.76274	2.13004	1.46015	1.18859	1.17299	1.2185	1.43695	1.08628	0.875519	1.50377	1.24479	1.79951	1.70842	1.23322	1.86933	5.21611	2.6587	1.85863	1.3355	0.850411	1.02201	1.01695	1.03657	1.16731	0.897928	1.10018	1.30133	1.3272	1.32176	1.38649	1.61877
CAOG_00713	594.184	582.435	637.929	702.599	697.176	746.528	735.702	753.318	666.563	650.179	660.994	667.603	623.381	709.554	650.886	640.694	626.949	590.34	650.713	738.923	735.554	807.149	794.087	882.179	798.469	750.588	745.904	804.51	719.501	760.785	843.156	778.662
CAOG_00714	0.105146	0.206001	0	0.118192	0.213835	0.249007	0.207024	0.2571	0.261968	0.227749	0.262919	0.283762	0.178214	0.286422	0.268869	0.2923	0.18177	0.186227	0.169879	0.122738	0.231777	0.143239	0.21367	0.239368	0.168645	0.207172	0.247898	0.0925697	0.30416	0.251493	0.233336	0.267662
CAOG_00715	0.255599	0.343129	0.392014	0.387304	0.237182	0.29882	0.368746	0.245226	0.599731	0.159741	0.372507	0.230666	0.241468	0.145772	0.468202	0.13984	0.254761	0.21534	0.209453	0.18929	0.201048	0.309047	0.521657	0.44235	0.212729	0.340586	0.330995	0.224392	0.398703	0.290864	0.323446	0.168591
CAOG_00717	17.045	13.7075	13.9779	12.7235	12.6648	13.4418	13.2167	14.4158	12.912	12.5119	12.56	13.7073	11.5724	12.8399	14.0128	13.3599	13.4847	12.2105	11.1217	11.3306	10.6058	12.6511	11.0143	11.3386	11.3048	10.937	11.2063	12.9559	10.3558	10.99	13.0871	11.0412
CAOG_00718	46.5852	31.9645	26.421	26.1222	34.1773	38.6007	32.8741	44.6284	39.2468	39.7103	39.8684	37.8071	32.2711	38.5898	26.2962	35.8842	38.6763	31.4469	30.2061	28.2392	31.3419	32.373	31.6954	32.2781	35.5254	32.8035	34.8186	30.9533	40.6048	31.7211	39.2007	35.2312
CAOG_00719	4.41034	3.75184	3.45787	3.80268	4.05671	3.94079	3.79079	4.25798	3.95631	3.86829	4.00041	3.40658	4.1326	4.19568	3.52944	3.62483	4.06763	3.33362	3.11684	3.8633	3.63249	3.59215	3.51291	3.69332	3.54777	3.68007	3.68757	4.21805	3.49102	3.27491	3.4962	4.11731
CAOG_00720	15.3851	13.8899	12.7389	12.5757	13.7067	14.7076	15.117	13.215	14.5714	15.4069	16.2718	14.8445	16.497	15.7159	13.1802	12.7752	11.6286	10.8594	10.8144	12.7394	12.186	11.7466	12.8252	12.5348	13.3347	13.5759	13.9859	13.7262	13.5264	13.5705	12.1353	12.4064
CAOG_00721	348.46	234.724	191.068	162.377	133.61	117.805	115.049	95.8618	89.1807	86.9478	87.2032	86.2281	87.66	95.7215	87.4933	93.8362	343.553	228.506	180.27	158.184	127.164	113.296	108.009	97.0674	90.8084	86.0742	88.8083	87.7259	88.6096	88.8119	96.0012	90.9685
CAOG_00722	95.4973	49.2208	36.6778	23.0862	18.8945	17.4421	15.7676	17.5962	17.5411	22.6675	23.5771	23.0244	28.0362	31.7531	29.5772	29.9309	93.1564	43.3998	32.2884	25.7643	19.3982	16.3258	15.299	15.6891	17.1865	19.3281	18.9845	22.8163	28.5378	28.548	28.6136	30.6583
CAOG_00723	0.762656	0.576814	0.323033	0.31584	0.235172	0.371762	0.417499	0.371161	0.164656	0.539118	0.423716	0.520067	0.587931	0.756166	0.443469	0.482548	0.473478	0.581489	0.430564	0.193244	0.239474	0.394609	0.353219	0.351649	0.371707	0.456596	0.455261	0.48098	0.553104	0.519688	0.501341	0.455756
CAOG_00725	96.5051	36.5767	25.0919	18.9363	12.096	12.9154	12.8784	14.623	14.7482	17.7521	23.1435	25.8449	33.3937	41.1978	49.4854	48.8556	85.1758	32.3244	25.1107	17.1236	13.229	11.6825	10.3004	14.4228	15.4186	16.7498	20.0624	24.5046	33.5793	40.8203	47.6141	51.4246
CAOG_00726	28.3705	21.2023	16.5743	18.3456	18.8338	19.0141	19.6019	22.2566	20.1221	22.4608	23.8008	26.0744	27.894	28.8238	28.3666	26.3442	26.9053	21.4806	16.9357	16.9291	17.1803	19.8601	19.9801	19.5267	19.6681	22.7701	22.7027	24.219	24.2394	25.3133	25.806	26.0618
CAOG_00727	5.75096	4.70198	3.79226	5.04434	4.10138	4.30928	4.61145	3.96149	4.28195	4.17377	4.84126	4.07263	4.26331	5.18893	5.03934	4.67901	4.70242	3.60712	3.69418	4.44242	4.1448	4.33076	4.61668	3.96654	4.52277	4.17611	4.60156	4.55364	4.53288	4.63788	4.16808	4.32714
CAOG_00728	10.1618	8.91255	7.78111	7.507	7.75004	10.2038	8.0113	9.02156	7.75513	8.43596	9.38213	9.84058	10.0379	9.6709	9.80208	9.92696	8.80037	7.54973	8.15082	8.86601	7.63346	8.48574	9.03522	9.76004	8.34974	9.04797	8.89367	9.86006	9.6194	9.13844	9.71156	9.17889
CAOG_00729	13.1413	9.81216	10.0477	10.7897	9.42733	10.2155	10.5429	10.9295	12.2172	13.7589	13.9816	13.713	15.8326	16.7685	15.3387	15.2932	13.0975	13.0583	11.362	11.435	9.63055	11.3773	10.6466	12.567	14.708	14.1937	15.907	15.8666	14.8361	14.6051	15.6669	15.0782
CAOG_00734	12.0402	13.5575	11.8251	11.8565	15.6847	15.5765	16.6123	15.6652	15.1794	15.8748	13.5771	15.6568	15.2282	15.7269	10.8559	12.7518	15.4734	13.3758	13.318	16.0854	15.8611	17.9121	19.2885	14.9026	18.3284	20.3999	18.0485	17.0796	18.5418	15.5151	14.9523	17.1094
CAOG_00735	16.1477	15.6545	14.5489	15.432	17.0777	16.4005	19.6799	17.221	18.4675	18.5904	18.8488	17.5207	19.2403	19.5528	16.1336	14.9515	14.8912	14.3684	14.342	16.2362	16.1317	15.6462	16.4206	16.5592	17.4876	17.8316	19.0695	17.9943	16.598	15.8349	14.7992	15.5508
CAOG_00736	32.562	21.241	23.4531	23.0359	23.5829	18.8053	20.1864	19.7595	21.8181	21.4309	24.2372	21.6951	25.2947	26.0189	25.7759	22.8609	28.0393	21.4182	21.6549	24.9825	21.4266	19.9044	19.1949	19.8295	19.3013	19.4359	19.4728	21.1848	27.6296	23.3391	23.5146	24.7018
CAOG_00737	22.8256	19.172	17.2547	16.1483	15.5426	15.6938	15.3741	16.4193	14.5956	15.4448	17.0602	16.214	14.983	15.6572	15.206	14.5683	16.7965	14.6854	13.8407	13.5333	13.0443	13.6246	13.5003	14.1994	14.1792	13.2313	13.916	13.9441	12.9089	13.1276	12.769	14.3002
CAOG_00738	12.5981	10.3809	8.86008	10.9802	9.4384	9.30764	8.84937	9.49851	7.9877	9.63467	11.0609	10.5293	10.4025	10.1601	8.98728	8.95121	9.37418	8.75404	7.21739	7.23907	10.4262	9.00863	8.99103	9.06256	9.70864	8.91662	8.8583	9.18098	8.93931	8.56231	8.66033	9.29745
CAOG_00739	6.68834	6.10956	4.71488	5.80638	6.40242	6.56847	7.71758	7.36306	7.49469	7.87515	7.54136	6.50531	6.25815	7.65297	6.38684	8.14091	5.22705	5.23265	4.79174	5.4165	5.84672	5.63973	6.84822	5.43075	5.69178	6.48454	6.40976	5.51571	6.45563	5.3611	6.37614	6.34652
CAOG_00740	10.2635	8.60297	5.84474	6.66613	6.83972	5.90311	6.10339	5.37093	5.97571	5.66443	7.17252	6.98686	5.24742	5.4636	7.15352	7.0457	5.57037	6.58685	6.45565	6.82633	6.15517	7.19918	5.58324	5.47258	6.445	5.63217	6.33314	5.36572	6.76578	5.99186	6.1209	6.51482
CAOG_00741	5.64646	3.94406	3.29513	4.04969	3.97017	4.0551	3.93354	4.53218	4.55796	4.52722	4.6588	5.42339	5.24148	5.59508	6.89578	6.42089	5.31794	4.48351	3.58796	3.83114	3.94659	4.70169	5.17667	5.18024	4.90592	4.38189	5.39472	6.17767	5.53358	6.17915	7.78777	6.77554
CAOG_00742	9.29054	7.93119	6.92502	7.74737	7.58965	7.5135	7.38215	7.9888	7.38893	8.16378	8.99433	8.50829	8.53589	9.38906	8.76379	8.82661	8.48619	6.85815	6.43974	7.80706	7.99843	7.40286	7.94744	7.10332	7.29898	6.69674	6.93818	7.94345	7.67641	7.81264	8.18857	8.24381
CAOG_00743	27.2274	24.6842	24.9605	24.9497	24.222	24.6615	22.6317	26.0422	22.5605	22.7024	21.6762	19.4156	20.6732	20.6106	19.9112	22.059	26.2052	25.3162	22.4558	24.9296	23.1679	24.9252	23.6338	22.567	21.3086	21.42	19.6795	21.2146	22.3993	21.6754	20.6774	19.4185
CAOG_00744	4.3692	4.25567	3.90958	4.10754	4.19237	4.63029	4.52244	5.49221	5.55844	4.40849	5.35365	5.02843	5.10384	5.56921	6.32557	5.27643	4.5742	4.12951	4.00495	3.96093	4.15201	4.63049	4.49945	6.29963	5.43495	4.6251	5.0772	5.49034	5.10574	5.20695	5.92887	5.78114
CAOG_00745	392.682	295.898	198.903	153.085	110.623	89.8139	65.9573	53.4829	47.3289	46.0063	35.5853	28.0066	29.3556	34.7121	22.8691	22.8171	408.186	331.072	262.631	220.115	152.822	118.09	97.2267	82.1241	61.7277	59.4772	42.408	47.5287	46.0574	36.1233	35.1764	30.4302
CAOG_00746	28.0439	20.3903	14.6282	15.4449	15.3505	12.8406	13.2415	11.4148	10.9348	10.9474	11.7485	12.1516	12.6111	12.1245	8.65659	11.4506	23.9373	18.9056	16.2156	14.0362	13.4222	11.2995	10.312	8.81131	8.76776	10.6269	10.2565	9.10124	10.5453	10.1615	8.37065	9.32972
CAOG_00747	134.304	115.065	110.425	106.375	108.418	110.027	110.499	130.144	136.832	134.259	150.782	150.888	154.501	166.073	171.043	185.893	154.101	115.804	113.106	115.892	124.754	123.555	139.155	160.178	170.177	160.041	180.468	183.946	188.972	189.97	202.813	213.399
CAOG_00748	23.0327	19.5802	17.3946	20.0601	18.7728	18.6583	16.4099	16.8531	18.5414	18.6724	19.9892	20.2427	20.4244	21.136	18.0401	19.4462	19.2218	15.8951	16.9529	18.1003	17.0827	14.5879	15.8847	15.9036	15.8775	17.9526	17.6957	17.6904	18.6273	18.3029	18.6439	18.6925
CAOG_00749	37.7182	32.9221	31.7701	33.4139	31.7639	31.8919	31.1913	30.7879	32.4116	31.9748	32.1021	33.0839	36.9582	38.4585	36.7117	36.9745	35.5821	30.9344	29.9511	30.9204	28.336	30.0537	29.8592	30.6244	31.2942	31.6723	33.9386	33.2066	33.9756	34.913	35.2064	37.4062
CAOG_00750	21.8406	17.9732	16.4665	16.0671	17.8567	18.1851	17.8158	18.674	19.304	18.8793	19.8959	18.9315	20.4877	20.2095	20.2844	17.3478	18.6193	17.6936	14.8099	16.296	16.2183	16.478	17.2074	18.4226	18.4097	18.2172	18.298	19.0477	17.3393	17.4686	18.0385	16.5594
CAOG_00751	32.0855	30.7605	28.8588	30.8245	34.7812	35.6936	40.79	36.1323	37.6685	40.106	42.5227	41.9983	41.9079	44.1365	38.6926	37.4848	30.3478	32.5319	32.4656	33.6455	34.6633	39.0772	41.4889	41.0608	44.9143	41.4311	42.1691	42.7091	37.2469	43.957	40.1827	39.4002
CAOG_00752	0.0927694	0	0.117983	0.302899	0.249733	0.317364	0.309463	0.103493	0.120556	0.27714	0.441635	0.181783	0.31725	0.246456	0.24575	0.476985	0.118944	0	0.275885	0	0.132736	0.144315	0.268079	0.213694	0.464179	0.417596	0.110851	0.472985	0.278513	0.495435	0.173443	0.325547
CAOG_00753	2.47013	2.91478	2.23016	1.98598	1.96987	2.25724	2.04044	2.12971	1.88161	1.78105	1.7129	1.7507	1.73135	2.09731	1.876	1.3633	2.26443	2.46821	2.32366	2.59568	1.76903	2.30935	2.21067	2.00833	1.71902	1.99765	2.10862	1.9979	1.6179	2.06026	1.92629	1.73445
CAOG_00754	92.683	150.235	132.574	105.897	65.2291	47.6066	33.2802	24.3605	17.368	12.4224	15.0763	13.0881	14.6181	14.3789	17.1602	15.7757	90.4357	157.065	125.451	100.588	72.205	41.608	33.0952	25.8645	16.0388	12.6858	14.4876	15.1242	14.1048	14.249	13.4103	13.8409
CAOG_00755	6.16507	4.04545	3.81905	3.91725	3.64433	3.0445	3.44803	3.22401	3.56168	3.41931	2.81583	3.43631	3.26182	3.10068	3.33367	2.8285	4.7486	3.77869	3.39172	3.70469	3.52685	3.35227	3.45	3.37408	3.25104	3.1716	3.59032	3.37381	3.35784	3.1948	3.26039	2.86648
CAOG_00756	103.437	102.998	89.0845	88.2744	89.0728	86.1912	90.6256	92.1782	92.218	101.439	87.9337	93.962	92.0133	95.9005	86.073	88.918	119.379	103.419	103.604	104.548	108.069	102.668	109.56	103.324	100.658	105.85	98.8168	105.374	112.58	107.072	100.293	96.4099
CAOG_00757	56.818	45.7348	38.3033	40.2998	35.6261	39.2897	36.8523	44.0631	32.58	35.3123	35.4433	39.5259	36.2734	36.8171	42.5569	36.4267	47.3495	40.0423	32.7453	33.6124	33.3565	36.1785	32.9906	43.2819	34.9809	33.7257	36.5172	40.5133	36.8418	38.6615	45.3379	38.6691
CAOG_00758	4.96177	4.66436	3.86044	3.9438	3.84634	4.26205	4.18999	4.49188	4.44596	4.0873	4.48555	4.90562	4.26356	4.9236	4.72601	4.78625	4.13636	4.1879	3.69875	3.75548	3.6128	4.24396	3.9489	4.12543	4.02186	4.00292	4.44112	4.43008	4.03467	4.17038	4.78446	4.30045
CAOG_00759	0.140629	0.0315106	0.123392	0.0284669	0.0653216	0.179634	0.145124	0.0810595	0.188806	0.234386	0.175629	0.12703	0.166228	0.257022	0.225593	0.246759	0.0844665	0.132217	0	0.0298885	0.197519	0.073181	0.0910339	0.108603	0.10449	0.0705698	0.140666	0.0676454	0.0777662	0.0535795	0.11912	0.0827773
CAOG_00760	11.7242	7.9133	6.32924	5.68084	7.46793	7.22072	6.65173	6.27773	6.67647	8.26027	7.01543	6.02502	7.09016	5.57707	6.86724	7.11166	9.69788	7.78822	5.37718	5.35736	5.31801	7.55531	6.95292	6.71633	6.61327	6.27492	6.82068	7.30983	7.54966	5.63172	6.34549	7.07109
CAOG_00762	4.00854	3.52752	3.60148	3.28344	3.04563	3.2275	3.45965	3.04074	3.01449	2.74975	2.996	2.90848	3.27766	3.169	3.34122	3.39586	3.74167	3.18165	3.395	3.56065	3.2955	3.17486	3.29573	3.20998	2.89579	2.77047	3.17996	3.29021	2.76305	2.81466	3.42979	3.12054
CAOG_00763	25.4634	24.7923	20.3355	17.422	19.1764	20.0844	19.1207	22.1996	20.0592	17.0901	18.8468	21.0935	20.7019	19.8334	22.648	20.9156	18.7989	19.3866	18.3971	17.7216	15.3544	18.9484	16.7702	22.6737	19.7485	17.8055	20.0368	21.1749	17.8366	18.0267	23.2183	19.4927
CAOG_00764	19.7498	18.0285	16.8974	15.3371	13.4421	12.0474	13.5184	12.9067	11.4147	13.3387	13.8026	12.5459	15.3653	13.5434	13.4039	14.7391	17.5273	14.2554	16.6311	13.5729	12.8684	10.6149	10.5782	10.9083	11.6629	11.6886	11.6716	12.2536	11.6762	10.849	12.2203	12.6894
CAOG_00765	39.7894	34.2647	38.1433	34.7485	41.3859	35.6609	35.6658	40.7756	40.5015	45.6781	42.6405	42.548	45.0429	46.7596	44.8541	44.4541	36.0757	36.4403	35.5811	31.3667	34.8946	31.8609	30.503	31.9803	34.7768	33.0583	34.6857	31.2167	40.0005	35.9625	36.4579	38.4337
CAOG_00766	10424.3	10160.6	9931.66	10895.6	10280.2	9835	9691.11	9851.66	9820.27	10258.1	10169.6	10090.4	10321.6	9851.06	10397.4	10076.4	10568.9	11106.1	10850.8	10724.6	11091.3	10803.8	10626.9	9961.14	11058.2	11239.5	10951	10799.4	11709.8	10896.1	10950	10601.2
CAOG_00767	22.1837	19.308	19.2177	17.5922	18.0422	22.5742	19.866	20.491	19.092	17.6988	18.3238	19.0295	18.2033	18.0611	19.005	18.0201	18.446	18.0128	16.6251	16.6509	16.1486	18.9197	18.2311	19.1561	17.423	17.5779	17.8253	16.0843	16.6484	15.7792	17.059	15.993
CAOG_00768	1351.45	1211.1	863.355	582.331	364.577	242.369	181.303	134.512	122.932	105.748	110.133	142.637	217.716	293.153	427.613	470.191	1292.71	1327.22	840.479	526.702	320.965	249.051	177.127	125.192	108.759	108.201	111.337	141.803	214.897	304.643	395.443	469.752
CAOG_00769	21.3266	17.1293	11.9362	9.2493	8.94845	8.38178	8.55885	8.21152	7.83213	8.34348	10.4913	9.79908	10.8083	11.0677	10.7882	12.3141	18.1355	14.1469	11.4837	8.6804	7.30109	8.48672	7.85914	7.85262	7.08703	8.03205	7.78742	9.25488	9.61519	10.0316	10.0787	11.4538
CAOG_00770	69.3981	54.0658	53.7412	51.7554	53.4595	49.9615	50.5552	48.7407	50.1124	59.1146	64.6391	61.6625	55.4412	54.8242	59.1178	53.1699	58.1761	46.9495	51.6968	49.614	48.1631	47.225	50.4978	48.0627	48.3479	47.2099	51.0755	51.9967	55.6694	53.9023	54.8176	59.4096
CAOG_00771	19.5271	20.4137	18.7097	20.2901	21.9639	25.1725	29.2337	27.481	31.6017	33.007	36.2937	37.4297	41.1802	43.5565	40.1104	43.1174	15.5991	16.7584	14.6346	17.3825	16.7403	19.4686	21.291	23.3264	26.8891	28.3113	30.7593	31.2197	31.8351	32.3473	37.1811	34.1744
CAOG_00772	117.082	90.3046	85.5861	79.6407	75.1255	74.3634	70.2031	71.3583	67.0272	64.7745	74.8075	74.3865	76.8594	79.1573	75.9944	80.9045	110.331	77.2649	80.2051	74.3504	67.6226	72.1791	66.7736	66.8957	66.1755	67.0255	68.7046	72.334	74.4705	76.8286	76.8818	87.264
CAOG_00775	22.408	21.9612	19.1153	15.2758	15.4259	17.3741	13.9283	16.979	15.6631	16.1671	16.9796	21.5113	18.922	19.5303	19.0939	20.2773	20.063	20.1847	18.1639	16.3803	14.6078	17.0648	16.4982	17.2958	18.5775	18.1794	18.604	19.7016	19.72	19.2087	20.9985	23.4203
CAOG_00776	15.9348	17.6964	17.941	15.1782	13.8432	12.6605	13.3306	13.2593	13.3065	13.289	13.8189	12.8187	13.8524	13.1902	12.4305	11.7464	14.3461	15.42	16.8386	14.4829	12.8194	12.7386	12.1744	11.8289	12.342	12.0965	13.0841	12.8819	13.0996	12.2159	12.5983	12.3602
CAOG_00777	14.8078	13.7746	13.7005	13.893	12.7129	13.5657	12.0507	12.8902	13.1906	14.4454	13.4098	13.9144	14.5332	14.0765	13.5093	12.5599	11.6609	11.3213	16.2849	12.7664	12.7882	13.2921	13.4155	13.0874	13.4781	14.602	13.6171	13.6592	11.9001	12.2717	13.1561	13.3623
CAOG_00778	9.56003	9.17037	7.1309	5.5172	5.79282	5.58353	5.52572	5.65416	5.12441	5.35767	6.45511	5.0416	5.29361	5.59299	5.46952	5.39185	7.9826	8.04871	6.92845	6.07647	5.52357	5.26138	5.47881	5.3083	5.65611	5.1073	5.44207	5.44659	4.9434	4.97936	5.57978	5.05421
CAOG_00779	44.9831	40.124	33.441	25.486	20.4579	16.8832	14.6678	15.6427	13.6929	12.9931	14.8312	13.4641	13.1424	12.4867	13.1177	13.3444	29.9401	29.5389	26.4663	20.4498	16.3638	16.2123	14.2001	15.3648	15.6729	11.8962	11.1218	12.8832	12.9047	12.2686	14.9686	14.0015
CAOG_00780	15.3779	20.8028	19.4318	17.5696	17.4943	18.1113	19.2104	17.8315	18.6576	16.8367	18.2182	17.0362	17.7281	17.435	17.4749	16.2245	11.3244	16.1342	16.7481	16.1829	15.7859	17.0312	17.0822	19.7176	17.679	15.8785	17.428	16.6662	15.5149	15.3731	17.357	15.8988
CAOG_00781	8.98992	5.88623	6.49134	4.72183	5.40239	4.91993	5.03686	5.15207	5.08387	5.94852	6.47612	5.03955	6.72712	6.46953	5.66642	7.13005	7.42344	6.68921	5.34171	5.16207	5.18926	5.90681	5.1586	4.24648	5.69873	5.94829	6.81001	5.19372	7.04492	5.95333	6.26424	7.85481
CAOG_00782	267.676	239.1	219.18	216.118	233.348	254.537	282.849	296.714	314.478	297.447	353.631	322.032	346.017	345.798	349.751	329.102	229.032	215.983	193.883	207.577	209.973	232.298	264.037	300.358	297.292	291.694	317.355	324.758	312.618	331.714	336.486	342.761
CAOG_00785	41.2262	36.4926	37.3238	35.2111	33.8229	31.7156	29.9924	28.1461	29.3056	35.6076	35.6791	31.8638	37.2935	41.4488	38.5232	36.1445	42.125	32.2103	34.5192	31.8658	36.098	33.0945	34.7848	30.6	33.0463	37.8893	36.9332	35.4728	39.6425	40.3577	38.4956	40.8643
CAOG_00786	0.444182	0.531264	0.942504	0.750118	0.653776	0.725641	0.917522	0.797145	0.431031	0.863738	1.20174	1.17089	1.05066	1.52344	1.01842	1.36573	0.564647	0.446583	0.855018	0.757183	0.677597	0.69514	0.800744	0.658998	0.716884	1.09241	1.3361	0.880687	1.14922	1.04628	1.15234	1.11374
CAOG_00787	13.1348	15.7817	13.2465	12.5989	13.0116	12.8298	15.7363	12.8157	13.8777	14.3723	14.2512	13.3405	16.1794	15.537	15.5702	16.9933	12.8022	13.5499	13.3536	12.6955	12.2536	11.9622	10.9619	12.6519	13.3852	12.703	13.3395	13.6133	14.7504	14.9964	15.2749	15.2034
CAOG_00788	81.9465	76.9343	66.0745	63.2855	62.4425	61.6316	67.2619	61.2089	61.7044	67.0722	64.1526	71.7422	73.0845	73.5435	77.4223	75.549	68.4475	69.955	68.0014	57.9649	61.9754	61.0649	56.6362	53.3547	54.5158	57.4037	54.0556	58.7236	64.9807	59.5664	63.1509	67.291
CAOG_00789	11.616	14.3297	13.1238	11.5941	15.2812	16.9433	17.1296	20.2057	18.9209	18.7092	18.3661	15.7889	13.8748	14.2857	15.0781	13.5918	10.0188	12.5105	13.7463	12.2672	13.1286	17.1876	18.4361	18.0867	18.3795	15.5043	16.4663	16.5034	15.9326	13.9473	13.928	13.3673
CAOG_00790	30.3522	22.1938	14.1849	10.6328	9.97029	11.7952	12.4834	16.2154	15.0059	14.4668	17.5292	20.3978	20.3316	24.1691	32.5539	29.608	30.4413	20.4531	13.0814	10.689	9.46502	10.7887	10.8343	17.3724	13.0459	14.0928	16.0826	20.6082	17.3638	21.9872	32.238	25.4647
CAOG_00791	18.751	14.4848	13.9856	12.6804	13.047	11.4139	12.598	14.6826	15.0197	15.7412	11.3308	14.5207	12.085	12.7291	12.0868	12.2533	17.4983	14.3835	14.5133	15.5719	11.9335	12.9784	12.8968	15.0066	15.6232	14.8315	13.692	13.4524	14.0253	11.7634	11.043	12.8754
CAOG_00792	6698.26	7338.64	6996.99	7094.39	7466.52	7677.53	7334.47	7650.46	7123.33	7454.77	7530.7	7595.49	7726.72	7656.39	7450.47	7761.1	5943.06	6484.94	6951.08	6543.84	7126.04	6945.96	6812.5	4568.41	5460.31	6025.94	6020.62	5826.1	6618.02	6015.27	6146.27	5954.45
CAOG_00793	84.8974	91.9964	94.442	76.793	69.7509	70.2358	71.1393	61.5931	60.9677	56.947	62.1388	62.2694	62.1213	65.3988	59.9233	60.5146	88.1724	86.8222	85.9363	71.1948	68.451	65.8057	66.1123	77.4587	62.2685	61.031	60.2779	61.2049	64.9777	64.3926	67.1731	68.6245
CAOG_00794	23.1068	23.2846	21.9964	19.1684	19.3872	20.0773	19.2919	17.3288	15.8391	18.2073	16.7925	17.9616	18.1876	16.5474	18.7476	16.8042	16.9377	19.0836	17.5705	19.4123	16.7835	16.8895	17.3008	17.7473	16.6588	17.7134	15.1475	16.9607	16.3824	16.0243	17.8595	16.7804
CAOG_00795	4.13224	5.51481	5.01396	4.35883	5.09006	5.08852	5.07999	5.20535	5.00771	4.72205	5.67924	5.45667	5.57276	5.19244	5.26814	5.00395	3.61258	4.25207	3.54414	3.48569	3.86684	4.45187	4.27236	4.43632	4.30937	4.68489	4.50208	4.73287	5.2042	4.12878	4.76631	4.91735
CAOG_00796	34.6737	24.7946	20.7756	19.8371	18.3142	19.6883	20.0844	20.4554	22.7358	25.2748	25.9736	28.3217	32.9269	31.7436	34.01	31.0253	33.7805	24.3428	21.3146	21.1823	18.6778	17.9702	20.5603	20.2333	23.2021	24.3231	28.8975	29.5756	31.9138	30.1742	31.6455	30.8913
CAOG_00797	3.58873	5.32775	4.69014	4.34639	3.99392	4.19614	3.82611	3.39638	3.75927	3.60561	3.84557	3.68993	3.46267	3.79267	3.45945	3.65119	3.48808	4.03701	4.31891	4.0133	3.33734	3.76949	3.71857	3.16849	3.9769	3.47022	3.85828	3.85195	3.70701	3.4577	3.47018	3.73702
CAOG_00798	52.7843	57.8355	67.1536	92.0216	104.813	104.727	90.2339	93.2908	72.1902	59.3444	59.453	53.2132	40.7328	44.1015	55.4589	49.2555	42.0694	47.0505	59.2469	86.4452	93.5284	98.8333	82.862	97.5832	73.9724	65.3579	54.5298	64.7253	39.0396	45.2585	71.6195	55.12
CAOG_00799	32.9736	35.9927	34.2001	30.0185	29.5213	25.2896	25.431	28.7613	26.4156	29.1373	28.5592	27.1595	28.6285	26.4717	23.8141	25.4238	26.9764	31.2627	30.3494	25.6537	24.5017	22.7837	24.5618	20.337	22.5257	23.3249	21.2928	23.4184	23.9298	21.529	23.1437	22.894
CAOG_00800	16.9907	17.1148	17.5361	15.1664	15.8952	19.2429	13.5713	14.3585	15.2942	14.9246	13.9712	15.4911	18.16	18.8128	17.8685	15.539	20.4888	21.0337	22.2282	18.8628	18.0166	20.5427	20.8337	18.1826	17.4644	18.9904	19.9814	20.6971	21.1011	17.5646	20.2262	19.588
CAOG_00801	68.176	62.3905	60.8173	55.9862	53.4817	54.9503	48.7014	51.0928	50.0744	53.9463	53.0999	48.0459	52.9859	54.1965	48.9414	48.5631	66.1644	67.8012	64.8723	60.5576	60.2228	52.8829	54.3343	54.1474	51.3728	55.8046	58.0609	51.2824	58.648	54.575	49.6265	54.9725
CAOG_00802	0.764435	0.485806	0.593947	0.842376	1.00604	0.884936	1.19318	1.14505	0.969913	1.53673	1.57123	0.936915	0.852953	1.69231	1.65309	1.62871	0.364969	0.479906	0.637363	0.852618	0.736269	1.29598	0.826143	0.773475	1.62536	1.37176	1.42132	1.49144	1.31083	1.5283	1.67126	1.52716
CAOG_00803	10.6694	13.6541	14.4394	14.0713	14.7605	15.1594	17.6262	16.2065	16.2843	14.8579	15.8077	17.9787	17.7939	18.6466	20.4392	17.8862	10.4045	10.3984	13.5545	13.0829	13.368	14.6462	14.5577	18.1931	16.2232	15.1605	16.7592	16.8632	17.7071	17.5628	18.8272	18.8339
CAOG_00804	13.7799	17.9411	17.1998	17.2192	16.5693	17.1204	16.3375	16.1693	15.3143	15.1724	15.6384	15.6652	16.4196	15.6286	15.1855	14.5181	14.2768	17.5266	18.4345	17.3698	17.3953	16.3471	16.5015	16.3188	16.8402	14.425	15.2954	15.6043	14.362	15.4838	15.01	15.5699
CAOG_00805	31.8753	32.4887	29.9832	27.4426	24.6813	26.9533	25.5478	26.1289	24.6585	22.6389	22.0805	23.009	22.7189	24.2459	24.9434	23.6416	27.1008	28.1624	25.7989	25.0158	22.4399	26.5022	24.6397	27.4707	23.8611	21.4372	22.1763	23.0724	21.7926	22.6224	25.6847	22.0633
CAOG_00806	55.876	44.8659	49.4437	44.7696	43.5533	50.1159	47.5425	47.6543	49.0325	49.3472	49.9481	54.1168	55.7516	58.3916	54.904	51.96	54.8271	38.3356	51.108	47.3788	52.5815	49.8629	49.2043	56.0981	56.2097	55.9884	51.0943	50.2403	59.5768	50.5825	56.7759	57.7918
CAOG_00810	12.0069	14.3655	14.1422	11.9283	12.3011	13.4323	13.1301	11.7471	11.8886	11.6571	11.2814	11.3344	12.5987	13.2305	12.378	12.9553	10.3399	11.0342	12.1586	13.1002	11.5708	11.8858	11.5273	13.2189	12.5947	11.3116	13.6127	12.6451	12.1659	12.1396	12.3262	11.611
CAOG_00811	3.31098	1.98309	0.535013	1.20917	1.13143	0.944409	1.01406	1.22325	1.64478	1.38215	0.68481	1.09488	0.917499	1.23536	0.886791	1.32215	5.00393	1.80329	0.982568	1.02058	0.748937	1.01264	0.574763	1.22134	0.69229	0.977167	0.846649	0.942613	0.688187	1.32059	1.26614	1.0833
CAOG_00812	51.8657	48.864	47.6177	44.3488	46.2027	47.1536	49.1022	46.1953	48.8877	50.3431	52.2832	51.3621	52.1954	55.134	52.4101	47.7655	40.0889	41.3254	45.8301	44.2803	41.6187	44.4858	45.8712	47.825	46.025	40.5521	46.3259	47.631	43.7311	47.7774	48.5801	47.596
CAOG_00813	9.51504	10.8862	11.0323	9.83475	10.4592	10.0199	9.94847	10.6167	10.4719	9.986	10.378	10.6666	11.3032	11.5896	10.9944	9.51573	7.90407	8.16763	10.1257	9.82409	9.85436	10.3675	10.3492	11.4301	11.1543	9.46173	10.4407	11.0005	8.66222	10.1452	10.8403	10.1662
CAOG_00814	52.7745	49.361	47.3197	45.4021	40.9436	41.7144	42.9023	45.9279	40.5686	40.1079	42.4435	44.4279	44.3101	47.8447	61.8975	49.9967	55.4431	45.8637	46.9698	44.8585	44.2471	44.1122	41.9105	43.585	40.7063	40.5335	41.5861	47.8072	42.4365	46.764	65.1728	42.7486
CAOG_00815	15.8413	9.36207	9.99154	7.97804	6.01922	5.33856	4.66953	4.86783	5.50844	5.13718	7.27017	7.60184	9.64953	11.4526	10.8772	11.8247	15.6961	8.79363	9.2734	7.65619	5.81509	4.7702	5.00951	4.26387	5.17451	4.9871	6.37914	7.21473	8.78479	9.85966	10.0676	10.4295
CAOG_00818	17.0297	18.4531	21.1186	20.4104	18.2854	17.9575	15.2504	15.0607	13.9077	16.9296	16.5254	15.9549	16.1942	18.269	15.5889	17.1915	18.6686	18.6125	21.3022	18.8919	17.0746	16.8891	16.5572	16.1827	18.8766	15.8465	17.0888	17.23	18.5382	17.6863	17.7075	18.0904
CAOG_00819	10.5383	12.602	12.4003	10.8186	10.8701	11.6715	11.727	11.2889	11.011	12.5841	13.0614	12.0255	13.919	13.6282	12.7762	14.4694	8.89592	12.2982	11.4846	10.3738	11.0866	11.3211	10.4552	10.648	11.4467	11.6843	12.0322	11.5807	11.8446	11.9943	11.6896	12.064
CAOG_00820	20.1134	25.6665	23.137	21.3382	21.5255	21.8888	23.4287	21.8128	21.8156	25.6279	24.342	25.1286	25.5243	25.7058	23.9294	23.292	16.7577	21.3071	20.4182	20.9592	19.0946	21.1371	21.6198	21.021	21.6013	19.149	22.5163	21.5538	21.3893	21.8003	20.6515	20.3587
CAOG_00821	109.368	114.478	104.219	67.3685	60.3962	62.0355	54.7255	53.6167	46.8304	53.5767	50.1128	54.8183	56.0339	61.3178	61.508	66.367	107.894	111.127	87.7254	67.0135	60.6106	56.4784	59.0528	54.2018	49.1	53.1734	52.3128	56.9188	63.1871	64.814	68.068	67.6027
CAOG_00822	10.4408	10.9455	9.11762	9.54196	9.62624	9.65903	10.0331	10.2392	8.7891	10.4998	10.8954	10.797	10.9909	10.8592	10.519	10.0976	10.26	9.25496	8.53388	8.66113	8.99606	9.22161	9.92549	9.07031	9.8512	8.11468	11.0662	8.71126	11.3118	10.1471	9.39259	10.0729
CAOG_00823	134.422	185.124	150.762	138.697	138.753	161.566	141.48	152.169	146.884	144.861	139.163	160.563	191.641	182.562	159.804	200.929	144.461	168.912	153.049	157.471	137.326	131.002	141.748	109.851	125.116	152.844	157.093	142.107	172.391	159.765	145.075	176.302
CAOG_00824	6.42477	7.44831	4.8126	5.1252	4.50846	4.30565	5.25528	4.62855	4.39102	4.10733	4.13836	4.59941	4.632	4.88499	4.44361	4.49147	7.44441	6.03023	6.716	5.27062	5.32079	4.57064	4.71295	3.5654	4.5315	4.30929	5.11192	4.514	4.75231	5.36088	4.60482	4.01746
CAOG_00825	11.1435	11.565	9.48501	8.34053	7.64855	7.14818	9.47852	7.92289	8.01766	7.22146	7.82912	7.25049	8.44234	8.84297	8.64593	7.63899	9.17718	10.4139	7.13417	7.6656	7.95985	6.24381	6.92071	10.5563	7.72707	7.57217	7.30044	8.42468	8.50493	9.09119	9.99741	9.75062
CAOG_00826	8.56326	12.2446	10.7576	10.1243	9.91151	9.65183	9.61217	8.94699	10.1422	9.00974	10.7076	9.98575	10.4173	11.1366	9.3504	10.0198	9.82259	11.9492	10.7652	10.1635	9.43465	9.1574	9.67941	10.2199	9.66304	9.27374	11.2454	9.41657	10.3076	10.9789	9.58358	10.08
CAOG_00827	25.3431	17.523	12.6396	11.3719	11.9353	12.5059	13.5952	15.1746	16.1638	20.3222	22.5376	22.037	23.1893	22.1949	28.0514	24.8583	19.875	14.3752	12.3127	11.3968	10.3941	11.723	12.4194	16.0381	16.3439	16.0553	19.8382	19.6337	19.6755	21.9767	24.4925	23.853
CAOG_00829	0.211955	0.533391	0.447598	0.137849	0.355282	0.253642	0.368019	0.376661	0.362089	0.600424	0.282097	0.499075	0.482359	0.427484	0.467221	0.261667	0.308406	0.386251	0.246465	0.254694	0.420571	0.356412	0.147675	0.396054	0.318265	0.486872	0.342323	0.329495	0.220937	0.424108	0.546201	0.427602
CAOG_00830	1357.65	1411.73	1418.08	1483.76	1354.45	1342.28	1398.14	1340.8	1348.07	1274.61	1324.54	1310.33	1355.45	1412.36	1491.58	1472.43	1621.46	1592.77	1517.88	1518.81	1448.5	1456.35	1471.6	1488.57	1443.52	1410.33	1430.93	1440.34	1361.75	1508.04	1580.14	1512.43
CAOG_00833	18.3905	21.7406	25.3301	23.6825	21.3046	24.124	23.264	26.3133	25.5881	29.1985	26.8681	26.2206	28.9206	26.7632	27.0666	24.9944	17.2042	17.1782	21.4444	23.4599	23.3708	22.5422	23.9689	21.6662	26.1263	26.7069	24.6504	24.3505	26.8178	26.5304	21.0962	25.4491
CAOG_00834	28.4849	45.9495	37.8613	33.7425	33.7324	34.6881	37.3493	34.5123	32.8669	34.7491	33.9577	33.1793	34.3517	33.9086	32.5182	29.3612	37.9365	45.1079	46.0403	43.8397	43.7446	43.2008	42.6172	47.1233	47.2879	43.1978	44.2988	40.9852	36.5508	38.0909	39.6977	34.0967
CAOG_00835	26.4861	28.8039	27.2759	25.8497	25.2854	25.952	25.9942	25.809	27.6634	28.3361	31.3758	28.6658	31.2055	30.4251	29.6195	27.8849	25.6148	29.9356	25.6953	25.7465	26.7821	26.1078	27.1695	29.6433	31.3464	29.5581	28.7774	28.846	28.3856	29.5562	29.4397	28.6841
CAOG_00836	24.3998	29.3724	26.663	22.0579	23.3042	24.4048	21.2788	24.9242	21.8878	21.9068	24.13	22.7605	25.0428	24.777	20.3928	25.1363	21.9939	29.8585	25.7142	23.3539	23.506	21.9865	22.6715	22.9522	23.7891	22.6763	25.0815	23.3329	24.409	23.6479	22.9904	24.9115
CAOG_00837	58.0646	58.1853	62.9872	61.99	67.0125	70.9739	72.6739	75.5892	68.42	71.504	66.593	68.9718	64.4949	61.944	53.176	55.2061	54.6694	53.9639	59.8799	58.3816	61.9409	66.1287	75.3334	72.58	66.91	66.9705	67.2828	62.7621	66.0584	60.3752	60.2264	57.8246
CAOG_00838	29.4733	32.9707	40.7603	63.0782	93.7252	105.337	98.1798	88.025	77.415	66.9109	66.6498	53.7385	49.2013	40.2775	37.2152	32.875	25.738	29.067	36.7431	57.6571	83.231	93.1332	88.5565	70.8688	68.6672	61.5546	55.4382	50.1265	46.3071	37.0564	32.5325	28.0352
CAOG_00839	34.6858	35.6338	34.0313	28.1008	28.7599	30.459	26.9265	26.7676	22.9758	25.4491	26.6663	28.6688	30.3529	28.7789	29.0654	32.4951	28.96	31.5356	30.0845	27.2996	26.0309	27.382	27.2613	24.2322	24.5938	27.5326	28.5775	26.3752	29.7023	28.6888	29.9145	29.9068
CAOG_00840	10.1702	11.7555	12.6984	11.2165	11.8208	11.9006	13.1538	12.0648	13.1601	13.2282	12.8074	13.712	12.7401	12.6322	12.5198	11.0981	8.62241	10.0167	11.9387	10.0656	10.7048	11.7967	11.9951	12.6981	12.6047	11.6018	11.9001	12.3235	10.3872	11.4952	12.5144	10.6295
CAOG_00841	20.5418	22.7745	19.3579	18.3971	19.6981	21.2655	19.7956	22.3509	21.2763	23.7598	26.6075	26.4124	24.0698	27.8523	28.4365	27.0225	17.533	19.3856	18.8998	20.2753	19.459	19.9115	20.5477	22.9286	22.9321	22.9538	24.4876	24.2284	24.3543	25.2973	29.3667	28.0268
CAOG_00842	44.5147	52.9845	54.9728	54.353	43.7682	43.0063	37.4512	40.2912	41.0423	35.6029	41.9615	38.7076	43.6552	37.1346	40.3671	38.369	51.6814	58.5919	52.0213	49.0234	46.4327	43.5058	36.5698	35.1755	46.05	46.1028	45.2393	44.237	52.3202	48.8582	45.8386	38.3658
CAOG_00843	47.9022	40.7057	41.2458	33.7523	35.0551	33.02	32.8245	32.9113	34.3818	32.4001	36.954	36.3157	38.5693	39.6649	41.3386	41.8913	46.8487	35.9925	40.6098	38.3961	32.0996	34.6008	34.1844	35.2645	36.5268	33.0857	36.853	40.2261	37.0876	42.3072	45.4404	45.5183
CAOG_00844	21.5011	20.9095	22.6423	20.6323	19.2652	18.1772	19.7855	21.3954	18.1456	18.4331	19.6514	18.6448	22.4307	22.1285	23.3115	25.7665	22.2471	17.2147	20.4728	20.3164	17.5564	18.3671	17.1142	20.5828	18.5282	20.1183	20.4952	20.4999	23.5121	25.5142	25.6786	28.6237
CAOG_00845	975.957	847.46	824.46	730.913	741.245	764.899	763.635	794.32	746.091	605.473	693.286	700.425	730.696	731.722	855.706	775.04	989.705	731.151	703.937	687.511	638.703	706.302	722.797	889.576	709.188	650.268	685.449	750.153	643.072	795.165	952.816	824.667
CAOG_00846	13.5039	12.0844	11.8556	9.73621	10.9795	11.9715	10.6626	11.5045	11.5505	16.2188	13.4843	15.8475	15.8851	16.1595	16.4704	14.2899	14.0535	10.5893	11.2573	9.02452	11.1118	11.718	10.712	14.1563	12.3223	13.15	12.3223	14.6979	17.2173	15.3893	15.3515	14.8564
CAOG_00847	169.36	170.242	208.389	200.664	190.364	194.517	202.997	240.03	221.156	252.131	205.555	212.506	206.312	228.396	229.313	218.766	143.63	184.808	215.116	188.319	196.586	187.147	174.446	155.859	179.863	186.378	205.881	221.914	229.063	204.445	199.07	197.45
CAOG_00848	15.9139	17.8964	20.572	18.6813	19.7318	23.325	24.0251	26.3864	25.5027	24.5819	28.1013	26.6697	26.5694	25.8524	25.6087	25.7792	16.2002	16.4879	19.8943	19.4341	18.9775	21.6078	23.6606	26.9995	27.2569	25.0698	25.1921	26.6857	24.6083	24.3337	25.0566	24.293
CAOG_00849	14.7377	13.3154	14.3325	14.7104	15.1405	15.1412	15.1808	14.8303	14.9302	16.7269	17.0381	15.6376	18.2584	18.4243	17.2689	16.9782	13.5043	12.4013	13.9968	14.262	14.7942	15.49	15.1795	14.7773	16.0526	16.424	15.9023	15.9389	15.3864	16.5923	17.2902	18.6694
CAOG_00851	0.68082	0.624431	0.228162	0.568268	0.563299	0.519881	0.790517	0.46741	0.388962	0.425992	0.0705808	0.312054	0.735329	0.318289	0.0790578	0.696375	0.730976	0.755414	0.524959	0.699386	0.385064	0.505666	0.630795	0.560841	0.339133	0.487864	0.291161	0.704453	0.606575	0.278529	0.256404	0.373648
CAOG_00852	43.7281	42.541	45.2121	47.1009	43.5001	46.6618	49.7655	52.9318	52.5571	48.6749	56.2324	59.0143	65.4504	67.7899	70.1348	70.4667	49.6366	42.6452	45.8651	46.6792	46.3822	46.4657	50.4658	53.8591	52.2134	56.5967	63.2572	62.438	66.476	65.3374	71.6519	64.4808
CAOG_00853	65.3204	56.9687	47.0128	43.7729	46.9768	52.4917	51.8972	51.7076	54.0755	58.7326	52.2961	57.9693	60.8943	68.2374	60.2661	54.4042	60.0892	43.019	42.1604	41.4936	43.2032	45.9605	47.1988	54.9318	56.7423	55.3671	60.7507	57.9114	60.1951	62.9484	65.3786	61.2799
CAOG_00854	7.78283	6.87622	8.96245	10.2284	11.3586	15.9175	20.0855	23.021	22.1303	26.7844	26.9836	28.2969	27.022	29.7665	28.0356	23.2965	13.6508	11.0493	15.3806	20.0934	21.083	25.5489	29.4543	33.2164	39.1995	42.5569	44.1983	44.533	34.6889	45.1047	39.641	32.3589
CAOG_00855	189.657	191.635	181.66	169.614	154.187	149.243	147.335	156.91	151.764	143.181	148.735	163.68	170.237	183.501	175.162	180.716	177.158	184.785	185.023	161.285	153.152	149.547	144.727	166.32	164.531	164.221	168.54	178.366	181.939	186.443	182.308	175.749
CAOG_00856	9.86283	9.21233	10.7378	9.48521	9.67469	8.5744	9.01259	7.54893	8.28289	7.45415	7.87208	8.14429	8.06461	9.28685	8.73992	8.35323	7.78082	7.33171	9.09348	7.66699	7.98628	7.94334	8.13969	8.09729	8.09559	7.23056	8.59562	8.05138	8.32082	8.94837	7.32722	8.29076
CAOG_00857	320.549	311.74	250.208	210.213	205.214	215.931	195.523	206.09	211.916	201.086	196.459	224.627	215.513	227.201	213.286	215.938	342.296	324.845	246.487	227.195	225.646	205.967	203.849	191.135	207.683	209.942	203.83	204.963	228.25	214.5	220.056	228.395
CAOG_00858	22.7828	15.7888	22.4596	17.3924	18.0394	19.5926	15.5559	16.618	16.9309	20.3162	17.7618	20.4386	19.6734	19.608	17.001	19.4628	20.9749	16.5996	17.8679	19.1314	17.1182	17.3917	18.1178	13.7729	16.3801	18.6635	18.7079	15.583	19.6672	19.1887	14.5961	18.2084
CAOG_00859	31.257	23.2332	27.3217	25.6034	24.6123	28.2859	25.393	23.3613	23.7012	26.065	28.8079	26.7144	30.3144	29.4884	25.5364	25.8605	26.2339	20.7961	26.1019	23.239	25.8096	25.6873	23.349	24.2334	24.1897	24.2366	26.0528	23.6789	27.3002	25.9525	25.416	26.4667
CAOG_00860	35.7217	24.5912	21.806	22.9249	25.596	28.4239	27.8033	24.7758	27.1825	27.7506	28.8206	26.0227	32.827	30.129	29.6141	29.4659	30.3737	26.4467	23.5071	25.818	27.9906	25.0427	25.1581	26.1464	27.2677	27.7255	30.6566	30.455	31.3938	28.6061	28.163	29.2687
CAOG_00861	21.723	17.4068	20.3836	21.2012	20.8236	20.9368	22.395	22.4404	22.7025	23.536	23.7034	24.4165	24.7253	26.8759	22.4689	23.9698	18.4485	13.2178	20.4224	20.7811	23.0834	18.3988	22.1211	17.09	25.0158	21.9813	20.7708	20.5663	22.3375	22.5336	20.3595	19.9583
CAOG_00862	5.22058	4.56937	6.1118	5.39132	6.42692	5.18348	6.40368	5.36925	5.58191	5.15872	5.03822	5.1818	5.01216	5.211	4.63863	4.88383	5.19326	3.68946	5.37775	5.5314	4.28413	5.03264	5.92659	4.77301	4.90718	4.6445	4.77125	4.49418	4.69172	4.5027	4.84229	4.95043
CAOG_00863	16.6522	15.8466	14.6173	13.6529	13.3364	13.3942	12.7209	11.6286	13.3293	14.1877	12.4403	11.7139	12.0556	11.9276	11.7362	11.2678	17.3381	14.6505	15.5722	13.1826	14.3186	14.3995	14.7232	14.9549	15.413	13.3329	17.0309	14.141	14.3235	13.8252	12.23	12.4027
CAOG_00865	85.8733	81.1974	85.5469	82.7224	79.6613	81.9434	84.8137	90.926	94.7528	78.3357	82.8008	85.3629	93.6972	94.0489	95.8065	92.2212	92.2366	75.1906	72.8275	74.3247	74.0929	77.7077	72.6972	78.8204	81.1427	77.7611	84.6797	84.5273	84.776	94.1064	98.8804	89.1365
CAOG_00866	13.2447	12.0923	12.7033	12.6643	12.7954	11.1292	12.3917	11.2082	11.5082	13.7675	14.312	14.8597	14.0904	14.3893	13.562	12.5169	11.2286	10.2279	12.0312	11.7999	10.7866	11.295	11.3111	11.3736	11.334	10.9369	11.5015	12.2913	12.0263	12.6436	13.6668	14.2042
CAOG_00867	28.4308	19.9803	14.5204	10.8601	10.484	9.09046	7.87884	8.80636	7.03663	8.61585	8.14364	8.6954	8.71688	9.09149	10.6007	7.45452	21.8096	16.2925	12.6379	9.5359	7.70948	7.77646	7.12452	8.89633	7.51921	7.27018	7.43153	7.78269	7.50288	8.24315	11.9317	8.35437
CAOG_00868	979.188	998.723	1015.85	1042.78	965.9	973.286	1028.78	958.468	993.997	824.561	919.341	913.865	953.091	980.451	1044.54	955.395	1133.58	1023.13	1015.69	1068.47	998.884	1023.03	1035.98	1176.62	1081.79	1054.31	1078.56	1115.9	984.715	1113.56	1185.39	1092.76
CAOG_00869	1210.39	1439.59	1607.27	1771.58	2172.33	2339.27	2398.91	2641.88	2819.14	3031.24	2646.39	3028.83	3001.55	2723.2	2654.7	2842.66	840.094	1127.91	1328.47	1346.89	1535.93	1552.49	1594.55	1706.46	2099.34	2262.54	2182.27	2080.64	2215.53	1858.75	1649.53	1783.75
CAOG_00870	14.4667	13.8961	13.7193	12.7509	12.893	12.6368	12.3288	11.0733	12.2504	12.9582	12.2003	12.9901	12.8206	11.5231	10.1067	9.74201	13.819	12.7823	11.9064	11.2421	11.054	10.6198	10.9576	8.61255	9.9374	10.2421	10.6068	10.7062	12.4964	9.99499	9.31546	10.1979
CAOG_00871	40.3	43.5286	43.1655	44.7135	42.339	41.5378	41.1335	40.9671	39.0153	52.4682	44.2622	44.957	43.6251	38.9997	41.7555	48.0286	49.7914	40.5843	44.7676	40.2601	43.9617	37.345	36.279	39.0917	40.9056	42.2636	43.5126	43.9666	45.0112	40.5501	44.8228	47.4514
CAOG_00872	17.4197	12.3023	9.63785	9.54609	9.4301	11.1834	10.4471	12.1319	11.5023	9.89869	12.6861	12.8552	12.6708	13.0869	13.5525	13.5189	17.4797	11.7736	10.9461	9.61776	9.87481	11.4669	10.6577	11.9597	11.0682	11.9641	12.6813	12.4178	13.0699	11.6252	13.8718	11.833
CAOG_00873	73.9639	129.623	130.791	138.631	157.183	179.675	220.559	236.675	268.043	220.484	243.099	245.543	280.46	273.62	256.63	247.782	73.547	84.0313	107.989	111.22	121.559	146.732	162.569	210.93	221.852	219.212	243.476	249.393	221.311	250.806	235.013	224.989
CAOG_00874	7.26124	3.66052	2.43564	3.75096	6.9661	8.32242	13.4354	11.9509	16.3553	19.7741	16.7412	18.4282	19.1281	17.9027	13.4495	12.2226	6.00571	4.09431	2.8844	5.04241	7.13911	8.88818	11.9055	12.1127	16.3567	18.7221	18.6023	16.3891	17.8036	16.7833	10.9725	11.9254
CAOG_00875	71.5668	67.5202	68.9468	58.8227	60.2816	60.6526	58.0551	59.8317	58.9716	65.7472	63.5736	64.8058	64.9696	68.4892	65.0653	64.2028	73.7062	63.068	65.0218	65.3037	60.8848	60.6994	58.123	55.3521	59.3369	61.2196	57.6463	62.6386	65.2649	62.5886	62.5669	60.4823
CAOG_00876	12.429	14.5239	13.2597	11.7157	13.0449	12.0506	12.1513	12.137	11.6056	13.3368	12.6366	12.5268	13.3664	13.2869	11.841	12.2184	12.157	11.6847	11.7639	11.3186	11.449	11.1714	11.6711	9.87759	11.3012	11.7427	11.3699	10.8528	11.7364	9.89762	10.9338	10.266
CAOG_00878	51.3696	49.5533	45.8909	50.2099	53.351	55.5441	53.1746	47.0224	42.919	37.6826	37.195	33.8445	30.5017	29.204	27.079	24.2908	47.1781	44.2506	45.3811	49.4534	52.2831	55.6812	49.9864	40.4679	39.2444	33.8362	35.1943	31.6912	28.3885	24.5231	24.0051	21.6175
CAOG_00879	6.64211	7.08918	7.79837	5.7475	4.70909	6.94733	5.83582	5.40132	4.68464	5.81534	5.56963	5.74547	5.12274	5.30557	3.96313	6.08244	5.81726	5.6877	5.69165	4.85629	4.93438	6.22161	3.45123	4.55034	5.34088	4.48922	5.9742	4.33723	4.30593	5.0028	3.85653	5.52265
CAOG_00880	11.14	11.5714	10.677	10.0668	10.2804	10.5115	10.9633	11.6746	11.8908	12.4347	12.8209	13.6452	13.3404	14.0316	13.7728	12.1221	11.2608	12.5685	11.7699	11.4224	11.4021	12.3717	11.9681	11.7992	13.9726	13.6885	14.4279	13.9427	12.2696	14.065	13.9909	12.3849
CAOG_00881	34.3918	30.7119	30.6233	31.7793	31.0588	35.4881	34.3527	41.2806	38.7046	40.9259	39.6008	43.8852	47.9019	46.2297	41.1382	49.5932	34.4161	32.149	35.3833	33.8016	30.9359	34.2379	31.4785	29.8602	33.1729	36.5896	38.8654	40.5142	44.9406	38.9073	37.2456	37.2796
CAOG_00883	66.8373	49.7159	58.1491	56.2504	56.8589	57.9362	56.6041	57.5254	61.5136	60.4514	69.25	65.2199	66.1771	69.7069	70.712	72.1354	66.3675	47.8276	59.4497	61.2985	56.4332	60.7315	63.4778	56.6485	57.8098	58.9773	64.7649	63.6918	68.7013	68.3141	68.9597	71.193
CAOG_00884	6.35145	6.22269	3.25486	4.4287	3.7695	6.46124	2.8457	7.86015	4.22674	2.18803	3.48397	4.03322	2.87863	3.28217	5.25304	6.90168	4.94397	5.56544	5.11225	4.70109	4.3084	6.93102	3.75403	8.1187	4.55901	2.79523	3.43601	7.07384	3.07923	5.25048	9.98981	8.30969
CAOG_00885	19.4053	17.6417	25.3735	22.434	24.0625	23.6903	25.124	22.4325	23.844	25.7699	21.7145	16.892	26.8579	26.4644	22.0569	21.6129	22.3224	19.4976	18.8368	22.1665	19.0821	22.6212	17.6753	20.9653	19.5096	18.0171	19.4771	18.8828	20.7818	21.4524	21.616	20.9764
CAOG_00886	19.5369	14.2857	12.124	13.9969	10.5094	11.1432	11.1817	10.7589	8.17195	8.86086	11.6714	11.6212	10.8857	9.97572	10.6336	12.2684	15.5807	14.1477	9.16184	7.54317	9.29392	9.60973	9.1755	10.3055	8.39647	9.45319	10.8265	11.1357	12.0732	9.45813	11.6587	10.7634
CAOG_00888	42.3513	51.5873	37.1749	39.4282	35.6094	72.9837	38.9613	135.457	67.1049	46.954	66.5679	79.2904	51.2428	63.5919	142.318	137.005	28.5635	38.8347	33.0327	28.9676	30.5737	66.587	37.2052	116.177	51.9895	45.0662	53.766	117.47	45.968	89.2552	183.187	147.421
CAOG_00889	3.01014	3.3346	3.68415	2.6044	3.64572	3.44373	3.6078	4.31982	3.75736	3.8037	3.84586	3.54698	4.75342	4.33556	4.35727	3.7369	3.98344	2.85044	2.99458	2.77614	3.09272	3.81316	3.60916	3.76873	3.62548	3.96485	3.98995	3.57194	3.70294	3.90252	3.62266	3.48564
CAOG_00890	3.18279	2.53938	3.36685	4.15744	4.89387	4.33748	4.36402	4.33889	4.2639	3.52897	4.86582	4.09372	5.05195	4.83025	3.82752	4.24961	3.13366	2.62387	2.98838	3.66594	3.16101	3.97592	3.86498	4.7202	4.18594	3.392	4.37929	4.50261	3.73558	4.61508	4.53036	3.73749
CAOG_00891	5.78492	6.24843	6.54081	6.50236	6.85475	6.8097	6.35304	7.29895	5.90641	7.14776	8.53848	6.52046	7.44259	7.10013	6.21368	8.55113	4.81226	4.4073	5.30946	5.62542	4.6459	5.67284	6.22709	6.2977	6.52976	5.92374	5.39594	4.92353	6.43096	6.18655	5.57939	6.38071
CAOG_00892	18.6505	17.8801	14.5768	15.1334	16.1442	15.6485	15.9054	15.9162	15.9816	17.1383	16.6859	16.4986	17.1922	16.1265	15.2567	16.4099	16.7699	15.3634	14.616	16.6386	15.6727	17.1448	17.372	14.106	16.4837	14.4959	16.0277	17.3725	17.2149	14.8798	15.3039	16.1756
CAOG_00893	0.0435682	0.0783993	0.0383454	0.0354561	0	0	0.0722092	0.0672	0.0782665	0.0726285	0.145002	0.0789046	0.0413038	0.0399665	0.040027	0.0384511	0.105882	0.033149	0.0362578	0.0374763	0.154778	0.0611379	0.0760855	0.136017	0.0982366	0.1474	0.211477	0.0565558	0.0975055	0.100765	0.0248674	0.129569
CAOG_00894	19.7369	22.7354	25.0527	26.4879	33.4527	46.0724	55.6465	55.1512	49.7468	43.502	40.2954	33.8426	32.6792	29.4721	25.4031	25.7555	21.9994	22.4094	25.5283	29.2218	36.008	49.3635	56.7899	60.6746	53.7735	47.3184	41.9189	36.4682	32.9254	28.8028	27.3057	25.6446
CAOG_00895	20.7613	18.8273	15.0542	14.9254	16.0474	15.6507	18.5043	21.4999	24.8239	23.6384	25.0699	24.6961	27.6521	28.5116	23.8113	24.5127	18.4823	18.732	14.3227	14.5533	14.7146	16.0848	16.2347	18.258	20.7456	21.9043	22.5044	24.1515	23.6172	25.0274	23.3095	20.5869
CAOG_00896	17.4283	15.8962	20.5499	20.6646	18.7831	18.299	21.5946	18.4654	18.6424	19.3846	19.0959	19.0037	20.3613	18.0527	17.7012	16.134	18.8581	17.7874	19.7391	21.4703	19.3108	18.8558	21.9651	19.9667	18.868	19.7198	19.3043	18.1556	16.9273	18.215	14.7715	16.3577
CAOG_00897	36.8198	43.4513	34.239	37.1651	35.1946	60.2286	46.3962	85.6138	61.1687	45.9327	57.3886	61.4088	43.0176	51.3711	78.6104	76.1184	29.3387	42.487	34.5524	34.9767	41.4736	61.187	46.4291	95.7986	57.184	52.0642	55.6291	85.0424	44.0998	64.8146	114.23	77.1965
CAOG_00898	278.082	229.206	201.235	220.957	215.653	217.102	221.038	221.723	249.654	246.267	249.618	247.127	285.615	265.44	273.012	276.537	291.946	247.5	225.675	238.112	262.554	251.007	254.183	223.248	264.581	258.215	271.72	276.832	288.974	277.624	284.609	293.917
CAOG_00899	2.07328	2.05984	1.7348	1.58008	1.54055	1.36241	1.84813	1.63478	1.77185	1.40711	1.89016	1.8688	1.62473	1.85888	1.86703	1.2984	2.4554	1.41227	1.78558	1.74242	2.11083	1.30687	1.54856	1.43442	2.20101	1.92006	2.13109	1.71206	2.20004	1.76653	1.37242	1.45083
CAOG_00901	9.0465	9.22177	10.1359	7.80981	7.97587	8.19882	8.28186	6.28997	6.41041	8.13466	8.07224	7.24083	7.14651	7.29708	6.68987	7.16846	6.36247	7.30396	7.8587	7.99414	7.07699	6.9135	6.8139	6.08516	5.90307	5.9036	8.42613	6.49958	7.46905	6.6101	6.23658	6.13139
CAOG_00902	4.30265	2.72858	3.95843	6.15012	8.74027	10.3036	11.8205	12.2217	13.7241	15.8361	16.2242	14.6948	12.224	12.151	9.05676	9.65338	3.48455	2.07009	4.05234	6.67292	7.47462	9.30492	9.57191	11.5327	13.0867	12.3406	12.52	12.077	10.2645	10.514	8.34443	9.13017
CAOG_00903	11.5107	10.8404	10.8534	10.817	9.23413	9.38437	10.1827	10.2339	8.74099	10.7464	11.0478	10.3636	10.4873	11.5099	12.27	12.2489	10.1938	9.73315	9.37266	9.05467	9.33407	9.8989	9.47938	10.0965	9.08998	9.79737	11.2125	11.0148	10.5986	11.0259	12.1654	10.8512
CAOG_00904	384.511	283.645	258.645	232.464	228.646	202.483	181.371	185.276	177.332	173.121	158.59	166.594	155.074	153.933	193.145	164.914	345.864	275.624	249.916	232.887	202.715	198.803	179.062	194.546	182.596	178.964	169.115	173.951	182.989	171.272	196.922	184.729
CAOG_00905	19.1983	18.1713	15.6364	13.035	11.1316	10.5326	9.91528	8.43606	8.25598	7.39892	7.547	7.33702	7.37862	7.61056	7.68876	6.71325	13.8761	15.1977	13.3909	11.516	9.69098	9.66261	8.2947	9.52997	8.04746	6.72461	7.92292	7.24397	6.57855	6.78666	7.22308	6.43853
CAOG_00906	10.7255	8.8607	8.23527	7.20518	7.71719	8.22037	7.41818	7.08343	7.12574	5.68194	7.68211	6.90012	7.90222	6.2962	6.9429	7.24494	9.07592	7.7415	8.56333	5.9416	6.75799	6.41236	7.98672	7.26661	7.19164	7.41342	7.78142	5.86169	7.18651	6.53864	6.55769	6.72219
CAOG_00907	76.4403	84.5175	76.5604	70.601	71.392	74.8248	79.3336	74.7937	80.1956	72.7617	75.4526	79.2606	88.8021	92.097	84.5653	90.3879	104.303	99.8376	101.972	98.4697	96.585	97.1281	96.7028	91.8117	117.232	111.442	122.067	120.43	93.1965	124.895	115.401	106.461
CAOG_00908	0.0768406	0.0546035	0.147268	0.122978	0.127605	0.116665	0.0880323	0.152308	0.109141	0.192021	0.12815	0.179427	0.274483	0.278379	0.224224	0.239373	0.0359576	0.0562811	0.135565	0.114443	0.147084	0.145484	0.103314	0.220045	0.166806	0.130254	0.203857	0.182197	0.15441	0.170996	0.118532	0.264921
CAOG_00909	5747.45	6384.07	6734.23	7023.21	6748.62	6959.05	6905.76	6928.62	6829.73	6070.78	6688.44	6824.1	6857.34	7381.24	7037.2	7834.55	7066.68	7327.6	7437.15	7271.36	7679.01	7799.77	7982.04	6566.81	6385.85	6848.31	6676.38	6764.7	6974.59	7300.02	7766.32	7425.07
CAOG_00910	17.5573	18.0326	24.1286	35.748	49.1431	54.8898	53.6876	49.5702	44.6494	40.1926	36.5208	30.0956	24.1825	21.0396	17.9556	14.9129	16.6633	17.7487	21.0307	34.3562	48.9316	58.2986	57.0524	48.259	45.5726	36.7707	36.155	26.7329	26.1435	18.4518	15.4746	13.2205
CAOG_00912	52.5532	95.5484	113.536	107.965	105.296	111.32	115.693	108.321	100.613	89.2577	89.3386	81.4462	79.7955	81.0142	79.2544	71.3622	42.5028	75.6422	90.8464	97.0959	88.1514	97.3119	99.2724	101.438	89.4371	76.2933	78.6046	76.6942	68.0337	67.3248	73.9619	63.8879
CAOG_00913	782.468	1042.59	1164.12	1485.68	1418.89	1566.31	1594.53	1752.06	1783.98	1527.48	1593.02	1636.96	1792.06	1825.53	1845.02	1849.41	899.241	1130.13	1242.57	1412.24	1639.8	1726.12	1690.17	1752.46	1914.71	1941.2	1976.15	2052.27	2049.46	2022.25	2006.38	2059.61
CAOG_00914	6.44162	7.54155	7.92426	6.77372	6.32421	6.25565	6.76225	5.62492	6.09754	6.39199	6.68893	6.02156	7.43132	7.68939	7.30994	6.37824	7.84535	7.47613	7.74498	8.38233	7.95434	7.58037	7.52782	6.42602	7.34362	6.45146	7.17026	5.92271	6.58967	7.18514	6.31599	6.69778
CAOG_00915	14.1272	14.7296	13.5131	11.6455	11.973	12.0648	15.1621	14.1822	14.9615	15.221	14.8677	14.2036	13.6848	15.5477	15.5579	14.5921	11.4759	11.404	12.4312	9.77473	11.2344	11.3285	13.5948	12.2204	12.2461	12.5608	13.0991	13.0576	14.0684	13.3454	13.875	15.0602
CAOG_00916	19.1386	19.5745	20.622	18.5373	16.9833	16.2649	16.7104	16.0094	17.1712	16.2287	18.041	16.9902	20.5379	17.4434	16.7802	17.9923	19.2832	18.9544	19.7105	16.9102	18.2548	16.1124	17.8393	12.7307	14.9368	16.2137	17.1394	16.2859	19.0851	17.8435	16.1606	17.6565
CAOG_00917	38.6217	45.7934	47.7275	42.2206	44.7278	43.2227	43.1563	44.4696	42.7184	46.2291	52.8268	51.2792	52.6485	51.5145	49.4275	53.9832	36.0674	41.4092	44.9581	41.533	38.1687	43.5595	43.3632	41.2807	46.1668	46.4774	50.102	47.3991	47.5277	49.106	47.4614	50.1314
CAOG_00918	10.9657	10.8291	10.8877	9.57	10.4772	8.6927	9.5483	8.71586	8.99365	9.13764	10.7751	10.1015	9.59659	10.3623	10.4	9.715	10.2452	10.3008	10.688	9.53265	10.545	9.97297	9.95672	9.70823	9.24211	9.91881	10.0069	9.91891	10.0733	10.0914	9.73793	10.3791
CAOG_00919	137.078	143.257	134.638	117.661	108.113	113.102	110.89	116.776	116.384	134.396	146.069	152.169	148.002	163.892	158.514	162.409	128.405	133.819	136.851	116.983	108.566	107.632	119.822	137.3	130.763	145.168	139.776	147.114	157.342	164.863	172.593	182.916
CAOG_00920	4.0718	2.48012	2.74512	2.38183	3.47519	3.87785	3.65433	3.02098	3.73883	3.44583	4.84783	4.64613	4.51738	3.76469	4.69251	5.2463	2.3698	2.36801	3.00258	2.51776	2.38904	3.01134	2.50066	2.90927	2.80684	3.74632	3.60086	4.56928	4.83135	4.65631	5.80497	4.76505
CAOG_00921	18.116	20.1016	19.9626	18.2757	17.8299	20.6426	20.0653	17.9905	19.5816	17.0082	18.9849	18.4401	17.9725	17.9361	17.0288	15.1595	14.8695	14.9419	15.5182	15.3811	13.8484	15.6311	16.8492	18.3298	17.3253	15.6203	16.0043	15.9317	16.1231	16.8532	15.6146	15.9025
CAOG_00922	16.6708	17.3129	15.8657	15.971	16.9442	16.2154	16.5673	17.3061	14.7004	15.9681	17.1303	16.9359	15.598	17.3262	17.8733	17.1738	12.9844	17.1568	15.4661	14.2923	15.8808	15.0521	14.4407	14.7545	13.7889	14.356	14.7506	13.2561	15.4136	13.7488	14.8496	15.9674
CAOG_00923	43.4907	56.366	59.4559	55.1444	56.2006	58.3127	64.3061	59.6489	62.1963	60.2335	59.0505	58.0134	62.7775	62.0455	62.7408	62.3361	38.5178	48.8713	52.9868	54.6845	55.4123	58.8267	59.6939	64.5938	63.3538	60.1889	61.6819	60.8692	57.2397	60.2266	62.6406	61.3018
CAOG_00924	34.0231	28.5199	24.5829	23.391	29.2018	35.5404	37.7113	35.286	32.6575	30.7896	29.1535	25.8164	24.323	22.7167	21.0505	18.1116	29.5251	24.4267	22.8441	22.3699	24.9691	32.6545	35.5532	38.7049	31.8736	27.2348	25.9654	25.4499	22.8323	20.151	19.065	18.3498
CAOG_00925	7.95089	8.87238	7.82362	7.65647	7.22719	7.16037	6.83062	5.70378	6.70453	7.18135	8.37794	6.8919	7.13087	8.19943	7.07771	8.05214	6.64712	8.19818	7.52899	7.74016	7.05974	7.28093	6.92445	6.60785	6.78132	6.40932	7.3529	6.99589	7.10686	7.07001	7.20726	8.45124
CAOG_00926	17.0266	19.4897	18.1047	14.6789	13.4526	13.2385	12.9284	13.6361	13.3725	12.3044	13.8632	13.4588	13.3347	13.2729	13.6609	14.33	14.3701	17.3109	16.4536	14.3239	12.2545	12.4724	12.9675	15.3013	13.0488	12.2337	12.3572	14.1438	12.9862	13.3176	16.4856	15.167
CAOG_00927	115.447	134.652	143.028	134.474	125.808	115.742	115.633	119.406	114.058	111.828	119.36	116.202	111.337	113.732	113.939	103.629	111.481	124.625	130.203	126.537	113.332	113.781	111.226	114.826	112.639	116.344	110.384	115.16	115.979	109.695	107.926	108.199
CAOG_00928	32.3805	30.649	29.4652	26.3484	25.0672	26.377	26.0887	25.474	26.9856	26.775	29.1295	27.4764	29.0297	31.0707	31.3649	30.6309	31.9748	30.581	28.6951	28.7022	27.243	27.7307	28.1969	29.2898	29.4415	29.0211	31.8384	32.354	30.6369	31.6155	32.7495	32.7515
CAOG_00929	56.6005	52.0375	46.1491	44.5175	41.5219	38.3313	42.4918	40.6326	42.9367	44.0312	43.4768	45.3164	49.2024	49.107	43.9507	45.8055	51.3777	51.8057	49.5965	46.5707	48.2547	42.8049	43.0082	40.8619	43.2007	46.0825	48.7749	45.5592	49.9648	45.2723	45.2789	47.1492
CAOG_00930	30.4837	31.9445	34.4804	32.0099	33.9949	31.918	35.4225	33.1744	33.2681	33.9715	36.3222	33.6672	33.9398	36.6711	33.4478	33.5355	23.1792	27.5964	30.94	30.6035	31.1862	31.5691	32.6723	32.8096	32.8186	31.3731	32.0836	32.136	30.9307	31.2361	34.1774	31.879
CAOG_00931	33.0848	41.2361	43.7801	41.5231	38.9714	43.6622	37.5517	40.1847	30.5635	32.8316	37.3088	30.302	35.3943	32.9793	33.1068	31.2538	31.0395	42.162	45.4086	46.5945	44.5212	40.3964	34.6605	43.039	40.6376	43.9267	38.1179	38.876	37.8569	34.2615	36.3857	34.1844
CAOG_00932	59.7785	52.3163	53.4845	42.2819	40.9416	37.9868	38.1576	37.9747	34.8461	37.9985	35.178	34.5763	35.2157	39.2732	37.8245	37.4353	54.4534	48.311	48.4048	45.6484	36.8836	38.7495	35.2878	34.1331	35.8781	35.1293	35.2095	37.4225	36.3187	35.1414	37.9493	35.6111
CAOG_00933	11.4025	12.7514	7.35269	6.19605	4.24522	4.41223	3.41959	5.44136	3.36397	2.52299	3.59418	3.53419	3.08365	3.13807	3.23612	3.12315	9.94903	9.84538	8.84884	5.61415	5.02652	4.34531	4.40514	4.61635	2.76096	2.37358	3.50155	3.56062	2.29117	2.91723	3.22009	3.38699
CAOG_00934	93.5453	96.3945	100.946	88.2115	79.4312	71.5584	66.2505	70.0773	72.3649	70.2773	75.6815	73.1663	73.086	76.401	67.1004	69.5433	85.1264	88.3106	87.6705	83.1666	74.9021	69.4763	65.7628	75.4231	76.0566	75.2786	68.9966	70.6853	68.6981	67.1807	69.3337	72.6876
CAOG_00935	41.8	35.1732	35.5931	34.8209	36.2588	39.7524	42.2982	43.5098	43.1428	48.2813	48.7075	47.1387	47.8999	50.1992	50.0281	44.8249	37.2654	32.6548	31.1439	34.0944	33.7626	34.5816	39.6542	38.5097	41.4661	44.4121	46.0349	44.9911	44.8487	43.4916	44.781	44.2106
CAOG_00936	100.561	107.487	101.771	94.5953	93.3246	91.2945	97.521	93.2754	92.1322	89.0146	100.591	95.7311	105.691	108.901	104.263	102.869	87.7707	91.4183	96.2235	95.554	90.2533	97.2903	93.8718	99.6136	101.332	93.3815	103.493	101.656	97.4294	102.642	108.029	108.48
CAOG_00937	2.06291	2.8033	2.97001	2.33762	2.47814	2.67428	2.79326	2.61237	2.47785	2.10912	2.37031	2.58506	2.84204	2.83709	2.19879	1.97687	2.56583	2.52948	2.88223	2.97371	3.10208	2.82299	3.29449	3.2005	3.2439	3.04368	3.2284	2.53714	2.81373	2.55904	1.96934	2.21025
CAOG_00940	81.0412	85.8204	80.2885	69.0132	63.0616	62.8006	64.4213	58.749	63.9842	57.2476	56.7155	57.6367	60.8347	64.2723	61.3447	56.5518	76.4122	68.7998	67.0277	62.3438	55.2847	56.6631	57.6466	59.2761	55.973	54.1752	57.8987	58.4925	55.3944	56.9787	57.551	59.019
CAOG_00943	1577.58	1539.31	1581.93	1532.6	1437.52	1413.71	1501.01	1436.95	1446.35	1281.79	1365.28	1357.67	1439.59	1530.23	1508.42	1555.62	1956.98	1791.84	1781.7	1801.89	1649.66	1669.65	1794.96	2064.05	1898.31	1770.13	1747.1	1746.02	1622.68	1851.28	1850.25	1852.79
CAOG_00944	45.7491	51.091	50.7757	44.0601	45.4814	43.0307	44.1574	41.0766	45.1029	42.3259	43.8364	43.124	48.0836	50.3587	47.4317	45.7292	44.0748	46.1184	45.2341	45.5463	41.5007	43.94	42.9001	44.9836	46.3311	44.3806	45.286	47.2785	49.5702	49.8375	49.7134	49.225
CAOG_00945	7.93357	9.30265	9.37167	8.24379	7.72643	7.74808	7.48919	7.1226	6.96051	7.08816	7.92008	7.45952	7.84965	8.57356	7.50969	6.92832	7.70493	8.05425	8.59793	7.68456	6.78327	7.58254	6.88871	6.56637	7.15506	6.20299	6.65783	7.66261	7.05036	7.75819	7.43163	7.71677
CAOG_00946	0.211059	0.134812	0.0792225	0.194725	0.195728	0.102456	0.0993454	0.0925004	0.161585	0.125619	0.200907	0.32635	0.170814	0.164945	0.331226	0.448127	0.0239837	0.0675748	0.0492986	0.12728	0.147205	0.187047	0.103387	0.115699	0.200268	0.120244	0.28767	0.15362	0.287017	0.296633	0.219952	0.211667
CAOG_00949	22.6871	24.824	21.4316	20.6493	23.0178	29.8261	28.3919	32.3584	28.2745	26.5799	25.91	25.1519	22.0747	22.8508	25.0096	21.61	19.7825	22.9545	21.8459	19.9985	22.741	28.273	29.1687	31.9974	29.5879	26.1968	23.7684	25.1465	20.6989	21.6235	25.169	22.3061
CAOG_00950	23.3339	21.5209	20.4499	16.6852	16.1964	16.2159	17.385	17.8015	17.1751	18.7161	19.466	19.9988	21.5878	22.9486	21.9678	23.8083	21.8347	21.8047	18.0064	17.7527	15.2054	17.0027	17.6782	19.2711	19.6721	19.2054	23.2876	21.8328	21.9652	23.8226	24.6472	24.1814
CAOG_00951	30.9017	32.3845	27.7165	24.7999	24.154	24.3402	22.7766	24.8372	23.5661	22.6768	21.0419	25.2074	24.9127	24.7635	24.2236	24.2235	26.9802	27.4438	23.3751	23.6636	22.2388	20.7085	21.6849	26.9311	21.7146	22.5352	23.8041	21.6179	24.1812	21.552	22.7486	23.7846
CAOG_00952	19.5141	21.3654	20.5339	18.4839	21.651	19.9716	19.7393	19.427	22.1132	21.3648	22.4607	23.1529	23.5468	21.5528	24.1457	20.8694	18.4067	20.2302	19.8165	18.0187	19.5745	16.6982	20.6016	18.7926	19.7203	18.7183	19.441	20.189	23.6906	22.1615	22.817	23.9
CAOG_00953	10.1881	11.7391	12.0999	11.3683	11.2631	10.2695	10.9536	10.8349	10.4451	11.8827	13.1975	11.3233	12.2722	13.1645	10.6424	13.0935	9.07555	10.6384	11.5081	10.8338	10.3691	10.3976	9.92309	11.084	12.1351	11.6431	11.3123	11.8959	11.0394	10.5529	11.5076	11.9021
CAOG_00954	63.57	60.6912	41.6993	31.4218	32.5827	31.3497	29.1005	34.1847	36.5272	33.8998	39.9669	37.0211	43.062	50.6224	51.9634	41.3417	50.6033	51.8442	40.0918	26.2312	28.3438	27.8504	23.6672	28.1953	27.8985	32.7248	35.0138	36.7218	37.3947	38.142	48.7632	42.234
CAOG_00955	13.6653	15.9962	14.909	13.9521	16.5181	16.7883	18.7213	14.7432	18.8448	19.8234	19.5942	18.0068	18.7466	20.35	18.2774	15.4379	12.3155	15.0909	15.4074	14.3064	16.2249	16.5423	18.0596	17.7141	19.7508	18.6007	18.8024	17.9049	17.3318	18.5694	16.3913	16.4236
CAOG_00956	79.3031	83.8557	56.9166	57.9788	57.8403	63.668	64.0593	76.9831	78.6836	81.9817	92.1588	92.5472	85.4808	91.2746	95.3378	92.5002	99.3347	88.4848	83.1592	75.6197	74.2312	76.809	86.3885	95.3883	101.29	104.663	98.3148	113.367	113.938	116.833	116.747	118.236
CAOG_00957	267.543	337.05	367.082	363.307	390.579	384.636	411.072	413.477	434.365	464.155	453.384	450.451	464.145	447.905	455.388	458.402	252.488	341.967	380.724	372.527	391.408	393.758	410.463	381.653	407.375	398.868	415.261	420.033	428.757	430.287	438.301	427.023
CAOG_00958	16.3581	7.46548	5.74472	3.77204	2.72858	2.25808	2.07096	2.01072	2.4596	2.96494	4.03611	5.38478	7.51477	9.24069	9.05217	10.011	15.7517	6.70006	5.92867	4.07028	2.35407	2.08596	2.10046	2.38519	2.62654	2.95615	4.01553	5.45018	6.83185	8.58017	9.45093	9.75104
CAOG_00959	12.4729	10.9815	9.53529	8.70416	7.78886	7.36408	7.7681	8.99729	8.7334	9.32555	8.41927	10.4923	9.98231	10.3306	10.2086	9.55868	9.54133	8.78002	8.25536	7.56362	7.13911	7.92389	8.40692	9.87653	8.58278	9.34082	9.08374	10.5248	10.1289	9.72879	10.1888	10.6832
CAOG_00960	13.8356	12.6177	14.0402	13.0743	13.2329	11.6534	11.9432	11.6662	11.3969	11.0827	12.3178	10.7148	10.232	10.5204	10.1189	9.36621	11.5726	10.5428	12.9527	12.8077	11.2498	10.3449	10.5131	10.4698	10.6212	10.2179	9.99588	9.60351	9.61654	9.22756	9.1028	8.94238
CAOG_00961	77.8799	59.0106	49.5711	40.3542	35.4175	34.263	29.7125	28.786	26.2558	27.8659	25.6833	26.912	25.5358	26.4983	23.3336	25.6295	65.5279	53.2353	49.461	40.133	33.6437	33.0492	28.3069	30.3645	25.8209	25.8625	23.6351	25.1289	22.0374	21.1433	25.6359	21.46
CAOG_00962	41.9661	23.7532	18.2886	16.0792	12.7333	8.4038	11.446	10.2191	10.9115	15.6932	19.3837	20.2344	24.0313	28.4407	27.0404	31.7818	40.182	22.7405	19.9272	14.4451	11.575	9.71207	10.3538	8.99184	12.6614	12.7008	14.7211	16.9028	22.0266	24.3966	27.5178	29.9179
CAOG_00963	68.7022	75.1775	77.8985	75.1911	82.8187	89.1589	101.528	94.3128	104.229	89.7252	101.56	99.5257	110.422	111.137	107.093	101.161	55.4041	55.2569	59.4533	62.4662	63.9262	78.0891	81.1703	91.1549	89.9384	84.9618	93.1508	95.2853	84.4425	103.606	100.739	98.7538
CAOG_00964	570.849	591.67	571.999	479.257	417.612	430.765	427.899	449.808	466.071	446.811	493.789	557.214	604.308	638.705	659.696	641.683	548.872	539.409	489.794	421.107	371.57	383.045	385.15	516.611	469.247	488.244	530.426	588.093	560.753	624.261	683.728	684.047
CAOG_00965	9.37432	10.7005	11.6677	9.96497	9.52548	8.74771	8.3546	7.58481	7.60357	9.15755	9.01487	7.97047	7.69584	7.94656	7.1421	7.61209	9.68095	8.75601	10.5165	9.98513	8.31727	8.00377	8.20257	7.48056	7.50343	7.28644	7.95424	7.98217	8.73293	6.29444	6.48095	6.60633
CAOG_00966	3.3719	3.53527	3.66142	3.32723	3.48024	3.89566	3.79164	3.95131	4.75929	4.66467	5.22731	4.66849	4.99811	5.20528	4.72669	4.26593	2.65117	2.95729	3.20219	3.19336	3.65315	3.64362	3.71719	4.15037	4.38242	3.93895	4.47106	4.22352	4.02686	4.64659	4.04005	3.7959
CAOG_00967	12.2422	10.5645	9.95612	9.71041	10.6028	10.8559	10.964	10.0797	10.2737	9.79776	10.9151	10.8099	10.3065	11.1779	9.98315	10.0302	10.9299	9.70152	9.77398	9.67429	9.70102	10.9597	10.4173	12.2983	11.2997	10.3584	10.5098	11.0734	10.4946	10.1461	10.0937	9.90183
CAOG_00968	7.8734	8.75876	7.90633	6.68711	6.29082	6.87268	7.37481	8.16382	7.80121	7.34499	8.96694	8.25114	9.43382	9.06121	9.195	9.53142	6.70786	7.1207	8.06578	6.73225	6.73377	7.25591	7.2544	9.47417	8.33278	7.87319	7.86049	9.06461	7.43702	8.87484	10.9142	9.08282
CAOG_00969	12.4934	9.98346	7.32547	6.90599	6.58736	9.33201	6.5447	7.97024	8.38374	7.87795	9.76028	8.26253	8.29609	10.8683	12.1661	13.6739	9.19708	7.81372	5.72909	6.03872	4.66978	6.35027	5.12519	6.80617	6.71135	6.94445	8.65751	9.94557	8.23597	9.14983	12.719	13.5865
CAOG_00970	14.797	14.64	15.9763	17.1857	15.8411	16.9236	16.3367	15.6345	14.6038	16.768	13.8689	12.901	11.5185	12.3502	9.98649	9.33794	10.8451	10.2362	11.6744	16.7253	16.6768	16.0841	15.8936	14.1211	13.2858	15.6013	13.0733	13.5123	10.6719	11.4784	9.81115	9.44611
CAOG_00971	12.0017	9.77688	10.2712	9.94572	9.41371	10.1016	10.1961	8.82348	9.81498	9.344	10.327	9.98806	10.2504	10.0445	9.12084	9.33957	9.58541	8.4753	9.62755	9.13193	9.04232	10.0626	9.49898	9.47487	9.84916	8.48134	9.43262	9.1719	8.7247	9.22853	8.43736	8.9536
CAOG_00972	257.913	280.541	279.635	264.188	271.422	303.501	317.09	324.111	317.702	318.51	335.038	327.672	331.541	352.49	342.39	307.112	243.667	264.285	255.203	248.695	254.626	291.366	317.633	340.597	322.155	318.329	324.157	336.729	313.027	335.513	348.685	324.329
CAOG_00973	23.8578	22.6336	19.6207	15.6072	16.6768	16.2331	14.6649	13.9847	14.0905	13.0144	13.6205	13.8825	13.0609	13.1205	13.468	13.0054	18.8696	18.3658	17.1775	15.3477	14.4354	15.6654	13.7584	14.1659	14.3778	12.5588	14.3718	13.5569	12.3022	12.1485	13.0236	12.6307
CAOG_00974	27.2711	21.5685	26.7942	25.9212	22.5453	24.1005	24.3904	23.624	22.9845	22.6163	22.7629	24.6721	26.3568	27.5516	26.3045	27.6689	29.1626	21.0724	23.5869	25.8204	23.6676	24.7678	23.5763	24.2159	23.0123	24.3568	25.2906	27.7654	27.8266	26.2526	27.4515	27.8869
CAOG_00975	10.0598	13.3516	10.895	13.0033	14.5096	16.527	16.6839	16.5496	17.3963	19.1852	20.2295	18.8736	21.5782	21.5128	21.0071	20.4109	10.2702	12.5181	10.4966	10.6566	12.5313	15.1345	16.3769	17.2779	18.1709	19.0239	19.73	20.4151	20.2873	21.0092	18.7885	18.5895
CAOG_00976	0.411573	0.380646	0.0925636	0.347349	0.783333	0.271785	0.340437	0.244013	0.189547	0.17175	0.340873	0.189647	0.397294	0.291024	0.384176	0.284328	0.997215	0.596579	1.11266	0.771803	0.557594	0.235118	0.293405	0.086804	0.336698	0.302448	0.180345	0.2186	0.0440408	0.345704	0.127001	0.132077
CAOG_00979	71.6185	63.49	52.9692	45.6978	53.4988	48.4881	45.8631	42.0184	40.6909	41.9675	41.0742	38.1643	40.7346	39.6765	36.8872	36.9672	63.5895	53.955	53.493	42.9954	44.289	49.043	46.8529	42.7901	42.7157	43.8409	45.5824	38.2673	46.7174	39.3328	38.7702	35.1632
CAOG_00981	13.2615	11.9967	11.2702	11.1704	9.06435	10.1072	10.6541	10.8675	8.63458	9.1397	9.26594	8.16952	8.8606	10.1658	10.1703	9.19655	12.4116	11.4244	9.99755	10.7969	10.0825	11.0773	9.36091	9.77665	9.05494	8.82075	9.46346	9.20866	8.72294	9.41124	10.5285	8.87887
CAOG_00982	7.91415	3.41903	1.23652	0.783434	0.954681	0.474705	0.436079	0.812087	0.998267	0.661892	0.808704	1.22043	1.0276	1.07263	1.45412	1.23401	9.21153	3.00817	1.27353	0.818866	0.840465	1.03326	0.881834	0.857222	0.954421	0.879133	1.16849	1.23539	1.20521	1.15662	1.74839	1.3241
CAOG_00983	8.32842	6.45171	3.28635	4.81137	6.32762	5.37448	5.79867	6.36891	6.71825	6.63381	6.60182	6.0157	6.9674	6.68223	6.3578	6.69394	6.02442	4.35405	4.62897	4.57037	5.61867	4.06106	4.33151	5.12538	5.24356	5.70809	5.33568	5.77673	5.32127	5.38555	4.99987	5.31585
CAOG_00984	118.238	105.424	101.393	103.811	101.536	110.86	115.146	113.025	99.4689	109.299	108.641	120.049	131.529	130.957	131.607	127.954	112.085	99.7969	100.953	98.9059	100.468	110.734	127.259	98.656	102.999	108.987	113.013	106.613	128.149	131.018	136.592	137.599
CAOG_00985	0.0827789	0.197167	0.0724332	0.111207	0.0511315	0.234117	0.0908122	0.126845	0.147717	0.160935	0.114935	0.248697	0.1562	0.150775	0	0.072242	0.174987	0.0821709	0.0449643	0.0696426	0.134244	0.132692	0	0.147764	0.0811758	0.0731146	0.0656003	0.122574	0.140939	0.0832359	0.123473	0.0643675
CAOG_00986	4.0955	2.50286	4.10491	6.05233	7.17062	8.46893	10.641	9.38217	11.3276	12.7293	12.7013	11.5897	11.4612	11.0587	8.01719	7.77871	4.0065	2.9911	4.18443	6.73129	7.01269	8.36055	9.57338	8.75545	12.0428	10.9983	12.2143	10.2031	10.7348	9.96534	7.05244	7.42076
CAOG_00987	19.1736	15.8424	10.577	13.4742	12.3981	11.2432	13.5699	15.0127	15.2217	15.2399	15.3418	16.0655	17.9235	17.3985	16.0533	16.941	19.8317	18.1258	10.9753	12.4389	12.9932	13.2772	14.9853	15.1588	15.92	16.5991	18.1775	19.2088	18.9631	17.9151	21.1248	18.1233
CAOG_00988	18.2545	14.103	14.3901	14.0539	13.7385	13.0651	11.9802	12.2989	13.0901	12.5411	13.5921	13.5248	14.9717	15.2047	14.461	15.0378	17.0772	12.5077	14.6181	13.1574	12.0929	12.5911	12.1882	10.9553	12.3092	12.1407	13.2682	13.5988	13.9166	13.9305	15.2505	15.1646
CAOG_00989	42.8737	36.3822	40.888	36.9058	37.4036	36.2564	32.0326	32.6797	32.4737	39.9384	36.8429	37.1138	36.9773	40.1288	37.9721	37.9673	37.1784	36.434	36.3036	37.7381	36.1343	33.6075	29.9662	28.2197	34.1359	36.4439	39.2868	36.6049	42.6294	37.2459	38.0844	39.2198
CAOG_00990	18.1752	12.85	14.298	15.3437	13.3174	12.1477	13.3643	12.4965	12.6045	13.6047	12.3827	12.2599	14.7562	14.9922	14.5367	12.7731	14.8104	11.915	11.7502	11.8923	11.4058	11.9488	11.7913	11.7271	11.7973	11.1579	13.4312	12.421	12.1894	13.4279	12.0424	13.215
CAOG_00991	9.94341	4.94104	2.07288	1.94552	0.996685	1.10687	0.802674	1.15923	0.675366	0.786231	0.60673	0.772075	0.505455	0.395051	0.586481	0.868828	10.8181	4.34584	2.75021	2.75533	1.70621	1.27886	1.39641	0.708121	1.02993	0.770989	0.551685	0.594552	0.852971	1.05783	0.71214	0.875378
CAOG_00992	0.202357	0.0934998	0.0909626	0.170597	0.0962252	0.0890086	0.0860742	0	0	0	0	0.18639	0.0976165	0.285944	0.377598	0.279237	0.177855	0.250796	0	0.0946203	0.2344	0.307504	0	0	0.330241	0	0.176947	0.357314	0.24613	0.423911	0.249205	0.324041
CAOG_00993	0	0.0957285	0	0.0873626	0	0.0911365	0.176248	0.24546	0.190671	0.259092	0.0856985	0.190757	0.0999057	0.097586	0.19321	0.476779	0.0912502	0	0.187209	0	0	0.157769	0.295331	0.087367	0.169436	0.228296	0.272278	0.146679	0.252527	0.347976	0.127812	0.332328
CAOG_00994	91.4171	92.5746	88.0572	82.3224	74.0058	73.3691	74.4848	71.8475	67.4249	68.6002	66.0179	63.8032	72.5143	69.8099	68.6072	71.9319	100.314	97.7501	86.753	93.8936	85.28	74.4335	76.244	72.6342	68.367	78.9806	71.6943	76.9438	76.6439	75.1806	72.6353	69.5746
CAOG_00995	246.863	200.24	149.644	127.326	104.751	94.7283	80.5806	72.5727	64.6752	63.008	59.7155	62.7486	64.0799	64.5044	59.9911	65.2977	242.773	190.081	141.877	119.612	101.536	90.3767	79.2195	65.6961	60.3001	58.473	56.1386	58.057	60.9547	57.5993	57.9264	55.3885
CAOG_00996	31.126	33.6914	33.3919	31.498	27.6453	29.6889	29.3663	28.9403	28.8963	27.9081	28.7338	28.5419	29.1863	30.5635	28.3985	28.9405	30.0687	30.6588	33.7858	29.2526	27.7467	27.6803	28.0675	27.5568	28.5313	28.2467	28.8326	28.7823	27.9007	28.3942	28.2578	28.4632
CAOG_00997	20.1741	13.8236	14.016	15.2657	13.7952	15.0483	14.0067	15.8315	14.6404	15.9798	16.4255	17.2201	16.4458	17.8823	18.7142	18.9585	16.5789	11.9311	13.8202	13.1847	13.2546	13.587	14.2993	15.8436	15.858	14.1313	15.6456	16.6249	16.7982	16.433	18.5539	19.0776
CAOG_00998	67.8471	49.8313	46.4606	43.4947	51.2778	58.1806	59.0004	60.8508	56.0293	56.1349	62.2306	59.4888	62.7692	63.6709	63.1135	60.5115	60.6643	46.5872	42.4949	42.614	49.4443	55.9626	57.6999	53.7785	56.1291	57.389	61.0516	59.8686	62.3375	57.8613	61.6734	61.282
CAOG_00999	9.49812	7.82432	8.71526	8.39118	9.19284	9.37147	9.09044	8.93222	8.5513	9.4002	9.14449	8.39967	9.45706	10.5244	7.88269	8.92454	8.06529	7.18414	10.3015	9.16189	9.24244	8.85951	10.1665	9.32097	9.45362	9.3401	9.36014	9.12677	9.05139	8.50604	8.57514	8.7501
CAOG_01000	57.7271	50.1973	50.8823	40.8055	42.2255	45.1656	45.7354	47.8789	44.9794	47.2658	45.0421	47.6096	46.1298	49.9173	51.7222	47.3338	58.7777	47.8788	48.5926	41.8527	43.2964	45.3859	42.5395	46.7379	48.9247	51.9789	50.9227	49.7155	57.5035	50.6327	55.4454	52.6339
CAOG_01001	12.175	8.92112	9.90093	8.61013	9.72283	9.37577	9.56821	8.20026	9.91618	8.49748	10.024	9.30054	11.0903	11.0895	8.84467	9.47785	9.49097	9.14436	10.4258	9.32209	9.63789	11.2715	10.4345	10.7577	12.0445	12.2592	11.5281	11.1386	10.2946	11.6253	11.3858	10.6456
CAOG_01002	12.5036	14.5921	14.7243	12.4599	12.3259	15.1711	14.9175	15.2461	12.7033	13.9977	14.8421	13.6972	14.0833	14.8136	10.494	11.5944	11.7895	11.181	12.5107	12.1642	14.9446	14.7356	13.2036	13.6814	12.2064	13.9282	14.479	12.7028	14.4859	11.6598	11.0894	13.3806
CAOG_01003	26.8957	22.9324	23.2885	20.3268	19.5904	21.5768	20.2492	21.8672	20.6242	22.3467	20.5567	22.5132	23.7292	24.6178	21.4483	24.0477	26.1084	21.6084	22.9008	18.8188	21.4636	21.4925	20.7937	21.7096	22.7686	20.869	23.114	22.5552	25.7055	22.0888	21.2801	22.9525
CAOG_01004	12.1776	13.7605	14.6005	13.3698	12.7757	14.0625	13.551	12.4544	13.1293	14.1746	14.7989	13.8235	14.7808	15.3152	15.8477	14.7558	11.9556	12.6483	12.5584	12.6085	12.7024	13.0741	13.2702	13.0374	13.6716	13.5693	13.8177	14.4766	14.3958	14.7968	14.6989	13.8444
CAOG_01005	24.025	22.5405	21.6747	19.6536	21.0887	23.1995	23.5408	20.8013	23.0723	23.0595	26.623	24.4334	24.9671	26.5757	25.2336	27.5056	23.0761	20.4005	22.5304	22.2813	21.9514	26.412	25.7971	27.8262	28.5465	26.6812	26.8599	28.0204	26.947	28.6346	30.0531	29.0838
CAOG_01006	2.40462	1.74334	1.36532	1.03091	1.08416	0.903493	1.37224	1.52205	1.80426	1.85655	1.70761	1.02222	1.63862	1.8098	1.84778	1.67557	1.67131	1.41006	1.07702	0.751778	0.943948	1.22712	1.2212	1.33847	1.05128	1.349	1.21709	1.3385	1.61699	1.45549	1.91752	1.49905
CAOG_01007	13.9541	10.7835	12.0258	13.9818	14.29	11.8723	13.2431	13.6478	14.129	12.1348	12.3017	13.2339	14.4678	14.3557	13.2242	13.6606	16.6027	12.7547	12.8375	12.7372	13.4391	12.607	12.3245	13.8464	12.6529	13.5989	13.16	14.1844	15.2974	14.6651	16.3454	14.6202
CAOG_01008	1.95822	2.2498	1.34469	0.870752	1.21171	1.11036	1.23803	1.40319	1.37151	1.79496	1.03278	1.20783	1.29524	1.25121	1.28559	1.14333	1.74522	1.8348	1.31167	1.46541	1.09635	1.12849	1.20711	1.38188	1.45004	1.06645	1.69206	1.52264	1.70259	1.73483	1.6167	1.26399
CAOG_01009	30.1464	28.6079	29.035	27.2921	25.9625	26.2001	26.4271	27.5638	24.7034	24.1434	24.9574	25.4921	24.2284	26.82	25.9302	24.4926	31.4152	27.7547	28.457	28.8098	26.9696	27.7488	28.7974	28.9226	27.765	26.7554	28.0735	27.6746	25.0136	25.9584	26.4916	25.4654
CAOG_01010	62.7315	61.3543	55.111	50.7037	43.2476	46.2399	43.4256	48.6836	47.5512	47.0778	52.3754	50.6905	45.5037	44.8625	46.9432	41.3119	51.4102	53.3309	49.4121	45.8422	40.1092	40.7344	39.9935	43.2877	43.9526	43.5064	47.3985	48.6004	44.8636	40.1658	46.6793	38.738
CAOG_01011	2996.33	2694.8	2692.4	2681.42	2649.88	2552.77	2465.34	2454.7	2524.67	2540.34	2505.68	2543.01	2631.92	2587.03	2662.26	2448.42	3042.32	2632.74	2723.65	2737.58	2533.88	2545.69	2730.88	2969.43	2874.09	2613.67	2673.28	2799.08	2946.24	2952.41	2738.26	3013.02
CAOG_01012	4.31223	4.80402	5.98684	5.09177	4.5837	5.23194	6.17576	4.92671	4.41722	5.16617	5.22382	3.96868	4.48276	4.33426	3.46185	4.02921	3.90281	4.82921	5.88321	4.89981	5.48715	5.15192	5.51861	4.56839	4.54062	5.64099	4.64148	4.09375	4.87696	3.68429	4.12671	4.21524
CAOG_01013	5.99721	9.01689	7.75057	7.60217	7.55905	7.5886	7.84462	7.70497	7.60965	7.31468	7.58552	7.49486	7.28031	6.52985	7.06333	6.81146	5.5775	7.05685	7.21093	7.01046	7.06548	7.48771	6.89802	7.97423	7.30458	6.72457	6.8916	7.25166	5.80016	7.05254	7.13459	6.14024
CAOG_01014	0.131009	0.24561	0.476484	0.337628	0.377795	0.468052	0.226018	0.314459	0.610799	0.437637	0.757967	0.730625	0.510208	1.00132	0.492903	0.246455	0.12006	0	0.36932	0	0.31672	0.415348	0.388838	0.22911	0.334619	0.400676	0.238415	0.676161	0.332622	0.458177	0.335586	0.348158
CAOG_01015	8.01974	8.37373	9.51519	7.13065	8.9067	8.27874	8.75027	10.4614	10.422	9.60856	10.949	10.585	10.2109	12.7872	11.8137	11.3764	8.26962	7.70358	9.15483	8.02784	9.17703	8.88796	9.13173	9.95305	10.7102	10.2629	10.0124	11.8981	10.4435	11.6599	12.4639	11.948
CAOG_01016	3.66662	6.15918	6.14744	4.95278	5.27781	5.3214	5.34917	5.57943	5.08972	4.99435	5.51112	5.27026	5.41898	5.70169	5.01119	4.68447	2.91805	4.82845	5.05649	4.70612	4.53983	4.90795	4.76974	4.81706	4.60762	4.19358	4.50095	4.32976	3.8117	4.33801	4.71453	4.40828
CAOG_01017	9.28637	12.2831	11.3646	9.72341	10.2134	11.021	10.7616	10.1447	10.2522	9.27634	10.1207	8.94675	10.6125	9.99477	9.47028	9.4641	7.68476	10.5575	9.75596	9.29998	8.72345	9.52808	9.00446	10.2576	10.0381	9.02539	8.50081	9.46524	8.50705	9.38235	9.93167	9.22279
CAOG_01018	28.9629	30.2878	30.7085	27.218	26.9072	28.1839	25.8596	33.3057	27.4767	24.0311	25.4487	28.1368	23.9653	26.1698	35.4007	31.1064	25.1085	31.4657	27.7303	28.2096	27.2628	30.6489	26.8725	35.2916	28.476	25.9331	26.3525	28.5806	23.0569	26.8736	38.7386	30.1848
CAOG_01019	703.209	717.324	789.696	755.934	690.504	654.343	621.31	639.773	637.524	662.45	627.363	642.632	645.184	618.724	608.038	643.808	681.409	728.609	735.964	707.433	646.646	621.617	595.231	569.824	570.758	565.101	579.758	575.376	604.767	587.131	575.086	546.877
CAOG_01020	105.487	155.524	164.17	164.868	178.436	199.303	210.228	201.991	206.807	188.8	178.808	187.323	188.905	201.65	177.801	196.509	117.541	167.416	168.624	168.694	180.218	203.078	218.768	203.718	194.188	193.238	201.783	193.94	208.83	195.792	185.45	188.863
CAOG_01021	72.3744	94.1899	87.4099	68.5982	62.3553	58.1789	60.7933	60.01	56.2473	56.1314	56.7052	57.3232	57.3357	56.5942	59.0686	52.3376	52.3282	62.7907	59.0274	54.5754	50.1321	50.2809	48.2189	55.5801	50.9461	48.5313	49.3612	49.8539	45.0049	52.2713	54.6054	46.439
CAOG_01022	14.122	13.0819	12.2079	11.2151	9.94501	10.2698	10.3783	9.77711	9.83697	9.84915	10.3218	10.4354	11.3398	11.946	12.8793	12.677	15.276	11.6512	12.9343	11.8893	11.1132	11.0993	11.275	10.9115	11.4991	10.557	12.2882	12.1131	12.4294	14.3527	13.9093	14.9083
CAOG_01026	1266.93	1263.41	1149	992.451	841.266	764.523	679.837	625.778	570.982	458.486	466.014	444.539	439.093	426.02	426.323	373.482	1238.13	1196.83	1041.82	1006.36	813.866	743.091	576.815	628.692	541.188	495.457	509.188	493.738	425.699	400.507	422.237	346.934
CAOG_01027	21.5226	23.7197	18.3479	16.7897	16.6909	15.0705	15.4307	15.8661	15.5756	16.5278	18.777	16.7395	18.6187	19.4079	17.2612	18.0724	16.9241	21.8307	17.9085	15.0173	16.5098	14.3203	15.0191	15.2269	15.1378	15.0685	16.2523	17.4486	17.3823	16.807	18.5194	19.2857
CAOG_01028	34.02	32.1138	39.8938	40.0915	37.0317	33.9566	29.8294	32.0649	31.6169	32.7134	34.6882	34.9168	38.9717	34.26	38.0138	36.7115	30.3328	27.2277	34.424	37.1287	32.2852	29.0249	25.2967	28.564	28.1426	30.1573	31.6003	31.6433	32.1028	32.1292	32.7927	30.4658
CAOG_01029	10.4696	14.086	13.9561	10.8005	11.5038	10.1486	10.4388	12.802	8.31755	12.3159	9.39737	14.3943	8.5571	13.0803	14.2902	15.8677	12.3519	11.3378	11.9621	10.0094	7.67154	12.3412	13.5878	10.2379	15.3384	14.8596	14.9352	15.8256	18.6506	14.7012	11.5814	11.5904
CAOG_01030	5.88371	5.46494	5.03097	3.8029	4.02266	3.724	4.17259	4.13024	4.23592	3.76952	5.16334	5.1051	4.35901	4.83876	5.36366	4.12263	6.00167	5.36409	4.0114	4.35081	3.7354	4.30444	3.79083	4.44724	4.46064	4.4475	4.38342	4.1615	4.90238	4.72859	4.82136	3.6975
CAOG_01031	10.7578	13.2085	11.3743	8.94592	9.21927	9.99487	10.292	10.2895	9.60753	10.2785	9.33832	11.0469	10.6557	11.3222	10.8217	10.2032	10.4771	10.0724	9.49482	9.3841	10.1368	9.31715	9.75996	8.52072	9.6059	9.83694	9.32416	9.82789	11.1266	9.6167	9.93449	10.99
CAOG_01032	2937.06	2925.61	2743.42	2907.69	2663.44	2652.43	2604.11	2643.4	2661.12	2481.69	2580.5	2619.07	2676.11	2720.18	2850.03	2865.51	3253.79	3144.1	3005.32	2945.73	2876.5	2838.68	2746.32	2687.69	2772.75	2753.87	2823.9	2892.78	2807.23	2835.15	2871.16	2903.03
CAOG_01033	11.935	12.1816	13.1314	9.83444	9.29018	9.96911	10.7668	11.0445	8.49738	7.67119	9.67601	9.08576	8.92103	10.8454	9.94633	9.91055	9.91938	10.3229	11.5833	11.5199	10.1836	10.1585	7.49038	8.48461	8.07134	9.29295	9.19065	10.2335	10.4836	8.94018	9.36337	10.1918
CAOG_01034	60.3571	57.5213	47.0773	36.6149	33.1688	33.6103	30.5589	28.7589	23.747	27.3593	22.8223	27.3694	25.7171	25.8651	27.0567	24.8195	48.5525	52.0042	44.3043	42.3223	32.1179	31.3855	25.7242	22.9626	24.2462	23.6964	26.7143	24.405	27.7028	22.9241	22.5437	21.2961
CAOG_01035	16.0075	24.9916	24.2203	20.236	20.2479	20.0535	17.4564	17.9744	18.7156	19.818	20.1148	21.8166	20.4604	22.5435	20.9667	20.676	15.121	22.2085	23.6882	19.753	21.0099	19.7563	20.5898	18.5949	20.4087	20.1435	20.4514	20.062	21.7151	20.8132	21.844	21.6239
CAOG_01036	6.46376	9.52146	8.47629	7.69132	8.24464	7.76313	8.95915	7.57971	8.13775	7.13039	8.63416	7.88237	7.91917	8.20741	8.8064	7.98321	5.96547	7.84073	7.69153	7.11858	6.34023	7.67982	7.12542	8.07863	7.88666	7.01333	8.02094	7.92597	6.97305	8.22926	8.01746	8.08772
CAOG_01037	12.0857	16.0199	15.1144	14.4791	13.3453	13.134	13.5537	14.2489	13.2207	11.7942	12.7348	13.1809	14.1882	14.4241	14.8177	11.342	14.3927	16.578	14.9956	15.066	13.1559	14.0653	12.2572	12.9188	14.0434	13.3617	12.7264	13.273	13.8724	12.9848	12.8412	11.3126
CAOG_01038	10.9162	15.1565	14.0607	12.0875	12.4766	12.8572	13.7169	12.4947	12.1325	10.9769	11.7666	11.3184	11.8304	11.6105	10.9918	10.3337	8.7054	9.97933	11.4082	11.9632	10.2836	11.584	11.9706	12.4543	11.0127	10.4416	11.1134	10.5147	10.5162	10.6852	10.3346	10.0252
CAOG_01039	0.124728	0.233134	0.113141	0.426884	0.71773	0.444191	0.965482	0.89981	1.15986	0.624896	0.928253	0.58104	0.363604	0.594051	0.234258	0.583841	0	0.319916	0.116242	0.241521	0.498195	0.294052	1.10092	0.974021	0.736699	0.661987	0.900927	0.455929	0.418555	0.432424	0.237707	0.740366
CAOG_01042	150.945	152.624	155.707	146.374	138.451	135.549	140.681	140.153	139.378	136.146	135.986	142.862	149.403	150.398	147.555	150.298	148.017	144.651	145.188	139.996	131.686	135.66	135.464	135.631	140.789	136.038	134.769	138.219	147.282	146.799	150.365	149.529
CAOG_01043	67.4521	64.3244	71.4287	70.707	74.7427	81.1832	84.4926	88.7258	92.6672	98.4226	104.84	111.762	119.009	122.996	120.315	112.713	65.948	59.5298	69.7951	73.5501	79.866	74.4549	76.9524	85.7385	88.4521	99.7646	108.142	108.463	120.168	111.675	113.173	115.919
CAOG_01044	7.17418	6.93793	8.80911	8.24439	7.39361	7.13814	7.62858	6.53837	6.92966	6.94878	7.45626	7.35697	7.00654	8.36005	6.42818	7.40059	7.29685	7.44896	8.05101	6.8642	7.48936	7.31685	5.62819	6.4511	5.61523	7.03517	6.65901	5.94006	6.96433	6.57074	6.6795	7.07114
CAOG_01045	21.3318	21.6343	22.977	18.3294	18.305	14.2847	13.2808	13.535	13.3263	15.613	14.2756	13.5183	14.2949	13.4899	15.1148	14.0551	20.6894	20.0093	22.6785	19.2554	17.1381	15.3576	15.1818	12.2274	13.0621	15.0693	15.1291	12.9682	13.0322	13.8735	12.0418	12.9391
CAOG_01046	6.35287	5.72502	6.17902	5.60303	5.61924	5.72347	4.3745	4.57931	4.44464	4.39334	4.7364	4.30829	5.67175	4.92899	4.54372	4.03848	5.59247	6.08013	5.6265	5.00335	4.67024	5.34072	4.87221	4.57449	4.47789	4.35083	5.46885	4.60436	5.00944	4.26537	3.37247	4.55411
CAOG_01047	30.6342	26.1883	25.6831	23.6857	25.2882	23.1713	25.9419	26.4672	24.6395	23.5552	28.2059	27.0478	27.8626	28.3936	27.7314	26.7984	25.7132	22.8621	26.1452	24.3164	22.8392	23.5247	23.793	22.5786	23.525	22.8331	24.578	23.9514	24.5444	24.5363	26.766	23.3499
CAOG_01048	43.0247	26.2813	21.5335	16.8784	14.9002	13.1319	12.0463	10.9287	10.3138	10.5881	9.8478	10.7254	10.9266	10.2834	11.0903	9.85809	36.7598	24.4183	19.3365	16.3759	13.0398	11.8185	10.9225	11.2568	10.465	10.7181	9.56402	10.0457	10.3195	8.79897	10.1081	10.1798
CAOG_01049	12.6177	7.5017	10.1896	7.16177	6.82054	8.25936	7.47965	8.50159	7.93361	8.96635	8.77909	10.4131	8.53313	10.0058	10.8462	10.6723	14.0023	8.49317	9.12411	8.12482	7.61674	7.69187	8.46771	8.04817	9.63559	8.75604	8.14219	9.28253	7.99794	7.37889	10.9747	10.3697
CAOG_01050	76.5616	63.4908	64.2134	54.002	62.4114	63.3998	66.8096	67.5102	67.9804	76.0078	79.8769	75.5419	80.5793	81.4222	78.0737	76.1345	72.8484	61.2362	63.9008	62.5712	60.673	63.9301	69.8259	85.0127	78.0814	75.0701	78.5947	80.6959	81.9717	82.5795	84.7325	89.3372
CAOG_01051	58.0093	49.2965	60.1869	49.0544	51.4108	53.7077	55.6635	56.7491	59.5774	57.8095	55.1731	64.6254	64.9703	68.7768	66.8071	68.2018	50.4897	50.7003	52.4005	50.8867	48.7348	48.796	56.8958	56.9586	54.9048	56.4509	55.3947	57.5759	66.2448	57.8575	59.4368	67.4077
CAOG_01052	31.1537	34.3516	34.8487	32.7812	32.2205	33.3646	38.1879	33.176	36.104	36.3887	38.0364	37.3386	38.6206	43.2921	43.5052	37.098	35.0238	36.9191	37.1545	38.3212	36.9595	39.4143	38.2558	44.4081	45.4489	44.1368	48.1396	47.6904	41.5874	45.9321	48.6424	44.5785
CAOG_01053	11.237	7.56838	8.7063	11.7105	8.42637	8.64756	9.23872	7.78709	9.71457	8.40111	8.04691	9.23825	9.73512	10.946	8.29337	11.8021	9.64244	6.12245	8.79279	8.58584	7.61053	8.6712	7.49259	7.04217	7.99661	9.0831	8.64846	8.51231	10.0266	10.7195	8.40887	8.91426
CAOG_01054	108.534	109.589	101.634	101.681	89.4437	99.4495	87.8799	91.2505	95.382	101.487	95.7007	87.543	95.8418	94.8471	89.9583	95.5739	134.005	92.388	92.6898	91.5908	88.1243	86.8412	95.5481	75.2669	75.3585	82.1559	81.6427	76.7012	89.559	82.5002	75.0932	76.301
CAOG_01055	59.5316	52.4191	59.7204	53.995	54.998	55.9639	58.079	58.2588	57.0942	57.0296	62.9381	58.3276	58.3573	58.5166	59.488	57.2495	48.9807	46.3506	50.5956	50.5315	47.3698	52.1472	53.2858	57.8027	55.9593	49.1865	54.3724	56.0192	51.6764	55.5607	56.2169	53.7051
CAOG_01056	22.0691	19.3317	22.0159	20.2348	20.5838	24.2314	23.3617	27.6723	21.9049	21.6534	22.3637	20.3795	20.236	20.122	22.2637	18.3362	17.3707	16.6479	17.5613	18.7558	18.5856	22.6371	22.1691	27.9841	22.4058	20.7366	20.1856	21.6325	17.4687	17.4422	21.2849	17.6421
CAOG_01058	40.9345	33.186	27.4681	27.5548	29.1501	28.6898	28.8568	29.8101	30.8708	32.0427	30.5268	27.5777	27.2939	29.7381	28.9898	25.1889	41.8103	30.2935	27.9114	27.825	29.5759	28.3211	27.7038	23.6669	28.9663	26.4087	24.9639	29.893	27.4879	28.3857	26.4586	25.1871
CAOG_01060	19.0328	15.9856	18.6116	15.8487	14.2467	15.401	16.3676	15.9386	14.8686	15.181	16.1115	14.8933	16.4642	16.3425	14.6639	16.2121	19.8124	15.0941	18.2465	17.4432	16.4806	17.5321	16.8987	16.5753	17.4682	16.0529	16.3188	15.4044	18.4288	15.3704	13.8422	16.4167
CAOG_01061	17.4702	15.8326	17.8504	17.4413	18.9506	22.4018	20.7668	22.7239	19.3337	20.4224	20.3554	20.0815	18.9488	18.6248	19.4152	18.0967	13.2414	15.5645	14.558	15.7202	18.5344	18.9205	20.591	21.6778	20.7994	17.8066	19.0825	18.5662	17.5301	17.1611	17.8458	16.2791
CAOG_01062	2.11151	2.09944	1.46384	0.979801	1.05349	1.31199	0.939035	2.51671	2.63249	2.31108	2.02784	2.94718	1.95241	2.38501	3.78104	3.60941	2.2611	1.03604	1.30208	1.64086	1.93583	1.24085	1.42714	1.53709	2.55834	2.5318	2.25453	2.47746	3.09995	3.36067	3.29568	2.74541
CAOG_01063	3.00102	2.70206	2.89514	2.63494	3.32394	3.31891	3.10477	3.16877	3.17319	2.89477	3.45238	3.57846	3.34458	3.36116	3.18612	2.99909	2.66035	2.33618	2.45392	2.82686	2.60791	2.84987	2.95811	2.83409	3.00107	2.87349	2.92289	3.09341	2.64263	2.76605	2.96236	3.09755
CAOG_01065	117.714	78.3908	55.7108	46.6128	49.5163	48.3668	53.2066	57.2932	64.0275	60.4307	70.6871	75.9851	76.2693	84.886	85.1773	84.4799	117.886	69.2417	51.3034	45.139	42.5773	43.9733	48.1488	53.9792	56.2316	54.8538	62.8225	73.6688	72.4646	79.0437	83.3249	81.497
CAOG_01066	28.767	25.3689	21.2448	24.2733	21.9516	23.9373	22.4341	19.2232	24.2499	18.5143	24.7561	26.7434	28.6586	23.8383	21.8505	24.9661	30.5123	22.9191	27.9392	25.2977	23.9614	22.2021	23.5266	24.4914	23.0579	24.0447	23.6841	22.3093	28.4022	22.9887	29.7008	23.5259
CAOG_01069	210.638	201.812	167.371	136.664	131.065	128.288	132.034	124.904	125.881	104.45	118.413	106.313	107.087	107.744	110.51	102.11	195.866	187.941	164.849	141.735	124.247	135.745	126.655	125.083	117.588	111.471	115.539	114.358	107.225	111.316	118.694	108.568
CAOG_01070	8.06032	7.4732	7.05007	5.74692	5.97331	5.74996	6.60195	6.73846	6.89529	6.4807	6.64887	7.0998	7.99777	7.39769	7.06706	7.33087	6.1911	5.62684	5.91185	5.26127	4.87904	5.50376	5.38105	6.29474	6.06586	5.44424	6.56011	7.13004	6.78938	6.45682	6.62968	6.59612
CAOG_01071	42.8324	43.3433	41.4102	41.4195	38.7459	42.9662	40.2815	39.6173	35.3513	44.7649	45.6829	45.6118	41.3546	42.3733	42.9249	37.8551	39.8497	41.4477	44.5764	43.2965	38.052	36.3799	39.3394	40.6298	38.8714	37.6898	43.2178	40.618	45.1206	43.3931	43.0671	45.4984
CAOG_01072	5.38273	5.23909	6.06907	5.27846	4.9892	5.14979	4.58051	4.96829	5.0852	4.79654	5.47235	5.4797	5.20624	5.81827	4.81013	4.32716	4.73121	5.86454	5.18145	5.28492	4.83	5.2733	5.00291	5.20865	5.09846	4.4582	4.93821	5.232	4.75965	4.89147	5.62373	4.99931
CAOG_01073	49.5983	44.27	37.1081	35.0092	33.5894	33.1993	36.8888	35.9251	39.0353	41.2239	44.3659	41.7842	46.5532	44.964	40.4924	38.2805	54.2769	47.6328	40.7327	39.3633	35.6832	40.6872	39.6944	38.8915	42.5113	45.415	46.5003	44.0059	45.0629	46.7644	44.1251	43.939
CAOG_01074	223.904	220.047	227.814	224.717	213.541	208.439	216.158	201.386	216.479	191.654	214.83	200.812	214.265	224.303	215.615	216.192	247.535	237.554	245.003	249.062	234.938	243.685	244.094	243.259	245.544	234.041	243.896	245.988	229.284	249.944	253.38	244.652
CAOG_01075	13.6059	13.5932	13.0762	12.7573	12.394	12.8622	11.2816	11.9818	11.5071	12.3404	13.1377	12.815	13.3581	13.887	13.1719	13.7632	12.4022	12.4124	12.648	13.0618	11.0214	11.3488	11.6884	11.4345	12.4175	12.2239	12.7076	11.9426	13.4004	13.3027	12.8029	13.1889
CAOG_01076	37.3533	36.3845	33.7174	29.498	32.2193	31.8135	30.0941	33.9793	27.9856	30.8522	34.0388	33.8337	33.6566	36.5106	34.7718	34.8702	38.795	35.9877	36.2361	33.9876	31.0866	32.3836	29.459	28.8151	32.1016	31.7652	36.0959	36.1512	35.3633	33.0837	33.454	32.8914
CAOG_01077	18.6978	21.5221	19.6899	18.209	21.9569	22.0041	24.9891	21.2432	22.0411	22.0693	24.3462	22.9397	25.4414	24.4984	20.7146	20.2949	16.1635	17.0998	17.3409	18.9138	19.2692	19.1209	20.3198	20.4056	23.1762	22.2416	22.8692	20.1297	22.212	21.3172	18.7356	19.7866
CAOG_01078	16.6384	21.9604	19.9496	18.9712	18.0554	18.7404	18.7246	18.7246	17.9144	18.2218	19.096	17.7815	19.6105	19.419	17.3991	16.3326	13.1548	18.1644	18.7195	18.1517	17.1941	19.0322	17.7435	18.4651	17.5963	15.9479	17.4173	17.2564	15.4402	16.3083	17.0141	17.3486
CAOG_01081	12.5654	13.2408	11.5608	10.6506	11.0324	10.5895	11.6557	12.0772	13.2719	14.7274	12.8673	12.5914	14.7107	12.9794	13.3521	13.5388	10.4361	11.713	9.73449	10.9495	10.589	11.0778	10.3781	11.315	11.5059	12.3258	12.6231	11.6971	14.5544	12.5206	11.4664	12.974
CAOG_01082	0.423321	0	0.396384	0	0.209581	0.393874	0	0.175396	0	0	0	0.201483	0	0	0.407166	0	0	0	0.43261	0.225052	0	0	0	0.199212	0.196415	0	0	0	0	0	0.14671	0.151146
CAOG_01083	18.5365	22.2402	19.4888	15.3956	15.8914	16.9653	14.8024	16.545	17.5268	15.0834	17.0234	15.679	15.4155	14.7062	15.5675	14.3274	18.5918	20.7472	17.6311	16.0857	15.2087	17.2287	15.9864	15.7883	16.3729	14.5857	16.1185	15.7252	14.6628	15.1952	16.2248	14.6104
CAOG_01084	16.8558	15.2771	16.6948	14.0094	14.4421	14.7115	13.4064	13.7492	12.7267	11.075	11.5588	12.0305	13.8142	13.0237	12.368	10.6604	16.5026	19.4868	18.2272	12.7832	13.9001	13.5328	12.3253	13.5381	13.3524	15.3872	14.5677	14.5501	15.2198	14.6796	12.275	12.6487
CAOG_01085	33.489	34.2902	33.0333	31.4155	32.6471	31.27	32.3531	30.3376	32.0643	30.9795	35.7749	31.8077	36.5131	38.6901	33.6557	33.6965	29.7959	33.6134	33.4757	31.4478	30.6806	33.0195	31.1239	32.7955	32.5934	31.2665	34.5848	34.8643	36.1723	35.009	33.8891	36.2725
CAOG_01086	3.62463	4.07044	3.43682	2.46993	2.62702	2.92696	2.76389	2.63607	2.56289	2.77737	2.3536	2.4548	3.08654	3.30377	2.57746	2.33176	5.44668	4.49019	4.15378	4.28311	3.46412	3.44337	3.40733	3.77016	4.08476	4.00943	4.3464	4.10882	4.06122	4.2316	3.47534	3.20628
CAOG_01087	39.0182	46.2173	60.9715	73.0601	89.2787	90.1148	105.201	91.3315	108.164	113.029	119.981	109.054	117.285	118.505	99.4315	99.8847	27.9729	31.2722	45.0478	65.8033	71.2685	78.2141	88.818	80.1683	93.9146	91.2693	97.634	91.4912	83.6267	94.9487	79.6554	86.6589
CAOG_01088	6.95071	5.41874	6.75016	7.39624	10.8003	11.0434	13.9355	14.2713	16.1488	19.2725	19.1763	17.2573	18.2627	17.8989	14.9533	13.2521	4.74857	5.03654	4.89878	6.78283	8.68946	9.11027	12.2015	12.1216	15.1273	15.2234	16.4392	15.0015	14.2874	13.8981	11.1949	11.0875
CAOG_01089	6.77882	7.5064	7.81615	7.41247	7.15138	6.43688	6.9476	6.38727	6.76641	5.89609	6.2751	6.27989	7.15918	7.20181	5.75749	6.01084	6.30843	5.96245	5.87214	6.22174	5.60448	5.53898	7.07411	6.16842	6.72043	5.53779	6.81937	6.2769	6.31546	5.6343	6.55463	5.55307
CAOG_01090	3.12315	1.86549	1.82103	1.85007	2.7414	2.78518	2.56761	2.69672	2.97504	3.15252	3.16883	3.28924	3.97382	3.68178	2.97421	3.97604	2.1402	1.74135	2.13369	1.91179	1.83336	1.80344	2.36624	2.03826	2.08121	2.04933	2.58889	2.56879	2.23569	2.71349	2.57939	2.14908
CAOG_01092	10.179	7.14535	5.68293	6.53866	8.2165	9.02471	10.1293	10.2053	10.5449	12.6064	12.7452	12.6696	13.1706	15.2483	13.379	12.1514	7.47753	5.42506	4.56873	4.58917	6.35445	6.82014	7.19683	7.56752	8.13334	8.43537	9.88165	9.20106	9.3078	9.16484	10.022	9.47468
CAOG_01094	178.709	137.791	129.596	111.252	119.872	111.342	110.094	99.767	103.194	99.2524	113.12	94.3299	100.362	92.9164	83.8797	81.0668	135.791	108.953	103.991	99.5048	91.9552	95.6798	95.2798	89.9084	83.0655	82.4025	74.4064	78.7553	80.6951	82.4223	74.896	78.8591
CAOG_01095	7.02412	7.29044	7.44973	6.81854	6.37237	6.69362	8.0504	6.82425	6.56279	7.05437	6.95528	7.15412	8.07956	8.05524	7.64237	7.33546	6.79641	6.18386	8.07679	7.04468	6.53333	6.68481	6.79453	6.18011	7.0086	6.68751	7.81454	6.8277	6.49988	7.35402	7.45381	7.61866
CAOG_01096	46.3236	46.3353	54.1973	56.0186	55.8928	55.8142	50.5485	46.1974	45.3553	42.3602	47.9076	49.4589	50.23	53.0373	47.5886	50.5683	51.9322	40.878	53.9535	61.0217	60.3029	59.5111	60.2324	53.1512	57.0456	54.7734	55.2806	53.5823	59.2394	56.0587	56.3312	58.2918
CAOG_01097	7.6181	8.62201	8.17035	6.81143	8.73866	9.94645	12.9642	11.0272	11.1819	9.52871	9.74139	8.16574	8.304	8.5072	7.31744	7.33312	9.12225	8.95677	8.62112	8.19166	9.62518	12.3645	13.7493	14.0487	14.1147	12.4152	13.0116	10.5279	7.63318	8.69047	9.03566	7.23186
CAOG_01098	110.244	93.8794	95.9538	91.1719	90.6421	95.2088	97.4993	100.998	95.5753	82.244	92.2886	96.5362	100.68	106.219	104.478	105.713	123.763	99.8596	98.5363	99.136	93.3943	97.2972	95.9756	109.349	108.751	105.278	111.047	113.794	114.616	116.731	107.92	113.614
CAOG_01099	16.7725	14.9984	13.0437	15.8477	17.4218	19.6183	21.8129	23.3642	21.8955	24.9026	23.8534	23.8579	22.6223	23.2797	22.4205	22.563	15.2008	13.8204	14.6552	14.551	17.6366	19.1299	20.4498	19.2802	22.4899	21.4621	22.0528	22.0593	22.0649	20.3324	19.3814	18.5275
CAOG_01100	3.43124	2.90887	4.56517	4.48756	3.99736	4.45963	5.20755	5.73649	5.31444	3.81703	5.1066	3.95531	4.22703	3.78917	5.07126	4.32861	3.79435	2.49535	3.34712	3.7114	3.53146	4.4612	4.50244	4.94687	4.36574	4.24138	5.13751	5.11919	5.10821	3.83123	3.61867	4.37602
CAOG_01101	49.4709	37.7539	37.9418	38.1225	37.6008	39.6501	41.6592	41.8238	44.2486	43.5581	47.0322	46.5169	52.48	54.9805	53.8129	53.6726	46.6529	38.1081	37.7932	38.1036	36.8058	39.1568	41.3523	41.9922	42.4169	42.8727	45.4804	46.8282	46.9391	52.6838	53.5853	53.6083
CAOG_01103	18.8607	19.5067	19.5611	19.3096	18.8584	17.1166	17.9207	18.4259	17.9908	18.8246	19.9911	19.3104	20.0614	20.8558	20.1179	19.2166	16.3941	17.1729	18.556	18.1144	18.5447	18.666	18.1067	16.8077	17.5943	17.4184	17.3746	17.9507	17.3217	17.6481	18.8328	18.3747
CAOG_01104	6.54049	5.44594	5.09746	6.00611	5.59212	6.26945	7.09233	6.00545	6.02911	5.37489	6.4473	6.68388	6.45855	7.30327	6.81125	6.71422	5.63105	5.69191	5.29689	4.78642	5.58592	5.85138	5.75987	5.61715	5.53438	5.42308	5.48538	5.71199	6.17205	6.01563	6.48055	5.73838
CAOG_01106	2391.9	2546.11	2462.36	2377.62	2299.68	2245.56	2257.58	2070.73	2120.54	1956.59	2120.23	2029.67	2140.77	2141.81	2255.7	2165.99	2786.86	2677.53	2586.58	2572.86	2409.75	2372.12	2415.92	2635.55	2477.85	2426.17	2452.49	2447.65	2272.63	2514.59	2576.66	2589.28
CAOG_01107	14.1736	14.1226	10.8736	9.15329	8.59221	9.23252	9.20251	10.2877	8.375	9.5113	8.6725	9.70947	9.02996	9.45071	8.66604	11.1826	9.10421	10.6427	8.64951	10.036	8.7616	8.86606	7.78217	9.57802	9.26025	8.04619	8.93465	9.79944	9.75946	9.50546	9.28054	8.37789
CAOG_01108	7.77515	6.9398	6.86122	6.41491	6.85034	7.05203	7.0718	7.11865	7.54246	7.55378	7.30972	8.37831	7.59999	8.29044	7.18426	6.71338	5.12868	5.21704	5.72233	5.96349	5.78304	5.77866	6.50622	7.29366	7.56411	7.14082	6.79225	6.51407	5.94888	6.26598	6.13565	6.51894
CAOG_01109	23.7	18.1225	18.9737	18.609	19.8337	18.0284	20.1037	21.9165	24.598	26.6793	29.0417	31.0973	33.291	36.9097	35.7518	35.7025	20.7284	13.9669	15.5744	16.9702	16.2278	17.0644	18.2229	19.0635	19.4543	21.1819	22.9437	25.9201	28.0575	30.0821	31.4735	31.6844
CAOG_01113	202.126	300.422	348.491	370.624	393.359	421.571	445.697	431.649	435.645	443.489	456.197	427.957	435.89	431.877	409.304	394.161	168.196	274.096	350.09	368.819	386.529	415.222	439.41	428.722	424.617	404.156	411.926	399.103	377.339	399.136	382.824	362.277
CAOG_01118	6.82036	10.3871	9.03591	7.93272	6.96682	9.43924	7.67605	8.38153	7.38884	9.68247	8.97496	11.9279	10.8253	8.49861	10.1437	9.21752	7.52899	9.54466	8.16676	8.78203	8.81081	8.04952	8.25095	9.28813	7.61007	7.35585	9.33366	9.03848	10.4935	10.0262	10.1926	10.611
CAOG_01119	32.1633	42.7669	47.4651	43.7515	48.8566	48.7674	50.9099	46.059	46.6447	44.2125	44.1299	44.5135	47.1369	48.6904	47.1018	44.5238	30.293	40.7836	42.9068	47.0441	42.6505	45.5644	49.9806	48.7587	47.7796	44.8293	48.2144	45.4126	44.2755	46.2611	44.5733	43.3149
CAOG_01120	406.087	423.508	371.012	348.71	324.96	359.558	300.493	368.219	306.837	310.004	287.147	293.506	247.98	251.39	309	281.758	437.832	491.739	443.187	414.511	382.159	410.847	383.724	416.894	364.348	339.408	350.166	380.421	316.052	350.693	402.773	335.643
CAOG_01121	139.081	140.256	143.84	149.269	143.938	144.336	152.678	152.357	150.631	153.681	156.227	152.269	141.707	143.263	144.048	128.715	118.921	113.726	117.927	119.867	118.974	130.081	134.412	145.336	149.559	140.708	143.318	141.516	136.054	135.981	136.59	133.733
CAOG_01122	25.8998	15.3835	9.63644	8.75496	7.54815	7.0778	6.35722	8.65942	7.47857	7.81887	9.38313	9.60959	10.7357	13.07	13.4141	14.0641	23.1398	13.1839	9.34868	8.2884	7.00294	5.70727	5.46299	5.69643	6.53223	7.26434	7.60755	9.45518	9.12945	11.3976	12.373	11.8367
CAOG_01123	10.1062	13.5256	12.2252	11.6604	11.9823	12.4166	12.7128	11.9465	12.99	14.2412	13.0108	13.1298	14.1368	12.8454	12.3264	12.9742	9.74471	12.1116	11.8201	10.0822	11.4225	11.7473	11.2746	10.2704	11.5352	12.4519	12.0741	12.9282	13.7345	12.3538	12.1545	13.1864
CAOG_01124	20.4325	19.4566	21.3729	20.1121	16.312	17.478	17.7555	15.3756	17.1085	16.2511	18.2655	19.3395	20.5762	21.4711	19.4364	21.6492	18.8607	19.0397	20.7381	17.5482	18.8071	16.4369	16.2477	15.4827	15.2928	17.4675	18.7071	17.1509	21.8257	20.9817	20.263	23.27
CAOG_01127	5.04462	5.01984	6.87801	5.78215	4.9325	5.82131	6.57164	5.7033	6.95721	7.77526	5.31825	6.74145	6.07517	6.7167	5.64006	6.22087	4.99687	4.83257	4.37256	5.23409	5.29038	5.46452	4.43891	4.5102	4.22745	5.39476	5.85378	6.07801	6.57212	4.20004	5.41268	5.47302
CAOG_01128	10.4383	16.3364	21.1576	24.6639	22.9166	22.0216	21.4088	22.9179	22.7783	20.9765	21.9703	23.1836	25.1458	25.9323	24.5101	22.4695	10.0448	12.5601	18.047	23.378	24.7583	25.437	27.2894	30.4572	28.4272	27.1862	26.5438	27.1347	28.1284	27.4861	29.1229	26.4458
CAOG_01129	7.34298	10.5816	9.20196	8.81855	8.32078	8.33488	8.4716	8.59817	7.8049	8.79613	8.38483	8.08498	8.69162	9.89144	7.82366	7.89118	7.06547	8.86306	8.20371	8.11508	7.38295	8.13806	8.32353	8.38288	8.09703	7.32708	7.86792	8.49471	7.63398	7.68524	7.63361	7.90565
CAOG_01130	10.6388	10.8079	12.3381	11.0195	10.1257	8.97742	9.45158	9.31203	9.06065	10.1083	10.1743	10.331	9.58202	9.36925	8.29158	9.25536	8.78193	10.2699	10.1333	10.1041	9.25424	8.47078	8.94038	7.9258	9.46009	8.97956	9.53961	8.28051	8.68582	7.67162	7.50812	7.81277
CAOG_01132	5.42583	5.46167	5.66597	5.91624	5.79209	5.26618	6.17011	4.67246	5.59119	4.75457	4.72671	4.70899	5.15863	5.56887	4.66089	4.15255	5.07451	4.44795	5.41375	4.86914	4.40961	4.80709	4.80216	4.48956	5.18573	4.4875	5.01698	4.40188	4.3586	4.5189	3.72887	4.17049
CAOG_01134	0.0260532	0.0577939	0.0453544	0.0104097	0.0720497	0.0329264	0.0745421	0.0396859	0.0346586	0.0976535	0.108645	0.0350737	0.0244736	0.0942865	0.0474859	0.0450163	0.0506418	0.0190234	0.0312447	0.0322336	0.0177548	0.0351278	0.0327375	0.0685214	9.39703e-03	0.0846729	0.0608278	0.0243069	0.0652362	0.0481629	0.100183	0.0970349
CAOG_01135	4.60964	4.0021	3.49935	5.32999	4.41518	5.77606	5.84532	6.14182	5.43497	6.49217	7.65177	6.56235	6.3658	8.16012	6.86205	7.91504	8.57957	4.39046	3.87652	4.96772	5.50757	7.25562	6.14517	5.40919	7.48486	6.57147	7.84692	7.96552	7.96725	6.95143	6.38586	7.06859
CAOG_01136	115.375	102.377	100.844	105.767	113.041	128.422	144.295	148.984	162.264	160.036	174.602	178.353	185.059	193.422	191.038	184.076	114.755	106.522	116.602	123.02	124.195	143.223	152.047	202.161	198.933	185.11	208.273	215.95	194.316	214.841	219.789	210.096
CAOG_01137	7.26732	6.23625	6.76455	6.42956	7.05842	6.83835	7.23132	6.46451	6.79129	6.05341	6.72861	6.60183	7.67625	7.34296	6.78163	6.91488	6.27276	5.84903	6.18647	6.3473	6.27941	6.50126	6.39839	6.39545	6.5641	6.11004	6.58829	6.88118	6.47937	6.11422	6.90284	6.57602
CAOG_01138	0	0.0918953	0	0	0	0	0	0.157118	0	0	0	0	0	0	0	0	0	0	0	0.18567	0	0	0	0.0835811	0.0810068	0.07279	0	0	0	0	0.122281	0.0636047
CAOG_01139	72.1207	54.753	62.852	58.8492	62.8375	64.9447	67.9038	57.1849	64.585	81.425	83.4072	74.5535	75.6996	73.1611	67.675	62.3663	69.0965	57.6903	68.6251	75.0624	76.0373	70.8398	75.2541	73.6391	78.1207	75.4048	78.3323	78.7519	82.6623	82.837	69.3248	78.671
CAOG_01140	9.94877	9.00097	9.34692	7.94437	8.73842	8.73301	8.25207	8.7173	8.1126	7.92751	7.70823	7.43946	7.67382	8.16996	8.08029	8.17888	8.3818	6.65801	7.20933	7.46264	6.49849	7.29773	6.94304	7.54137	6.80671	6.08372	7.20286	7.34773	6.85743	7.3767	7.64676	6.47672
CAOG_01141	3.9976	2.50688	2.49273	2.58154	3.16762	3.56022	4.11268	3.91141	5.53355	6.18495	6.52293	6.86911	7.34948	6.74156	3.96001	4.11631	3.7901	2.0139	2.11907	2.6652	2.8708	3.43057	4.20937	4.09349	5.92241	5.75206	6.51703	5.66857	5.14041	5.20358	3.84952	4.32188
CAOG_01142	6.31895	4.02935	4.38953	4.2003	4.70011	4.11005	4.41466	4.46798	4.77205	4.93788	5.11246	5.781	5.68272	6.18801	5.85222	5.85221	5.62128	3.75711	4.56342	3.90387	4.05725	4.46804	4.10614	4.96438	4.97155	4.8207	5.03861	4.93033	5.25371	5.40229	5.44405	5.51633
CAOG_01143	31.961	20.5995	22.3548	19.8104	20.3099	21.9388	19.3837	22.1343	19.8065	22.86	22.2304	24.473	24.0691	26.6577	21.9817	26.5411	28.3298	20.9478	19.9479	22.2836	17.2973	22.8486	20.3862	20.9356	18.8987	21.1088	26.3644	21.2587	24.1832	24.3461	23.5047	22.6919
CAOG_01144	53.3022	28.688	22.1493	19.3846	20.6774	25.2748	27.1185	39.7927	41.9825	45.6481	57.4778	65.2962	71.2148	80.0882	100.336	84.9285	48.324	26.7266	21.705	21.3242	22.8985	30.7657	31.4596	54.5288	46.8767	50.6939	67.5225	82.8663	73.0413	86.6468	124.513	94.2709
CAOG_01145	21.9541	13.7927	9.65432	18.7187	26.2455	32.2638	39.1504	42.7681	57.5726	67.7096	68.8417	58.665	59.1247	59.4294	44.6288	45.3765	18.3055	15.8592	12.2045	24.0069	27.8269	35.1714	38.8757	39.9714	51.1546	56.0986	58.3821	57.5391	55.6873	52.9211	41.9908	41.1012
CAOG_01146	5.79036	6.14469	6.91951	7.45179	7.58581	7.80334	8.92769	8.0249	6.5834	8.20909	7.95508	8.28736	7.80102	7.74532	6.44141	6.83755	8.13462	6.38394	7.59657	8.35194	8.90321	8.29375	8.17066	10.5029	8.82548	7.95285	8.16137	8.39434	8.09876	7.6794	7.87091	7.79952
CAOG_01147	226.768	206.36	204.567	217.169	210.157	210.589	207.891	201.324	220.323	214.517	201.889	232.405	239.362	244.294	276.26	285.312	265.193	211.364	192.643	204.405	212.195	195.411	221.552	231.453	213.884	227.176	235.772	239.211	246.551	265.601	320.408	297.559
CAOG_01148	7.18575	5.17758	5.25092	5.59296	4.86202	5.6768	5.28992	5.00308	5.17584	5.16931	6.22511	5.11912	5.50973	5.87208	5.31121	5.26334	6.5175	5.09696	5.58602	6.15723	5.47632	4.50895	4.84886	5.78952	5.54181	5.2174	5.89077	5.24763	5.38803	5.36316	5.3428	5.70887
CAOG_01149	189.461	158.95	164.696	150.947	147.092	152.946	145.53	150.576	143.968	146.178	145.042	152.4	163.683	153.075	149.001	148.522	154.123	147.796	143.044	147.019	131.317	136.038	137.941	147.793	143.329	144.394	146.85	152.918	160.998	148.829	139.489	142.997
CAOG_01150	21.1168	14.8954	16.1674	15.3222	14.8132	15.9933	15.417	13.6166	14.3674	14.1727	16.1357	15.0754	16.1839	17.551	15.9156	15.2345	18.3368	16.0488	16.1007	14.3129	14.7855	14.5341	13.5524	13.7951	14.7743	12.2843	15.9111	15.3673	13.9554	13.2882	14.7108	13.6649
CAOG_01151	28.3587	25.9503	24.6153	24.8084	20.7797	20.2671	18.9912	19.487	19.3077	19.2978	20.6487	20.1955	18.9682	18.702	21.6431	20.1281	24.4194	25.387	23.2119	22.7928	20.2721	18.8001	17.3482	16.326	18.0962	17.3032	18.0708	18.6475	18.7181	17.4314	18.7651	18.0144
CAOG_01152	9.91217	6.80373	8.1906	8.04507	7.54064	7.32295	7.18726	6.11541	6.37929	6.58955	6.3728	7.35945	8.09625	8.33404	6.49485	7.55233	10.3517	7.53785	9.11724	8.60511	8.01112	7.36628	8.02812	5.54207	6.75923	6.98259	7.16036	7.64382	7.17928	6.22573	6.05631	7.84416
CAOG_01153	12.9718	14.4019	13.55	13.0998	12.9607	13.6203	11.7319	13.433	12.9706	14.9031	14.3881	13.4629	13.5487	15.4606	13.0551	14.2972	11.8215	11.3584	13.9844	12.7953	12.548	12.7844	12.1113	12.1512	12.9421	13.3152	12.8398	13.7264	13.525	13.079	13.8523	14.0966
CAOG_01154	108.331	105.824	107.001	101.047	87.7457	84.8218	86.4027	86.4158	88.7435	89.479	95.1095	94.0667	90.689	95.4742	94.608	86.7829	109.136	107.133	110.652	102.267	91.0374	84.7874	83.9178	91.1296	85.059	88.7561	92.7923	92.4462	93.1939	86.3818	89.086	87.6658
CAOG_01155	4.07349	3.77504	4.80329	4.89964	4.65112	5.40157	4.60602	4.53522	5.54941	6.09557	6.19427	6.00181	6.42415	5.81646	5.336	5.00571	3.10304	3.09458	4.45118	4.68773	4.37809	4.54737	4.07594	4.62435	5.25071	4.68104	5.5869	5.52177	5.07217	4.94728	4.37207	4.82079
CAOG_01156	50.2968	50.0432	45.6489	38.0258	37.1186	38.2166	37.3797	36.5354	36.9104	35.7554	42.0727	39.2223	42.321	44.1619	45.0932	41.9689	53.1177	47.2583	44.1871	42.5867	36.0281	42.8114	40.4949	43.1781	41.811	40.3643	41.8108	45.2689	42.887	45.2424	48.5272	47.1505
CAOG_01157	20.305	17.0689	19.0797	19.2227	18.7672	17.3345	16.8091	15.476	15.8722	15.5566	16.1019	16.0055	18.7034	18.2658	16.3503	17.6837	21.5155	15.139	18.4865	18.0023	15.9699	16.3959	18.4508	14.7857	15.4837	16.1716	15.6356	14.6549	17.8981	17.7615	17.2203	18.7908
CAOG_01158	80.5255	78.1162	71.0108	60.4056	60.48	58.8093	61.9088	61.1957	61.2729	58.5148	62.7952	59.4896	64.9087	68.3193	65.866	62.7375	73.7373	66.9947	63.7685	62.2421	55.3394	59.7696	59.3776	69.1059	63.9034	63.1878	65.372	69.0647	61.4327	69.9104	68.31	66.8949
CAOG_01161	2.33867	2.98987	3.36548	2.80026	3.46376	2.80303	2.94978	2.7143	2.42843	3.35548	3.3389	2.98096	3.73211	3.73691	2.98665	3.16176	2.36716	2.27109	3.25633	2.94552	2.5977	2.89329	3.1563	2.69696	2.67025	2.96059	3.33814	3.31188	3.36978	3.01306	2.52482	3.62338
CAOG_01164	0.345767	0.321691	0.520882	0.392112	0.440637	0.204246	0.296105	0.183195	0.747165	0.481144	0.286126	0.426483	0.111681	0.218615	0.21591	0.107151	0.516632	0.583277	0.423898	0.440197	0.363422	0.714955	0.781113	0.593048	0.191957	0.344877	0.308197	0.49884	0.476962	0.197213	0.361529	0.525964
CAOG_01165	34.3025	36.4361	41.163	37.1119	36.9222	43.9555	35.3771	40.4562	35.9703	33.0142	33.5857	34.0925	42.766	42.0194	39.9586	45.8597	38.9289	48.1164	38.7244	43.2211	42.7489	38.6511	40.123	32.2324	36.5482	36.9581	38.2277	37.6014	41.6182	37.2292	40.4669	38.2145
CAOG_01166	20.9238	23.7239	21.0726	19.8084	20.688	24.394	24.5431	22.5464	24.9039	24.7687	24.2857	23.8957	25.1262	25.2169	18.7364	20.4826	17.4312	20.9403	20.5052	22.81	21.2485	20.4758	25.7109	27.173	28.6998	26.3103	26.7273	25.8019	26.128	24.3909	20.1783	22.3594
CAOG_01167	56.5048	67.034	57.045	45.1844	42.6584	44.0637	43.7377	41.4215	38.3203	39.1472	37.3478	35.3889	37.7147	36.9957	32.4184	34.0951	49.4722	56.6861	48.8034	43.2144	39.9371	40.6087	39.8216	35.3569	36.0643	32.5938	36.6083	31.6737	32.6905	30.0189	29.4819	30.2528
CAOG_01170	2.26655	3.84154	4.62591	4.7753	5.44505	6.24719	6.5123	6.11111	6.2399	7.20793	7.3275	7.49691	7.04948	7.44038	6.2976	5.79904	1.63878	2.72962	3.65569	4.21581	4.47235	5.18652	5.01424	5.01712	5.99572	5.29813	5.81419	5.50536	5.89035	5.49982	4.89062	5.30521
CAOG_01171	831.008	911.061	835.187	785.059	820.561	893.941	1047.8	1038.68	1157.76	980.388	1099.65	1109.37	1229.64	1233.72	1188.83	1145.32	1018.52	906.669	837.997	859.192	820.968	907.306	997.77	1153.25	1235.2	1200.68	1262.21	1337.43	1153.66	1374.71	1305.27	1284.29
CAOG_01172	17.1282	19.8004	19.491	17.8037	17.1131	18.6002	18.9223	21.3566	21.8529	23.6119	21.0634	23.2264	18.5327	19.1898	20.852	19.2321	16.0581	17.5831	17.4037	16.6066	17.2378	18.2217	17.493	18.8343	18.8585	19.9733	18.6848	20.0862	19.8122	19.7897	22.522	19.527
CAOG_01174	17.8602	19.5626	19.0027	23.5524	29.0241	27.9476	31.1111	29.3344	27.3684	27.7777	23.4706	24.0919	25.2356	22.4896	21.0015	17.8176	13.3189	14.4059	16.8863	19.3247	22.7807	26.2105	25.2549	25.7728	27.374	25.1144	22.1028	19.6634	19.948	20.6181	18.7862	18.1464
CAOG_01175	83.0389	65.7404	55.9957	53.8899	46.2053	54.9392	52.0951	56.519	55.949	58.9069	61.7449	68.5466	66.0379	71.2164	70.4315	72.0875	82.889	65.7169	64.5754	58.7114	54.4116	57.7649	61.6064	62.3591	66.143	75.9537	70.4619	70.9807	72.6556	71.2539	75.2018	73.0145
CAOG_01176	15.9729	20.9319	17.9426	17.3527	16.6944	18.1251	17.7356	17.7855	16.3231	16.3942	16.806	15.5175	16.6868	18.2718	16.61	16.9067	17.5481	20.3487	19.6127	18.1356	18.2091	18.3972	18.5564	20.0217	18.8218	17.7765	18.9226	19.8006	17.9274	18.1115	18.9056	17.8739
CAOG_01177	2.33751	3.12114	3.02113	2.88509	3.60822	2.91227	3.42546	3.22615	3.4312	3.18155	3.73279	3.41645	4.03551	3.61136	3.34353	3.68826	1.98965	2.81957	2.98907	2.90713	2.97626	3.27444	3.33758	3.36152	3.27192	3.40615	3.48058	3.65069	3.14643	2.86684	3.66092	3.37071
CAOG_01178	7.4225	7.68946	7.73794	7.05095	8.19211	7.93043	7.82098	6.62319	7.34987	9.46533	6.27854	7.37589	7.68343	7.31977	7.11162	6.64401	6.67531	6.94567	7.79962	7.60852	7.94932	6.88773	7.44177	6.78033	7.19518	6.64223	7.09252	6.97269	7.80391	6.69479	6.36507	7.16231
CAOG_01179	34.2436	29.6886	24.1383	23.2348	24.9805	27.7284	30.6568	27.7791	31.0992	28.3527	34.0422	34.2383	39.5166	46.2291	44.2985	43.3585	33.8953	26.338	23.1383	22.7916	24.0678	26.8355	27.7906	31.4075	32.7131	30.8911	35.1164	37.7016	34.4444	44.3032	44.8279	46.8971
CAOG_01180	7.79703	8.3645	8.17296	7.67033	7.76504	6.80231	6.72876	6.82025	6.93851	8.07932	8.05539	7.23748	7.47192	7.08944	7.39177	7.0398	5.13847	7.19652	7.53812	7.21282	6.88294	6.5139	6.72673	6.66585	8.30046	7.39335	7.91977	6.91521	7.69208	6.50739	7.16799	6.62575
CAOG_01181	18.8859	25.4847	22.607	21.9369	26.3039	29.0072	34.5293	36.2924	31.4905	28.9805	27.6996	26.7585	24.3606	23.5498	23.8877	24.4994	21.4641	22.9017	22.1165	21.9559	25.8454	34.1903	36.4039	33.2888	31.4494	28.4188	28.4513	28.1626	23.3937	22.8588	24.8729	21.4343
CAOG_01182	22.3676	25.0217	20.1757	18.4155	16.6177	19.9096	19.7057	20.6973	16.8598	16.3739	17.424	18.5124	17.2706	20.4646	18.0919	20.258	25.9634	25.2405	20.5931	20.6325	19.4135	19.2566	20.3246	24.7665	19.3273	19.6607	21.054	21.5984	18.2298	19.8799	21.3644	18.6307
CAOG_01183	13.3427	17.5489	15.7587	14.8879	13.1449	13.1509	13.6374	12.256	13.8535	14.361	14.5648	14.5973	15.1051	15.0104	14.6794	15.6126	12.1523	14.7414	15.0655	12.096	13.2991	13.3613	11.7442	11.1905	11.3809	12.4403	12.7037	12.1804	13.6127	11.7471	14.758	12.4696
CAOG_01184	7.83546	11.9641	15.6392	14.1456	11.7011	15.0324	12.7286	16.175	14.2575	14.052	14.1157	13.0874	15.2434	17.0946	13.4526	15.053	11.5248	14.4465	16.5306	15.3576	16.5497	13.8512	16.7806	16.414	15.2221	18.2833	19.3808	16.5715	18.673	16.9751	13.1192	14.8714
CAOG_01185	21.1847	16.6755	16.2676	17.3306	17.6317	18.1434	17.8969	20.217	22.8193	22.8062	22.5072	26.6945	28.5837	29.4374	34.1806	30.2366	21.4986	14.7883	14.2936	15.2808	15.3704	17.6677	19.2402	23.4433	23.6549	25.4316	26.0177	28.1167	26.4563	28.0617	35.3699	30.8738
CAOG_01186	35.8165	31.6093	41.1269	45.2081	38.7994	37.1208	39.7947	35.0442	38.1932	41.7086	33.3623	39.9612	40.9036	48.2002	42.0912	49.3399	36.2809	34.9641	40.2057	40.6692	38.0082	37.4272	35.9607	34.3788	43.991	41.9456	40.9986	37.1356	57.9765	46.9947	48.3979	46.771
CAOG_01187	41.0919	20.3108	14.4624	9.74067	6.64733	6.29076	6.10387	6.39811	6.11528	7.42861	9.14332	10.6511	13.1211	14.9571	16.7606	16.4238	39.0142	19.6042	14.2738	10.5435	7.52025	6.37149	5.72037	5.35102	6.32147	6.35524	8.24174	10.3349	12.9299	13.2955	15.9285	15.5002
CAOG_01188	0.665073	0.760098	0.655286	0.384888	0.632555	0.710907	0.668589	0.917253	1.17305	1.15698	1.68089	1.88337	1.61261	1.50261	1.54811	1.22074	0.428742	0.358843	0.446691	0.537152	0.497575	0.496689	0.545634	0.782543	0.94656	1.12104	1.03788	1.20882	1.63062	1.18678	1.14536	1.19195
CAOG_01191	108.65	85.3218	101.65	95.3628	104.408	87.1546	98.0443	102.228	106.745	120.995	137.663	122.685	122.633	113.98	124.741	118.227	99.127	86.9407	95.3961	83.261	98.4032	87.381	97.0317	105.824	115.155	112.254	118.14	107.366	121.169	120.82	124.489	135.16
CAOG_01192	32.3818	31.1302	31.9202	31.6595	34.0281	39.4695	37.5183	40.921	35.355	35.0124	33.1804	34.8665	30.3804	30.891	30.9873	27.6884	29.5649	33.7869	33.3325	32.1569	34.1274	37.9281	37.3786	35.5968	32.627	32.8023	32.3102	33.3308	30.6648	28.0611	32.7276	28.3213
CAOG_01193	30.4243	31.4866	31.8876	31.591	32.8639	34.7911	34.7389	35.2881	33.5746	32.441	29.7815	30.2902	30.4074	31.243	29.5344	27.7196	28.872	30.0302	31.7	34.5709	34.1706	35.5386	33.2121	32.5538	31.6126	29.2786	31.1538	30.1029	30.0038	27.6907	28.8311	27.525
CAOG_01196	6.66564	5.8797	4.77727	6.21719	6.01758	5.89193	4.98896	5.43784	6.15527	6.15057	5.81195	5.56252	6.38693	5.8858	5.86263	6.8095	6.522	5.46494	3.97459	4.44656	4.68239	5.15117	4.9965	5.39263	5.10189	5.15449	5.68454	5.78784	5.65213	5.23273	5.72365	6.0357
CAOG_01197	43.4874	42.4613	40.3086	36.8664	40.638	40.2536	38.6635	40.4644	42.708	47.9951	46.3716	45.6379	43.4661	45.7541	46.9603	45.4965	39.2534	42.0972	40.7218	36.0572	39.5333	40.3269	41.3171	40.3806	39.2716	39.456	39.2339	39.4494	47.515	46.4448	47.1271	49.5884
CAOG_01198	28.2353	25.4652	20.957	20.8471	24.0377	23.7918	22.9162	26.3691	22.509	26.0209	26.3156	25.2568	25.3011	27.6662	25.2134	23.2442	26.1881	25.2686	24.9284	22.5918	24.2868	24.2	25.0375	24.5285	23.8013	25.1269	25.1562	25.1591	25.8318	27.4261	29.2532	26.3287
CAOG_01199	12.4669	11.3143	9.79632	8.53697	11.7613	13.1372	14.3997	16.4779	19.5173	20.8273	20.8687	23.9533	24.1802	26.4995	29.2346	24.1832	12.4026	9.88963	8.67273	9.29234	9.63816	12.391	13.6544	15.2035	18.3888	20.2596	22.1922	25.78	24.5362	27.9495	28.9923	26.3082
CAOG_01202	4.68268	3.88714	3.59247	2.48349	3.27371	2.50711	2.78957	2.59748	2.99521	3.18326	3.46546	3.10487	3.75269	4.58542	3.60374	3.32752	3.10769	2.73457	2.32687	2.03351	2.03214	2.17775	1.95558	2.28506	2.52148	2.79411	2.4622	2.66046	2.67644	3.12676	3.47964	3.19236
CAOG_01203	28.7934	26.4447	20.87	21.1581	24.3894	24.8404	26.8281	31.568	31.0159	29.3577	34.9005	36.7437	35.311	38.3328	36.5163	37.3414	28.4578	28.0423	22.419	20.9572	23.9117	27.6134	25.8455	26.3995	29.1616	30.2308	32.1727	30.9683	30.4784	33.283	35.1732	33.7771
CAOG_01204	0.690501	0.396042	0.23151	0.0720974	0.408254	0.45222	0.364637	0.20327	0.473635	0.0720101	0.644199	0.71236	0.331583	0.403745	0.561455	0.235633	0.89121	0.279095	0.457102	0.315826	0.456446	0.706384	0.721018	0.0712099	0.413474	0.619566	0.369743	0.417496	0.547828	0.565991	0.520948	0.379564
CAOG_01207	8.54024	8.75372	7.05213	6.91211	7.78215	8.12757	8.39168	7.10405	7.40637	8.06347	8.03889	6.52917	8.93567	7.93305	7.6647	6.90164	7.23042	6.00267	7.18518	6.68969	7.03933	6.74397	7.39272	7.00129	7.09786	7.12755	8.47087	7.06881	7.77818	7.19383	6.63095	6.87278
CAOG_01208	21.0411	19.2617	14.6319	13.7938	14.7765	14.9525	17.1631	17.2414	16.9076	17.3207	17.7066	18.3014	17.9959	19.1003	19.7671	17.0513	18.8384	15.8688	13.0089	12.3604	12.5597	14.3654	15.3796	17.9981	16.194	17.1718	17.742	18.1561	15.8328	17.0649	19.0212	17.7705
CAOG_01209	6.7973	6.89199	6.57606	6.44866	6.58875	6.15723	6.04962	5.88542	6.16593	5.98441	6.3004	5.86669	6.49475	6.5294	6.33866	6.55619	4.3088	5.26407	5.33355	5.44273	5.17608	5.31318	5.38327	5.28902	5.44271	4.87154	5.3804	5.09055	5.04096	5.31567	5.50336	5.502
CAOG_01210	16.3202	17.1062	14.5957	13.412	13.2412	13.2708	12.1139	12.5152	12.1931	11.3823	12.0719	11.1036	10.9284	11.4248	11.6532	10.6917	13.8247	14.8804	13.3129	12.3239	12.0247	11.8319	11.4543	10.9789	10.8752	10.4257	10.0592	10.1957	9.4234	9.68548	10.3218	9.33692
CAOG_01211	31.1885	29.1523	28.9049	27.9611	29.4685	28.7798	29.1382	28.249	26.1316	27.811	27.4693	25.9649	25.9234	26.4514	28.0427	24.6858	24.2768	26.2358	26.7764	28.5646	26.8476	28.2152	28.1466	27.739	26.1328	23.4658	25.1891	24.7541	23.3463	23.6911	24.188	23.3909
CAOG_01212	75.9747	59.0158	47.1026	36.375	33.3552	25.6394	23.4932	22.5938	20.9156	22.7366	22.2034	20.328	21.1616	19.9813	18.9978	17.5224	60.9754	48.1594	40.53	33.0747	25.8802	23.0266	18.8326	18.9022	17.7628	18.3717	18.2628	17.6049	17.7164	17.0054	17.2852	16.8831
CAOG_01213	71.1985	68.072	64.524	61.8551	53.5936	46.7902	49.6403	46.3168	43.9973	36.5065	41.1805	44.454	44.5441	48.2648	52.3525	57.4273	65.9173	65.6736	56.9679	52.2577	47.5007	40.4487	41.0501	40.8111	39.3199	38.5937	40.8385	38.0883	45.4956	44.4093	43.3605	47.5952
CAOG_01214	5.56855	5.2212	4.30219	5.17066	4.99797	5.6272	5.35944	5.53983	4.8544	5.47567	5.8441	4.51866	5.4151	5.49745	5.26409	5.16839	4.61872	4.69179	4.53465	5.58148	5.00779	4.99994	5.03799	5.15063	4.75747	5.0157	5.65521	4.76811	5.27477	5.70275	5.48232	5.33444
CAOG_01215	129.458	133.032	125.229	114.632	128.698	128.469	131.004	132.027	141.898	124.024	108.898	138.4	144.555	128.956	133.916	149.605	138.222	122.148	105.294	119.66	120.89	120.763	131.53	123.774	129.068	138.412	142.018	124.245	148.682	139.032	142.183	145.885
CAOG_01216	9.79967	8.00035	7.07197	9.41912	9.83595	9.34387	9.9372	9.01124	9.23156	8.01102	8.39315	8.15507	8.76544	9.89443	9.25242	8.07468	7.94759	6.88307	6.08593	8.14464	8.5332	8.13946	7.67818	8.03433	8.58964	7.77773	8.68602	7.82549	8.07764	8.19316	8.59105	8.55987
CAOG_01217	58.1126	67.576	66.007	69.6182	67.8094	66.1706	61.1021	65.7971	61.157	61.6003	62.7627	60.2117	62.6613	60.7725	58.6393	58.0065	56.0541	61.7155	60.8578	60.728	63.6444	64.4703	67.724	61.796	63.6506	62.4356	63.1682	60.8927	66.0526	62.1015	63.5136	59.1152
CAOG_01218	2161.1	1558.52	1594.89	1648.13	1665.33	1641.46	1564.84	1506.49	1532.29	1721.3	1747.18	1648.24	1750.77	1785.87	1672.52	1827.85	2283.55	1725.05	1774.21	1869.53	1888.02	1741.85	1894.51	1595.97	1622.78	1637.3	1712.74	1741.11	1910.26	1960.52	1950.74	2119.68
CAOG_01219	188.443	148.204	133.277	139.579	153.176	157.519	158.208	160.472	157.61	178.583	186.909	178.253	177.522	171.464	171.715	179.403	180.298	144.113	130.156	132.873	143.186	144.712	154.655	151.022	159.007	157.291	162.593	159.941	173.029	164.059	166.193	171.321
CAOG_01220	7.9733	10.0748	8.53481	7.59277	9.84268	9.51847	10.9677	8.92625	10.5062	11.0904	11.1883	11.3082	11.4567	13.8944	10.6531	10.829	6.20155	7.77356	6.22112	7.60518	8.1674	8.97055	8.78686	9.3913	10.5218	10.7973	9.40858	10.0101	9.50737	10.0139	9.42882	10.1203
CAOG_01221	8.12409	6.92225	5.03223	5.06936	6.35447	6.51777	6.83525	5.79889	6.22303	5.86764	6.97408	7.32565	8.49641	7.29578	6.35128	7.4852	6.15807	4.93811	4.39375	4.96477	5.57312	5.20854	5.00386	4.62232	5.21496	5.17308	5.35058	5.43011	6.42845	6.19539	5.91385	5.53636
CAOG_01222	28.6615	18.2833	12.6335	9.94335	8.58717	8.38601	8.88652	7.52405	9.36283	10.5409	10.9179	12.459	13.2731	17.5828	16.8973	16.6477	26.6049	17.8836	12.0718	9.18909	8.59331	7.48097	8.93694	8.21175	8.30316	9.55068	10.2818	11.9359	13.9023	14.9928	15.7485	16.3286
CAOG_01223	45.6285	32.0111	35.8604	34.3452	32.4315	29.2324	25.8434	22.5061	21.643	23.5604	22.3458	22.6601	21.3145	20.2321	19.9642	19.9804	40.3285	27.607	32.1935	33.9364	31.2396	26.5431	21.7805	19.8059	19.1609	19.9969	20.5749	17.7903	21.9048	16.6772	17.5198	18.1339
CAOG_01224	10.6249	10.8841	11.7005	11.4717	10.406	10.124	10.2171	10.581	11.2716	10.6568	11.9868	10.5451	11.4203	11.5718	10.3172	10.714	9.9691	10.3599	10.5924	10.2395	10.109	10.3651	9.9407	9.21845	10.5022	10.0449	10.5025	10.5515	9.66317	10.2473	10.4575	10.1572
CAOG_01225	10.8583	10.7472	10.575	11.2489	10.2807	9.90969	9.48004	8.45332	10.1063	9.62087	10.2752	11.3323	11.4309	12.8295	11.1147	10.0486	8.20987	8.60267	9.70024	9.43737	8.78485	8.35949	8.41936	9.4796	10.2319	8.57322	10.7171	9.56946	10.5773	11.0855	9.37224	8.71823
CAOG_01226	26.2048	23.4417	22.812	22.706	24.585	26.463	27.8541	27.058	24.7825	25.8084	28.7314	28.4892	27.7254	29.1872	30.8047	27.0724	22.0928	21.863	24.6065	25.5364	25.3228	27.4576	27.9972	31.5021	30.831	26.7351	30.6372	30.089	27.8286	31.072	31.6672	29.0834
CAOG_01228	4.6821	5.33933	3.9226	3.98509	3.67421	3.90162	3.9016	4.35956	3.92311	3.56619	4.57019	5.49041	4.66295	5.15609	4.62636	4.79182	3.37514	3.57677	3.46896	3.34013	3.6791	3.97228	3.12114	3.69696	3.57576	3.98283	4.42251	4.34527	4.3874	4.27408	4.19947	4.09309
CAOG_01229	19.4214	16.8	16.7191	14.5561	14.8692	16.0113	16.4721	16.1492	17.7801	18.9811	18.5195	19.019	18.624	19.4739	19.3586	18.6471	19.3255	17.359	16.8194	16.6292	15.8265	16.0999	16.0544	17.0896	17.6175	17.2141	18.6669	19.5388	16.7932	19.5081	18.0303	17.4519
CAOG_01231	38.8589	32.307	16.7423	21.607	18.3672	16.2336	13.4891	13.9483	11.3282	14.5819	16.1833	13.1958	20.2932	29.2019	25.1388	35.153	21.5333	19.6486	26.1516	17.1028	14.0717	13.3409	15.6249	16.6273	14.7285	15.1759	24.7889	18.8606	19.9645	23.6466	23.3917	17.2301
CAOG_01232	148.412	226.815	252.415	249.841	227.84	277.189	242.104	308.356	252.137	211.595	226.745	232.681	201.476	236.749	270.878	290.405	145.873	203.146	233.344	241.4	238.312	289.566	247.79	335.268	251.929	239.678	251.196	293.401	200.019	257.942	330.959	284.234
CAOG_01233	7.33866	7.71109	7.40397	6.83562	7.25125	7.9959	8.56317	8.70035	8.17677	8.12273	9.03766	9.70071	9.78328	10.7693	10.7704	11.8021	6.72396	6.6559	7.13072	7.05171	7.11734	8.48414	8.28529	9.94723	9.27338	8.67588	9.76247	10.329	9.60149	10.5791	12.6038	11.709
CAOG_01234	114.919	115.129	114.831	104.85	97.5442	95.7636	98.4722	93.2168	95.3276	86.0559	92.9668	95.147	100.418	102.002	97.0632	93.7667	126.539	111.886	116.393	115.651	102.175	109.355	106.551	124.419	113.081	106.964	115.123	113.902	104.529	117.856	110.055	114.553
CAOG_01235	46.9601	38.009	36.5511	37.4518	37.4149	38.5952	38.6321	42.2527	38.4944	36.5133	36.8949	44.8376	42.0498	47.1141	44.9043	46.1724	46.784	39.1464	47.979	42.9812	48.2856	36.521	45.6041	45.808	44.9417	44.505	48.2198	45.539	49.2763	54.1489	51.3327	55.0872
CAOG_01236	21.5454	21.1002	22.3619	21.9793	21.0819	21.5893	19.8749	18.4211	19.3021	20.1464	20.5158	19.2699	20.0659	21.4118	21.097	21.2054	16.2002	19.5141	20.2826	20.4483	18.6268	19.2583	18.7991	16.5771	18.1438	16.8246	18.3053	17.6304	18.4306	18.2873	19.9763	19.0453
CAOG_01239	18.6007	19.2219	17.8338	16.4805	16.5158	16.7025	17.3578	15.8473	17.616	15.5676	16.8194	15.8909	16.8184	17.0627	16.2814	14.704	15.5192	15.4161	16.3425	16.0058	14.7293	15.1468	15.512	17.3158	16.6567	14.8232	16.1937	16.305	14.7789	15.3306	15.6139	14.6029
CAOG_01240	11.8231	9.22551	8.2297	6.67299	6.99072	7.16712	6.75244	6.36696	6.22365	6.75783	6.47435	6.76681	7.98031	8.19161	8.31409	9.06841	10.7618	8.3875	6.61212	7.19599	6.75457	6.30664	7.11894	5.95013	6.4694	6.00114	6.25754	6.95594	6.84209	7.85913	8.09323	8.97927
CAOG_01241	185.767	204.998	200.21	230.467	247.947	255.168	263.506	248.691	249.97	251.658	255.661	247.437	264.162	269.093	250.492	231.951	207.353	207.719	233.423	271.264	267.739	310.297	312.01	340.164	337.675	307.295	319.953	326.256	269.141	334.138	321.835	296.34
CAOG_01242	24.7556	21.6485	21.9354	21.9263	21.9387	23.1129	24.291	22.7059	24.2799	24.9757	29.3036	27.7928	29.8315	31.6668	26.4975	29.1708	23.2464	21.6044	23.5952	24.0913	24.2708	24.5721	26.672	28.2747	29.9428	30.3923	28.6107	28.9563	31.3563	27.8606	26.1781	27.536
CAOG_01243	1010.72	1067.58	1153.39	1144.39	1190.62	1162.49	1167.3	1146.36	1150.31	1187.3	1238.92	1205.8	1226.57	1241.59	1196.27	1194.25	914.166	1008.97	1103.77	1127.87	1156.28	1134.61	1171.51	1223.73	1214.59	1186.66	1212.91	1206.87	1176.49	1176.25	1173.04	1193.09
CAOG_01245	16.5936	16.8994	18.143	16.2497	16.288	14.7642	16.3329	14.6481	16.3372	16.6728	15.4202	15.9235	17.3047	15.6482	14.6528	14.1515	14.6091	13.9565	16.7559	14.6613	13.3068	14.0707	15.2512	15.045	15.0802	14.6026	14.6616	15.2866	13.4176	13.7638	13.9441	13.3488
CAOG_01246	19.015	14.4247	15.0521	15.4118	15.9348	17.7185	19.4658	21.2487	21.1783	25.0019	24.5469	27.5746	29.3346	29.8643	28.3856	28.5424	19.0113	13.7066	12.5363	13.8044	15.7855	15.556	18.2284	18.5587	21.6703	22.8357	23.0704	23.8504	27.9125	27.1222	24.925	27.5414
CAOG_01247	1.81363	0.828021	1.3459	1.94388	0.712127	0.722007	0.889506	1.4764	2.06391	0.945461	2.32062	2.07232	1.95314	1.40692	2.10063	1.84229	0.896373	1.20287	1.51118	0.476357	0.786796	0.830796	1.86427	0.922021	1.48509	0.587692	1.27592	1.74728	2.06558	1.82932	2.42842	1.87247
CAOG_01248	124.861	113.079	107.378	102.52	102.306	105.353	110.089	110.399	114.184	100.956	113.977	113.516	126.675	128.743	127.751	123.922	133.814	106.225	99.1413	102.284	97.1559	103.384	100.216	117.187	113.801	112.275	119.346	123.777	120.891	126.308	133.028	126.554
CAOG_01249	40.9016	25.4921	15.5949	11.0407	8.05724	8.7997	8.92192	9.50317	8.09958	6.57184	6.89708	8.69229	7.90689	9.65649	10.027	10.1279	54.8575	34.1035	17.3192	13.1381	11.1543	10.1905	8.85297	9.89552	9.91313	8.30072	9.81944	9.28217	7.97536	9.55974	9.67406	8.98837
CAOG_01250	80.7369	68.6375	62.078	50.5396	40.3287	38.6525	32.0905	32.6441	30.0698	27.7952	31.3904	29.5697	29.8453	30.4976	25.7795	27.4291	79.3564	67.7009	65.4941	53.3487	40.6845	36.3565	37.7497	28.8712	30.1082	28.2635	26.8557	29.5497	31.6472	32.623	28.2186	28.6781
CAOG_01255	8.16789	7.57489	8.13433	8.084	7.7993	8.24981	8.52263	7.07688	7.99833	9.09982	8.8944	9.90518	9.85472	9.9576	9.74851	9.73355	9.62666	5.89934	6.85144	7.35669	7.40681	7.71628	8.37735	8.05717	7.65881	8.10432	9.50183	8.97936	9.57079	10.1662	9.28681	9.91184
CAOG_01256	24.5856	22.1214	21.7996	25.4178	23.703	22.1756	23.7167	23.5118	22.5545	23.77	24.7146	23.5082	26.1136	28.3246	24.5089	29.1896	26.1681	19.4057	21.784	23.7252	23.776	22.0523	20.0403	20.8371	21.4522	22.7353	22.3427	24.9149	25.8275	24.4597	23.1888	24.9348
CAOG_01257	12.8062	12.8999	13.6075	13.295	13.4839	10.3959	10.2864	10.7679	10.2148	11.7557	12.7236	11.7675	12.8674	12.4459	11.4116	10.161	11.2522	9.72145	12.1075	11.942	11.0024	11.3322	9.02329	9.73486	10.5009	10.4498	10.4798	10.5738	10.4789	8.96935	9.76946	10.1857
CAOG_01258	28.9215	28.3607	31.2676	29.1288	29.0505	29.5419	30.3109	29.0425	28.6481	29.26	29.5514	27.5856	29.9557	29.7823	27.6809	28.5538	28.1931	29.0415	27.4999	27.3293	26.7512	27.2429	29.4382	29.6309	28.7946	25.7919	28.1097	27.3948	26.8498	28.2584	28.2443	27.1741
CAOG_01259	42.6079	35.1765	27.2148	32.1914	28.7695	37.8623	37.1536	42.0377	33.0444	44.2191	45.7282	48.047	42.6718	44.9819	47.0791	56.3441	55.747	39.1414	32.1889	37.2537	44.1467	42.9472	43.9002	41.4642	38.0899	47.2899	52.0268	53.5303	55.6676	51.4436	63.7691	56.7151
CAOG_01262	419.194	312.577	366.707	334.969	392.882	402.061	391.611	426.37	435.562	468.863	401.962	533.086	465.579	466.366	489.949	516.124	319.324	288.355	302.509	286.136	319.277	314.353	334.128	383.223	369.893	351.642	383.039	383.271	449.155	427.229	419.677	427.146
CAOG_01263	29.231	23.7671	20.3863	16.9375	13.8978	12.0891	11.9613	9.98165	9.96732	10.2934	10.3628	9.77924	9.90847	11.3633	11.6773	10.4117	21.4653	19.7486	16.57	13.2244	11.7527	10.9573	11.0697	10.0673	10.0218	9.29563	9.69241	9.66201	11.0245	8.96173	10.0095	10.7744
CAOG_01264	0.511194	0.455294	0.3905	0.290776	0.275681	0.324313	0.366996	0.195327	0.151639	0.390383	0.337308	0.344923	0.240695	0.212771	0.330708	0.222087	0.251148	0.251589	0.275401	0.302025	0.1321	0.348319	0.270623	0.291033	0.248548	0.139941	0.267918	0.308186	0.23114	0.207042	0.212776	0.283522
CAOG_01265	8.10616	9.60085	9.01554	9.98916	12.1556	13.3616	17.5499	17.1742	21.995	22.8694	24.0779	23.0656	23.2042	24.9532	21.2869	20.2678	6.75804	6.79557	8.93139	10.1449	11.1403	12.7618	15.1674	15.619	19.562	18.6806	20.7877	22.0085	20.691	19.5507	17.2906	18.7947
CAOG_01266	34.0887	38.3465	35.1618	31.2309	35.2164	35.594	36.6213	35.5577	38.2046	40.8736	41.8088	40.9825	43.0351	42.3491	41.6082	40.3794	28.376	31.8246	32.0441	30.2292	29.7051	32.5703	31.7069	36.3475	35.2585	33.9183	35.3938	36.7988	36.7997	37.9255	39.2547	40.3882
CAOG_01268	513.562	511.418	531.466	492.73	494.424	469.357	490.845	518.596	541.005	509.913	508.835	596.392	590.659	642.101	608.493	695.237	558.111	563.411	531.782	495.551	499.671	497.102	514.596	471.353	510.424	545.62	518.849	580.841	640.483	619.896	647.903	678.544
CAOG_01269	5.20323	5.8537	5.69898	4.37509	4.70966	4.99999	5.48297	4.28089	4.33744	5.23487	4.9797	5.59473	5.00481	5.70817	4.67257	5.07925	4.33708	4.36642	4.88658	4.4549	4.19755	4.16536	3.72005	4.17115	4.74822	4.55285	4.82309	4.67897	4.50256	4.68662	4.44577	5.22351
CAOG_01270	28.8613	33.3676	27.198	21.4697	20.4616	21.2114	20.7395	23.2242	20.5865	16.9256	18.7581	18.0373	16.6711	16.5834	21.4432	18.091	24.7115	28.9134	22.978	21.3437	19.4412	22.7584	21.5393	27.1347	21.9926	19.4181	19.7885	22.5588	18.2082	19.3133	23.4944	20.3985
CAOG_01271	2.07143	1.5184	1.28109	1.24778	0.977553	1.25957	1.62895	1.74808	2.03564	2.01332	2.15809	2.23258	2.49949	2.76323	2.26647	2.34401	2.39244	1.32262	1.55244	1.42236	0.966856	1.10308	1.33469	1.63849	1.60574	1.58834	1.81569	2.07762	1.87392	2.03364	1.78488	2.37346
CAOG_01272	443.885	431.325	401.194	312.116	344.791	311.175	306.714	324.232	359.427	397.8	376.717	375.512	377.94	380.517	355.82	310.671	323.527	369.338	331.446	287.52	254.716	264.311	233.135	177.08	188.739	215.574	223.067	220.785	269.666	237.451	227.86	229.461
CAOG_01273	23.0915	21.3808	18.8365	17.7443	17.3963	17.0468	18.5063	16.6092	18.8147	18.6829	20.0742	19.7381	20.8457	21.0684	20.4818	20.2352	18.8993	18.171	18.2762	15.985	16.4437	16.445	17.7465	16.7512	18.4726	18.7318	19.2283	18.6277	18.0511	19.3917	18.672	20.4457
CAOG_01274	5.96176	6.29035	5.61544	6.17871	5.66625	5.34363	5.75643	5.48586	5.89056	5.51017	6.13271	5.24084	6.45138	7.00643	6.10753	5.69388	4.55198	6.44698	6.26423	5.43419	5.1814	5.44092	4.90509	5.56447	6.07951	5.33839	5.70819	5.72933	5.03423	5.98879	5.80446	6.2688
CAOG_01275	43.9468	38.1575	37.163	31.0636	30.1619	28.6061	29.8937	28.348	28.3382	30.5533	32.2369	29.8568	29.033	28.6086	28.2322	26.1675	30.2995	30.2514	29.0552	26.7441	26.671	26.3604	24.3216	26.6747	25.6539	25.4172	24.8336	24.4851	25.3746	23.6468	25.9432	25.6932
CAOG_01276	5.45432	6.12433	5.97167	6.21394	5.70475	5.74085	5.44172	4.97378	5.14271	5.47908	6.4358	5.63056	5.89415	5.6365	6.15852	5.93483	3.59214	5.18502	5.25277	5.65502	5.98222	4.82579	5.1962	5.11711	5.54716	5.33837	4.5784	4.70979	6.30282	5.13778	5.10211	6.20559
CAOG_01278	89.4056	160.863	180.269	195.123	172.048	195.51	164.916	195.807	160.086	119.088	120.384	107.027	88.9652	92.4502	101.351	82.1262	93.4779	183.548	266.323	333.444	291.578	323.188	239.432	370.78	245.147	199.961	192.794	205.317	113.408	129.863	156.807	117.836
CAOG_01279	39.169	46.0923	44.7877	50.4041	50.3438	62.4756	64.3499	64.9398	61.5245	56.0628	51.7958	47.3634	46.2852	43.5289	41.5285	41.7108	35.0995	41.5136	38.5093	42.0928	45.5023	55.0951	58.4033	64.9209	57.7603	53.5617	47.418	48.3583	43.1407	39.7433	43.9744	38.967
CAOG_01280	49.151	58.3282	58.9739	52.1662	57.2387	67.9478	75.4308	73.7575	63.7495	62.1826	53.6732	54.1013	51.4668	54.5819	47.8104	45.4004	38.3612	51.1272	54.3596	51.9528	57.2366	65.071	73.2102	69.7609	67.3432	57.9655	58.3329	60.3644	56.9246	49.0711	49.5322	45.3857
CAOG_01282	14.0503	13.9323	15.1955	15.1197	13.9819	13.9184	14.342	13.9799	14.9543	14.3971	14.3584	14.5126	15.7006	16.067	14.4865	14.1734	14.1874	12.6257	14.196	14.8118	13.4477	14.7321	13.9955	14.3773	14.4863	13.6595	14.2209	14.7648	14.0479	14.5916	13.9719	14.8392
CAOG_01283	15.7532	11.9828	9.19921	8.11004	8.39994	7.92486	7.98166	8.39358	8.41878	8.05607	7.95789	8.72411	7.78126	8.11825	8.399	6.57915	14.701	9.20415	8.936	8.44687	7.56951	7.51042	7.56459	8.23318	7.43855	7.62888	7.72503	7.61736	7.98539	7.2652	7.83372	6.29814
CAOG_01284	14.6738	11.3239	9.52446	7.72042	7.48248	7.99491	8.56012	8.23356	8.89072	7.42037	7.57732	7.89296	7.53342	8.20087	7.53778	6.60247	15.9403	9.51604	8.41813	7.74958	6.81107	8.09662	8.60064	9.468	9.04008	7.89134	8.33619	8.91098	8.1082	8.82351	8.69792	8.17466
CAOG_01286	3.03527	3.97107	2.95722	2.26915	2.5923	2.51658	1.78509	2.22777	2.12302	2.79216	2.74131	1.61536	2.8354	1.92793	1.97582	2.27719	3.60439	3.14363	3.39327	2.96241	3.01141	2.8979	2.49789	2.56075	2.66734	3.18901	2.35541	2.51088	2.76672	2.49146	2.35622	2.20289
CAOG_01287	6.88801	6.04423	7.3249	8.03646	9.13848	9.28298	7.80057	8.8574	8.77186	9.03494	9.47914	8.88368	10.523	10.7845	8.65506	9.46883	6.39699	5.50496	7.15543	8.86585	7.65516	7.69803	8.38918	8.41386	8.06938	8.02904	8.216	7.62309	9.57518	9.32574	8.77378	8.98223
CAOG_01290	69.7747	79.3272	77.5653	74.6556	75.5859	83.0065	80.23	85.5126	82.5238	81.267	87.8732	81.8327	89.073	92.3077	90.5808	88.2797	69.8696	67.4491	69.0163	69.3268	71.0384	79.5593	80.8222	84.4338	84.4228	84.2315	89.4935	87.9296	88.8937	90.0544	95.1433	95.4032
CAOG_01291	9.85384	12.8097	11.8308	9.97119	9.96602	11.1696	11.0793	11.1179	9.98774	11.7908	11.3104	11.2983	12.4467	11.665	11.9938	10.4851	8.24279	10.5731	10.3674	9.55377	10.4601	9.76717	9.25671	9.60879	10.767	9.15406	10.5824	10.853	11.005	11.7006	10.9217	11.4742
CAOG_01292	1908.65	1974.81	2067.26	1944.42	1969.08	1953.61	1965.73	2073	2050.76	1963.43	1829.62	2204.32	2237.06	2351.77	2255.38	2606.59	1767.61	2023.31	1983.08	1972.47	1806.67	1837.79	1838.87	2018.99	2009.55	2067.29	2058.65	2074.65	2043.45	2207.96	2133.48	2393.59
CAOG_01293	22.8309	23.2297	24.4758	23.6379	25.4032	24.5224	26.2667	29.3105	28.5299	30.8497	35.7123	32.3383	32.4373	31.2942	27.3889	28.7422	20.9931	21.526	23.3451	24.9914	25.7162	26.9124	26.817	26.9729	28.3658	29.2677	30.5904	31.1618	31.4951	28.3755	27.2237	24.1029
CAOG_01294	34.6933	36.8392	35.017	33.6605	32.1045	32.749	34.4957	32.244	34.909	36.1105	36.1753	35.1518	38.0812	39.3502	34.6505	36.2106	29.3996	33.2383	32.4994	31.8386	30.6654	29.6664	31.0112	33.3393	31.9126	32.3312	34.2439	34.2222	36.6219	33.7077	33.506	36.2778
CAOG_01295	38.3509	45.0596	40.5119	38.6841	45.3955	46.6618	44.6202	45.2412	45.519	44.6574	50.7062	49.9918	52.9194	52.0563	52.5777	52.8726	28.429	33.8744	36.7432	35.2188	37.0621	38.991	40.4889	33.0027	39.6991	40.6193	41.5086	39.2524	43.4254	40.5297	41.495	40.1863
CAOG_01296	7.66465	10.598	11.9732	10.5891	11.7492	11.8334	10.2529	9.8395	7.54213	9.50549	11.5902	11.7023	10.6282	9.04442	7.86995	10.5705	7.11299	10.9984	9.99794	9.47693	8.49859	8.75986	8.79042	9.72901	7.91928	7.71848	8.56562	8.1638	9.68037	6.77261	7.77089	8.29217
CAOG_01297	34.7055	26.7728	26.0666	24.646	23.0641	21.0003	19.4118	18.1014	17.1559	19.8304	21.0586	21.6921	21.3363	22.6394	22.0562	22.5998	31.6562	23.3983	24.9174	21.3226	21.2537	17.3631	18.1554	16.7311	17.7079	16.4591	18.107	18.3665	20.8835	22.0724	20.021	20.2548
CAOG_01298	14.9566	17.4807	16.5962	16.0406	15.1185	14.5113	14.5826	14.2753	13.8377	13.8329	15.0251	13.6566	14.5083	14.9434	12.9427	12.9893	13.2508	14.9225	14.1548	15.4508	14.7363	15.0904	14.4872	13.5354	14.9058	13.5229	14.2884	14.7601	13.9966	12.8348	12.6128	13.1877
CAOG_01302	27.0033	20.4737	22.948	21.6637	26.3006	30.3575	33.2136	41.8107	42.4078	52.905	61.3513	62.0478	64.2797	70.8982	71.0293	67.5583	30.9776	22.8727	24.6053	24.236	28.352	32.4409	36.1375	39.064	42.1488	45.4539	53.8692	54.0177	60.0395	59.6208	66.3428	63.1722
CAOG_01303	11.9843	15.3605	17.5145	16.7806	17.2652	17.5353	20.0752	16.0576	19.6705	17.7199	19.9404	18.4356	19.9085	19.0884	16.265	16.067	10.4565	14.5553	15.4966	16.0773	15.942	17.4551	19.1917	17.4536	18.5583	17.0461	19.8543	17.2291	19.208	18.3861	15.1822	16.4463
CAOG_01304	88.5178	74.5308	62.1179	61.7822	65.6055	64.2806	68.9263	74.4279	75.479	88.9539	91.196	90.9759	90.8141	88.9644	96.804	89.6742	81.8304	70.7855	68.6902	66.6394	66.3979	66.6913	72.1029	93.7789	85.0677	88.1673	93.3445	89.3436	94.4614	97.1506	103.45	102.708
CAOG_01305	2.79108	2.92298	3.96836	2.5386	3.14977	3.44475	3.15969	3.42714	3.80216	3.31701	4.17162	4.58458	4.00066	3.62778	2.5822	4.26646	2.34532	2.53347	2.76833	2.99071	2.52145	3.50054	3.66703	4.39355	3.91676	3.71907	3.5068	3.90479	3.08003	4.52247	2.38999	3.13188
CAOG_01306	34.6499	29.332	25.6354	21.6414	17.4662	16.6309	16.4814	13.7019	15.7168	15.0841	15.3961	15.0308	14.8219	16.1884	12.456	12.9799	31.397	25.891	22.9356	20.5886	18.6127	15.8726	14.4873	11.8458	14.5453	13.9899	15.1203	12.3285	14.7829	13.8214	11.0628	11.9571
CAOG_01307	7.65495	8.1729	7.13887	5.85829	5.81226	7.08233	5.90065	5.84915	6.59115	6.63584	6.65833	6.15419	6.79213	6.72839	6.33081	7.28985	7.15177	7.68622	6.6681	6.15623	5.99073	6.15459	6.01227	6.11716	6.43015	6.87945	6.28836	6.63144	6.58369	5.7988	6.96925	6.66906
CAOG_01308	3.2353	1.55548	2.58001	2.64663	3.5601	5.42162	5.99072	7.22916	9.54913	11.3106	9.97941	9.47446	9.02702	7.49689	6.43881	4.81885	3.84997	2.65182	1.62553	3.49852	3.86526	4.85206	6.73278	5.92936	8.17588	8.75178	8.58159	8.60671	8.74745	7.7364	5.27023	5.49042
CAOG_01309	19.3178	22.306	21.6294	19.6947	18.3552	18.4206	19.0617	17.4646	19.5796	18.091	20.9587	20.3117	19.5971	21.0584	20.3959	19.3964	16.1305	20.4637	19.3346	19.0079	16.8004	16.8061	17.3524	18.8149	18.9516	17.3714	18.7995	19.1868	17.231	18.5869	19.0003	18.7548
CAOG_01310	1.44374	0.97181	1.0851	1.20293	1.17246	0.686947	0.853579	1.35716	1.15148	1.26618	0.991911	1.3232	1.40897	0.80652	1.11157	0.838651	0.920809	0.958785	1.00823	1.18962	0.807292	0.81541	0.841269	1.50717	1.18862	1.08738	0.960695	1.21776	1.03179	1.12351	1.37038	1.14899
CAOG_01311	418.983	374.051	379.413	436.501	402.274	398.885	413.72	442.939	469.895	459.502	446.865	468.922	494.115	511.413	523.945	552.392	429.533	429.86	410.632	428.641	439.578	438.377	439.185	371.309	411.685	423.943	450.538	437.134	500.774	469.777	469.223	500.924
CAOG_01312	32.0563	26.2693	25.1614	28.3604	21.408	23.1979	24.4651	24.0902	24.3031	26.2608	27.4121	28.9096	27.9047	27.8579	26.2389	31.6309	25.8052	29.741	29.4433	26.0119	23.8306	23.4141	23.4235	22.7274	21.3275	25.6481	26.1934	26.2149	25.4809	24.6474	27.861	27.1432
CAOG_01313	13.8755	12.9016	12.6575	18.7543	26.7981	29.6038	28.8859	29.6693	25.7114	24.1771	23.1618	19.0036	18.7984	16.3869	13.3838	13.7788	11.469	10.9197	11.8611	16.6014	21.602	27.9928	28.1979	25.3038	23.7232	22.5682	20.0765	17.1865	19.462	15.5513	14.2736	13.2579
CAOG_01314	8.45081	9.34662	8.28912	8.24626	8.7361	9.31554	7.13896	8.92388	8.34504	7.46619	7.87601	8.07024	8.52896	8.52232	10.0508	10.5064	8.33694	7.76604	8.42458	7.61858	7.34191	7.72429	7.29197	8.19803	7.67157	7.73447	7.67802	8.3216	7.80297	8.77918	10.1364	9.76045
CAOG_01315	16.9377	17.5607	14.5943	14.1603	14.6133	15.074	13.6673	13.8471	13.2843	14.3941	15.1093	15.4394	17.3734	15.0429	15.2722	14.6526	15.6714	14.7913	16.058	15.8265	16.0035	15.5341	15.7335	16.4616	15.7515	15.1736	16.375	16.9294	18.3243	15.3904	15.6913	17.0543
CAOG_01316	14.7274	13.1972	14.2602	10.1408	14.4306	13.534	10.9875	14.2662	13.6263	16.2153	10.9539	12.0816	12.2641	17.1656	14.2429	16.1562	15.6368	14.2684	15.7909	16.0236	14.1974	15.5569	15.5573	13.0458	14.3074	12.7462	15.4047	13.4812	17.8624	17.0395	13.3411	18.1188
CAOG_01317	5874.86	5189.85	5082.76	5632.41	5764.7	5089.66	5101.8	5588.67	5954.08	5482.19	5726.67	5872.97	5877.26	5367.17	5611.08	5889.77	5290.36	6298.77	5829.05	5724.24	5877.52	5815.09	4824.75	4844.61	5561.15	5846.61	5875.93	5873.18	5571.73	4941.75	4915.19	5248.68
CAOG_01319	5.85742	5.19274	5.09164	4.35246	3.73674	4.31679	4.36211	3.61645	3.95888	3.85915	3.98074	4.41873	4.6919	5.42341	4.30813	4.81542	6.15195	4.5907	5.05436	4.58225	3.61539	3.80432	4.20464	4.35992	3.99413	3.87708	4.66756	4.37799	4.84343	5.17775	5.0018	5.56432
CAOG_01320	27.2376	30.0065	30.9444	28.4306	28.2522	29.7232	30.8626	27.1245	30.1115	30.3771	32.7682	30.5451	32.1556	30.9425	29.6612	27.9296	24.8809	25.8901	26.3252	26.9205	25.8379	28.0357	30.2	32.0425	31.5	30.6126	30.8174	30.4721	29.6227	31.0006	29.8988	30.4049
CAOG_01321	1901.9	1822.9	1819.87	1908.19	1773.08	1742.81	1649.46	1734.62	1679.44	1669.36	1708.87	1677.03	1749.36	1762.99	1842.17	1845.06	2086.18	2109.32	2086.03	2088.8	2093.18	1947.82	1899.21	2007.6	2022.88	2002.98	2004.84	2000.73	2042.24	1970.72	2048.7	2076.07
CAOG_01322	70.7665	65.1166	70.3698	63.5613	61.2223	60.8953	58.7486	59.8376	58.1327	61.108	64.7116	61.5922	62.0285	59.4796	59.862	57.8223	58.767	58.6273	63.5121	54.3048	52.4257	55.6295	54.4923	56.2963	56.6801	56.3888	56.629	57.6811	54.2818	55.0667	59.1157	55.5302
CAOG_01323	9.98379	6.71843	7.81701	6.41617	7.53416	6.59123	6.5592	6.43639	8.00669	8.9748	6.62968	8.00376	7.10984	7.67882	8.0026	9.64886	8.39455	4.6813	6.10669	6.02652	5.92103	7.76464	6.84699	6.44378	6.8884	7.16428	5.92065	5.49481	7.83614	8.28714	7.03699	8.94929
CAOG_01324	4.40645	4.39429	4.00407	3.91995	3.18068	3.93157	4.11835	4.05401	3.36861	3.74028	4.00096	3.6608	4.04729	4.32408	3.89813	3.96987	4.37987	4.15607	3.19585	4.19103	3.70167	3.55958	4.18277	3.96367	3.87416	3.26202	4.90016	3.79717	3.98994	3.88617	3.73095	3.40543
CAOG_01325	45.0455	39.31	44.3504	42.664	45.7117	45.8737	47.0492	45.5684	48.3424	49.9607	50.5238	51.2614	53.5588	52.9977	49.3926	48.9803	41.8437	38.4587	46.062	44.3586	48.0279	47.7305	52.0787	50.0101	50.1755	51.4637	52.927	50.5582	52.9534	53.1066	49.1103	52.7664
CAOG_01326	22.1711	14.3828	20.071	21.1871	20.8196	21.8368	20.7558	25.1576	18.8421	28.8479	24.3658	22.7632	26.5458	26.5242	27.2376	22.6049	19.3512	13.6175	20.6276	18.315	20.2559	20.469	22.2666	19.1328	21.9695	21.5234	22.1366	21.3909	22.812	23.5657	22.9892	25.6468
CAOG_01327	3.70625	3.5981	3.73964	3.68532	3.838	4.4148	4.22195	3.82663	3.01022	3.78327	4.40599	2.5613	2.86482	3.72746	3.36447	3.26134	3.40801	2.25081	3.99071	3.79091	3.36435	3.77902	3.10041	2.76428	4.34766	3.82277	2.97378	3.41698	3.7781	2.94061	3.93179	3.89945
CAOG_01328	6.4055	5.4724	5.2322	4.55003	4.30056	4.17372	3.9371	4.39355	3.58245	3.08957	4.9043	4.46074	3.29354	4.41685	3.76941	3.82063	7.57637	5.79133	5.47162	4.33031	4.85999	4.7936	3.43652	4.57146	4.50846	4.49266	4.48152	5.07087	5.3921	4.82549	5.65902	4.01817
CAOG_01329	14.7591	17.6003	15.2928	12.5398	13.8413	15.2938	15.2202	14.0006	14.0969	12.3374	14.0061	13.9471	13.5531	15.8357	16.5914	15.2734	12.6478	15.6484	16.0336	16.1848	13.9678	14.8749	14.1746	18.8735	17.8009	16.4532	17.2831	17.7883	15.4083	15.5401	19.1422	16.614
CAOG_01330	12.1027	15.5524	15.0915	14.3797	13.0597	12.9007	14.3708	15.9149	15.3091	13.6946	15.6153	12.5244	14.0465	16.2285	18.4417	17.2099	16.8998	18.0646	16.7666	16.8404	16.2474	15.3713	14.4732	16.6696	14.6195	16.5742	18.5704	17.0242	17.718	18.0821	20.9353	14.7583
CAOG_01331	20.1419	26.1953	26.8543	28.2108	27.2452	30.3612	23.737	24.522	26.7326	22.8384	23.4218	26.5909	24.988	23.4439	22.0567	24.0656	25.6855	28.3189	27.3118	24.6322	31.1723	21.9691	26.6683	23.256	24.9799	25.7945	28.7368	26.6122	30.2045	29.5257	27.841	28.6992
CAOG_01332	315.695	398.495	465.914	477.963	531.339	578.11	567.162	559.543	607.337	575.545	533.835	645.386	646.724	720.688	593.421	743.308	312.04	389.82	415.776	449.196	468.454	484.379	504.694	621.702	608.355	576.118	596.303	576.579	675.406	699.613	587.319	670.179
CAOG_01333	1092.03	1001.11	971.594	1046.16	1011.75	1002.66	1033.37	994.871	1000.82	953.614	1026.2	984.843	1052.86	1023.73	1099.62	1076.81	1165.82	1136.46	1065.42	1070.67	1111.99	1103.31	1085.98	1164.54	1174.6	1129.63	1178.76	1178.28	1098.15	1179.88	1172.37	1197.17
CAOG_01334	3.63073	4.18787	4.39068	4.11377	4.17048	4.30188	4.28317	3.4763	4.13349	4.38486	3.60316	4.09346	3.90504	4.3572	4.31369	3.85018	3.93034	3.50728	3.73114	4.28206	3.69616	3.45935	3.55349	3.43261	3.96789	3.78867	4.65425	3.90423	4.17135	4.34001	3.31769	3.52651
CAOG_01335	23.9105	32.6866	34.893	38.1175	35.086	34.9802	37.3471	36.2598	34.2975	35.4424	35.8802	37.3731	36.226	37.3397	35.0219	29.6271	26.6141	28.1211	29.8462	30.8856	31.0293	31.2065	34.3263	32.4263	30.7262	36.7553	33.4036	31.8306	33.4857	28.5307	30.4147	31.9069
CAOG_01336	2.63501	2.08185	3.22796	2.79851	2.73068	2.44459	3.01623	2.7931	2.76089	2.97414	2.62133	2.88672	3.28178	3.12615	3.16347	3.82193	2.18809	2.102	2.62721	2.58763	2.54781	2.51926	3.0237	2.61303	2.18507	2.76418	2.90663	3.32843	2.81313	2.73275	3.25475	3.45561
CAOG_01337	21.3064	14.8742	14.7648	13.4589	14.3932	13.5217	14.9637	12.6308	12.1756	13.0581	14.0262	13.9091	15.4532	14.1843	13.7877	14.0087	20.7216	13.6743	15.5504	15.0958	12.3793	13.1788	12.1887	13.5673	13.0742	12.7952	13.0696	14.8023	12.7576	13.0611	13.3863	14.1074
CAOG_01338	34.34	27.0778	27.2626	27.5466	28.9298	27.5133	27.3843	27.2198	27.4792	27.8964	33.0501	25.9569	30.497	33.8045	35.2357	35.4828	32.3194	25.4292	27.6798	28.0285	28.589	26.5163	28.8604	27.8934	32.9735	31.4763	33.9661	34.4017	35.8084	31.6135	34.6461	38.2316
CAOG_01339	9.95701	9.41867	9.40565	8.59416	7.90787	7.82606	7.3655	7.37901	7.44599	6.86048	7.50825	7.63446	8.0868	8.44982	8.51336	8.44069	9.20966	7.73915	8.21424	8.07191	7.11964	7.57828	7.18715	7.5871	6.92946	6.08108	7.19271	7.82201	7.03608	7.75313	8.89592	8.39445
CAOG_01340	201.03	145.861	116.513	99.8893	82.2839	73.1018	59.446	56.6226	58.8906	68.6644	61.7134	54.5892	58.0123	61.8482	63.5996	54.2719	176.853	130.952	126.108	93.4871	81.2936	73.5188	62.5006	66.9105	58.1132	62.5411	54.9643	56.1209	59.7816	60.7963	59.8799	60.252
CAOG_01341	25.2959	28.691	24.5216	21.1597	20.3368	21.3874	20.7305	19.1409	20.2822	20.5489	22.4855	22.5928	21.4539	20.748	22.1159	19.4151	22.0061	25.2142	22.9412	22.4735	17.3753	18.3917	18.8498	21.3343	21.8242	19.2994	21.1113	20.4456	21.4814	20.4496	21.7188	21.0236
CAOG_01342	5.96708	7.39335	7.52094	7.1692	6.24895	6.72002	7.01415	6.25083	6.98984	6.70048	6.79802	6.59813	7.22671	7.18757	7.06688	6.58573	5.15032	7.20978	7.33433	7.46497	6.1994	5.83841	6.08334	6.68196	6.77506	6.17507	6.47115	6.70316	6.71956	6.32431	7.0028	7.02783
CAOG_01343	38.7279	43.8323	46.7748	41.3898	35.8189	39.3623	32.4931	33.0343	30.2002	33.5841	35.6205	34.7625	31.5946	29.8122	28.8543	27.9501	34.7801	37.7889	40.7196	34.8697	33.5792	30.8261	31.3831	26.7273	28.2026	31.1403	30.1386	28.5335	30.8078	27.1785	24.4891	28.3782
CAOG_01344	5.36648	4.65357	4.70779	4.87635	6.59239	6.48473	6.22967	6.41134	5.82463	5.42422	5.90962	5.87869	6.05591	5.78856	5.36287	5.19231	4.95958	3.82529	4.12845	4.91181	4.98077	5.92941	6.27086	6.19899	5.19272	5.67152	5.34342	5.76909	5.68849	5.27258	5.58791	5.64143
CAOG_01345	29.8592	36.4317	38.6289	28.7931	40.0873	34.7689	25.2974	25.2745	28.7422	34.7679	26.9065	30.3772	36.8953	32.8479	28.5391	31.3908	27.0233	23.6645	32.4232	29.2958	28.6298	27.1093	27.8933	27.8637	26.4769	27.0596	29.5983	29.2501	29.8751	28.3498	26.5695	28.3185
CAOG_01346	23.5864	20.6878	20.723	18.5034	18.0139	15.2626	14.8225	13.8792	14.5005	14.089	15.216	16.3331	17.1431	17.6784	17.2527	18.8091	21.1788	18.9985	20.635	18.9793	17.1915	15.5514	15.8689	13.4867	13.5911	14.6715	15.2285	14.9512	16.4613	15.6678	16.2884	18.1963
CAOG_01347	0.393758	0.482937	0.25813	0.316826	0.478339	0.375312	0.323547	0.414311	0.350891	0.307557	0.348614	0.421073	0.579953	0.470027	0.517415	0.407222	0.310893	0.310226	0.259655	0.474262	0.187386	0.421025	0.146569	0.356395	0.3245	0.405973	0.369145	0.451033	0.464994	0.332714	0.72686	0.443303
CAOG_01348	11.8825	8.48619	5.72059	4.42532	3.29975	3.54932	3.3863	3.40541	3.40331	2.68943	2.98709	3.79224	3.57225	4.29991	4.25732	4.10464	11.3923	7.77148	5.88562	4.61159	3.51469	3.6273	3.34836	3.55898	3.23855	2.87251	4.02201	3.82008	3.59745	3.51032	3.99913	3.66106
CAOG_01349	8.53808	9.89686	11.1195	10.1751	10.7975	10.9607	11.5636	10.6906	10.8591	11.6595	11.788	11.6447	12.8375	11.383	12.2729	12.2006	7.56116	8.66058	10.2678	10.105	10.5465	10.797	10.9333	11.3692	12.7642	11.121	13.59	13.0631	11.8886	12.0051	13.0175	14.5662
CAOG_01350	10.816	13.3176	12.3206	13.5814	15.061	17.498	14.7272	16.2685	17.1364	17.4877	15.9688	18.0846	16.0265	17.8489	18.2377	18.9827	8.65456	15.5308	15.225	16.3233	15.5982	14.4708	17.1676	15.5045	15.2598	17.7241	18.611	13.394	17.3072	14.4906	15.1235	15.633
CAOG_01351	19.7634	20.8799	19.0535	18.6792	19.4492	18.2702	15.7547	17.9059	16.6059	19.869	17.7075	18.768	18.8071	18.0255	16.6536	16.218	19.3358	20.9748	21.1998	17.7635	18.6858	17.7073	18.3283	14.3777	15.4842	15.5373	16.8205	14.5764	17.5325	14.5498	15.7315	17.4059
CAOG_01352	34.541	31.3196	30.5265	22.5787	27.1817	24.8382	23.1775	23.8066	25.2077	30.279	25.9313	24.559	24.0698	26.2196	23.741	23.2861	25.1006	27.0946	24.4546	23.4758	22.3476	23.3923	22.257	21.3993	22.7862	21.726	20.9824	20.0187	22.928	20.4444	22.0109	25.0689
CAOG_01353	0.928227	1.00643	1.34749	1.4864	1.42559	1.43766	1.48476	1.2182	1.26486	1.52436	2.26275	1.82072	2.16208	2.00642	2.18116	1.99536	0.699163	0.736222	1.33065	1.47937	1.19595	1.23108	1.4095	1.54001	1.51916	1.41177	1.64459	1.33816	1.83118	1.81003	1.88863	1.96711
CAOG_01354	40.6256	50.335	49.3246	39.1991	37.9918	34.5409	35.9307	32.4255	33.0617	34.2259	34.8775	30.6306	32.8252	32.7716	30.639	27.8718	37.946	44.2461	42.7661	40.0137	35.2033	34.2678	35.9955	31.7838	32.4818	33.3158	32.231	31.586	31.0484	30.0603	27.6773	28.9401
CAOG_01355	76.4247	59.2259	45.7114	42.4099	43.0434	41.9852	48.6327	53.4717	56.5979	58.7275	61.9414	68.5321	74.9027	81.2982	80.8753	79.5012	76.7035	58.4101	43.5975	42.7625	39.7049	40.9321	47.2781	54.2376	58.3887	59.8013	64.5561	71.9649	71.8266	80.4014	81.9315	84.4828
CAOG_01356	10.24	15.84	14.8316	13.8375	13.6286	14.2789	13.8275	16.0345	13.5679	13.8896	16.097	16.0632	15.6451	17.1696	12.9342	16.2012	9.95028	13.8163	14.8225	13.2737	13.2397	13.4784	14.5187	12.2154	11.8408	14.7157	16.0157	13.5774	15.0486	15.4982	14.8294	16.8677
CAOG_01357	9.34667	9.94766	10.4063	8.178	8.90274	8.5467	7.8016	7.89197	9.40871	7.99209	10.539	9.82943	8.5988	9.38925	7.84412	8.91571	6.87352	8.59557	9.15805	8.63441	9.09558	7.17677	7.5787	8.09419	8.70946	9.70959	9.21478	8.78212	9.62247	8.85973	8.40924	8.79057
CAOG_01359	8.36098	9.61758	10.7173	9.56737	11.5246	12.1884	11.7307	13.8852	14.2264	17.1436	16.1866	17.9506	16.5129	16.6077	19.0496	18.974	6.03168	8.42423	8.93117	8.94283	9.13868	9.42909	9.87946	12.9748	12.6095	13.0842	15.3279	14.5328	14.0323	14.9483	16.5783	16.8422
CAOG_01360	24.3335	32.0145	27.8255	23.6038	22.3379	19.6453	20.0124	19.5463	20.0479	19.1379	22.083	19.7128	20.2497	19.3635	17.4761	16.967	22.8144	25.7197	25.5236	23.35	18.9707	18.8392	18.1621	17.2221	18.5937	16.9676	18.6123	17.9881	17.4194	16.8879	16.6372	18.1811
CAOG_01361	245.818	299.512	254.389	232.437	219.345	221.012	219.824	223.713	213.056	233.982	235.212	231.143	236.094	255.064	261.304	264.822	254.029	323.441	315.329	279.491	268.979	238.109	255.62	240.599	265.06	244.495	281.267	263.833	277.914	260.05	274.646	325.054
CAOG_01362	9.83502	5.90061	5.10817	3.73641	3.2625	2.93059	3.34601	3.1178	3.51612	4.29822	4.28032	4.53847	5.33692	5.90896	6.12703	6.69904	8.43035	5.80243	4.60749	3.8639	2.88945	3.00548	3.14623	3.32842	3.61492	3.27681	4.46088	5.09561	4.58882	5.71508	6.09904	6.48705
CAOG_01363	0.892722	0.440636	0.660084	0.413431	0.488137	0.745763	0.39555	0.518001	0.491616	0.501244	0.843836	0.891152	0.965265	1.0271	0.85668	0.632025	0.627485	0.645003	0.451381	0.519025	0.593798	0.522342	0.422146	0.610487	0.425045	0.567601	0.790496	0.671418	0.792282	0.788365	0.762366	0.750966
CAOG_01364	29.9001	27.4701	29.1566	26.913	26.3781	25.5073	26.9437	24.3584	24.6567	26.1883	27.7676	27.948	29.937	31.8219	29.6344	31.7895	29.3804	26.431	29.6317	28.9692	27.4081	28.8369	28.97	26.4042	27.9606	27.8642	29.8273	29.3014	30.7792	33.5113	32.969	36.4797
CAOG_01365	24.5417	27.5641	22.4861	18.5145	18.6883	17.811	17.5009	16.9165	17.1092	17.5397	16.8554	18.7103	18.5554	19.599	16.5906	16.588	23.2251	24.4254	22.6945	20.1958	16.945	17.6711	17.7749	18.0202	18.1603	17.7043	20.0101	17.7409	18.705	18.1027	17.5391	17.9191
CAOG_01366	32.5367	37.5966	39.4381	32.9833	35.8522	37.8586	37.7756	37.6987	38.0991	39.0987	41.1667	39.1798	39.9475	45.0525	40.1641	38.4507	32.8002	35.459	37.1616	35.0639	36.4285	35.7793	37.8471	32.6211	33.2912	35.6084	38.5773	36.3364	42.6408	39.6661	35.72	37.0595
CAOG_01367	77.6185	76.3235	87.6869	73.2821	69.2993	63.1024	56.4626	61.2012	59.1701	75.8206	69.2028	66.1299	62.2849	59.8676	52.4126	53.5885	57.634	78.886	78.5304	69.1337	64.245	59.4772	59.1899	48.824	57.7481	56.6635	55.2711	49.6268	58.2015	48.8294	50.4374	49.6607
CAOG_01368	13.2369	12.3889	17.3145	19.395	19.9135	19.7175	22.6702	17.6847	21.5878	21.1595	21.7849	18.3358	19.7683	18.1633	13.417	14.2831	11.3297	11.6047	16.8581	18.1558	18.9493	18.249	20.3827	19.3708	21.9146	21.2648	20.641	18.8099	17.6528	17.0477	12.6769	13.6832
CAOG_01369	54.5551	89.8704	144.26	153.626	151.695	144.691	151.376	138.909	134.527	130.915	118.584	116.131	112.598	116.699	104.071	100.641	49.0429	72.7858	111.716	130.783	125.892	143.679	145.243	157.65	138.819	130.598	123.463	117.242	112.395	113.447	101.719	99.1076
CAOG_01371	42.9161	45.1201	40.6027	36.1571	38.9328	42.2566	40.2365	43.2758	40.4579	38.9465	45.4698	46.9715	51.2873	54.0253	56.3943	54.6766	47.1644	44.8284	42.6555	39.8374	40.122	39.3737	41.6935	38.476	39.821	44.2304	45.9039	47.945	47.2345	53.2217	57.0747	57.0759
CAOG_01372	15.6709	11.2895	18.8534	16.7316	22.965	25.2988	27.5285	31.0542	31.8439	33.2962	32.0312	34.5823	34.7758	47.8975	42.4655	41.7006	14.9929	12.6677	16.2416	19.2797	23.0668	20.8301	25.3911	21.1908	25.5105	28.7532	28.0594	30.8839	33.5133	29.4925	34.7036	36.1067
CAOG_01373	3.66903	3.70048	5.03311	3.2483	4.19871	4.55755	2.90486	3.58397	3.50931	3.94982	4.48785	4.50072	4.07598	4.45296	3.39167	4.72831	3.40454	3.93188	3.72397	4.21091	4.06523	3.71891	4.21259	3.43272	4.29793	3.81999	4.00658	3.4924	4.47451	3.98572	3.84515	3.9221
CAOG_01374	36.2122	40.8048	42.2335	38.6485	50.4977	46.081	48.7749	53.2998	49.2141	53.2944	49.4738	54.9701	55.0625	60.1039	62.7577	68.7235	42.1327	44.5839	52.4075	45.049	53.3842	54.3626	56.9904	43.4356	54.1708	52.5544	56.0122	56.8786	68.2395	58.697	65.6634	64.5552
CAOG_01375	0.452064	0.352018	0.744618	0.638755	0.788078	0.557907	0.324166	0.401915	0.526693	0.592386	0.482815	0.529581	0.739377	0.299071	0.417652	0.694241	0.215473	0.556587	0.331804	0.286195	0.378163	0.372955	0.348493	0.155342	0.499788	0.404693	0.698323	0.691355	0.546005	0.718053	0.492411	0.354993
CAOG_01376	63.8102	90.4673	99.6864	95.2891	100.264	103.66	109.229	110.802	103.177	104.965	98.6682	103.047	108.382	118.526	99.2972	112.061	70.461	71.6742	103.054	93.7524	92.9157	105.361	86.218	103.365	106.715	110.728	105.704	111.391	109.211	102.728	99.2875	102.246
CAOG_01377	180.483	239.301	239.596	223.061	242.521	244.849	253.223	248.02	258.957	279.866	302.075	279.944	289.126	277.785	280.629	265.716	146.588	198.074	215.348	212.804	207.19	222.947	243.537	256.192	255.97	242.107	251.291	256.307	244.158	268.244	262.479	263.013
CAOG_01378	26.619	34.6365	33.9763	30.6813	34.2862	34.4776	33.8056	34.1535	36.5478	38.3417	44.0637	40.7396	39.0929	40.3525	39.0139	36.0412	23.5464	31.0733	31.4968	30.5799	29.9842	31.5162	33.2613	36.1147	33.7664	34.6485	35.7251	36.6417	35.9039	34.8781	39.0476	38.5056
CAOG_01379	25.3168	31.5166	27.1575	23.942	29.0146	26.4824	26.2912	28.1272	23.4747	25.3871	32.1633	29.1163	28.9532	32.8822	28.6535	29.4338	23.3563	27.7345	30.4443	23.8228	27.9293	27.7069	25.772	28.0904	26.901	27.468	28.7429	26.1765	29.6479	32.7305	29.7769	32.2564
CAOG_01380	817.919	914.648	787.055	587.38	551.645	520.572	510.215	459.459	424.675	355.328	367.45	368.957	374.009	358.568	409.96	310.53	713.8	690.465	585.009	489.789	391.875	421.608	424.525	482.703	380.71	329.038	319.772	336.936	311.905	344.253	395.991	316.696
CAOG_01381	47.6665	57.4429	54.5032	50.9632	56.6699	51.6191	54.7983	54.0723	54.3786	60.4372	57.4991	62.2357	63.3378	63.7729	57.4436	55.2706	49.3855	60.9914	53.224	57.9424	55.533	49.4906	59.0632	47.2574	55.0912	57.9585	63.3795	57.7374	71.0626	61.9765	54.5892	58.2058
CAOG_01382	5.51732	4.85577	4.4238	4.28643	4.39638	4.04591	4.15352	3.64089	4.30135	4.18943	4.89161	4.53194	4.73512	5.06777	5.4823	5.07816	3.42815	3.61641	3.8391	3.93993	3.61663	3.5236	3.73257	4.10127	3.56493	3.14816	3.75861	3.77085	3.59809	4.15818	4.78123	4.78819
CAOG_01383	55.5833	59.7927	53.1125	52.1565	44.0847	46.2797	48.2961	47.845	54.2092	65.188	56.6165	60.4059	59.2333	57.784	60.7087	62.1331	49.6739	60.2711	59.9571	55.9892	53.7691	49.8151	56.4144	49.2156	46.2291	52.4461	58.8597	53.455	60.1374	54.7565	59.2118	59.4758
CAOG_01384	14.5952	14.2567	13.5177	15.6495	14.9129	13.7245	14.7495	14.3684	14.2207	14.0557	16.6303	14.4164	15.9582	14.8937	13.9018	14.5212	11.3662	13.6617	15.5395	15.3973	16.261	14.7317	14.6948	14.1361	13.6942	15.3333	15.1482	13.2654	15.1889	12.053	14.5451	13.4897
CAOG_01385	26.118	30.5048	25.7316	26.8717	25.0878	28.6491	26.9546	28.3736	26.9399	26.9161	29.897	30.1339	30.2847	31.713	35.1437	30.4385	22.4073	23.1434	24.758	23.411	22.5287	25.4287	26.4438	31.4081	29.9474	27.3514	28.4913	31.3181	29.9243	32.2957	35.9892	34.9106
CAOG_01386	17.174	18.9862	18.0638	16.1036	15.7803	18.9699	19.0612	19.0042	18.3533	18.8789	19.2111	20.5836	20.1776	23.444	24.2234	22.3005	15.4387	17.945	15.1985	15.0337	16.4646	18.3881	18.9653	21.044	20.3905	20.1744	21.4323	22.925	22.7518	22.7374	25.63	22.6349
CAOG_01387	7.84894	7.87447	10.6404	9.52123	10.9279	9.42253	11.2197	9.52543	10.956	11.4614	9.76876	10.2897	11.6994	9.91739	10.4845	9.19573	6.13244	6.35169	8.02389	8.56539	8.14311	8.80138	7.19944	8.16777	8.57345	9.08463	8.72021	9.49418	8.89838	8.83557	9.58161	8.22609
CAOG_01388	3.67268	3.62018	3.71919	2.7755	3.51645	3.67734	3.6203	3.83701	3.5204	3.3675	4.23835	3.36322	3.76602	3.61225	2.918	3.43768	3.05959	3.64393	3.21561	3.68186	2.93693	3.18544	2.87324	3.35058	3.15584	3.10006	3.55554	2.87267	3.14623	3.17049	3.42708	3.51085
CAOG_01391	3.28228	3.66278	3.35709	3.34754	4.46184	3.63637	3.67882	3.365	3.77704	3.9698	4.63123	3.95905	4.34398	4.48151	4.11545	4.5011	2.84941	3.0696	3.85485	3.2908	3.2697	3.84947	3.56729	4.50948	4.2182	3.97452	4.18935	4.41095	4.16557	4.08597	4.11029	4.59391
CAOG_01392	3.80845	4.42343	4.69816	4.43463	5.29529	4.84625	5.51531	4.62475	5.40613	5.48049	5.63599	4.88239	5.9588	5.81082	4.30249	4.03613	4.45579	4.09926	4.41219	4.4774	4.75133	4.53996	5.017	4.53036	5.73706	5.5176	5.40145	5.0364	5.27272	4.91328	3.76157	4.63194
CAOG_01396	12.7531	8.23792	9.80469	10.376	10.0083	10.9794	8.90659	9.05412	10.3222	8.76967	10.0696	10.3084	11.1698	9.90529	10.4568	9.94005	11.3094	9.44203	8.65989	9.98765	8.35606	10.0388	8.95773	9.71815	10.5304	9.61393	10.7229	9.87632	11.0885	9.60679	10.0475	8.98124
CAOG_01397	4.70292	6.24894	4.00196	4.83189	5.53447	6.46554	7.13389	7.48605	7.60292	7.06543	6.46167	7.61504	7.82968	8.44223	8.00435	7.12604	4.22903	5.28945	4.20489	4.90736	5.33625	6.73117	6.21823	6.77212	8.76409	6.85387	8.12101	7.7667	7.03924	7.72646	7.05742	6.20986
CAOG_01398	71.6742	66.9476	66.1928	57.1418	57.9365	61.5882	60.9218	71.0152	60.5782	64.3274	70.1222	59.2035	56.4689	56.3901	50.863	47.5859	62.5042	57.6236	59.801	53.2827	59.9491	55.7766	60.3625	58.1642	55.0403	54.6917	53.0677	55.699	56.4549	51.4451	58.0464	54.8204
CAOG_01399	3.34934	3.36981	3.21102	3.18679	3.16311	3.38265	3.67	3.78079	3.47628	3.3094	3.61887	4.04108	4.16597	3.84096	3.86849	3.35172	3.35508	2.86348	3.05938	2.89888	3.07019	3.24749	3.3193	3.74204	3.48479	3.63389	3.43095	3.51114	3.32987	3.25109	3.44369	3.592
CAOG_01402	8.81901	7.92338	6.4607	7.44151	8.04558	8.27158	7.70006	10.3699	7.61573	10.356	9.4332	8.84015	9.35808	9.31717	9.65991	10.3732	9.67551	7.84293	6.8965	7.36766	7.82931	8.87424	9.28755	10.1621	9.46877	8.485	11.1106	11.8294	10.9068	11.6492	9.88932	9.97798
CAOG_01403	1.69409	1.59955	1.34131	1.37765	2.09057	1.66485	1.68374	2.35051	1.36878	1.62379	2.14978	1.61018	2.00682	1.63085	1.67259	1.26976	1.23307	1.25463	0.985283	1.20016	1.472	1.66139	2.06745	1.81525	1.52538	1.68803	1.71041	1.78368	1.7663	1.85795	1.35161	1.45885
CAOG_01404	4.25539	4.13192	4.38456	4.5278	5.27658	5.08144	4.89302	4.90664	5.15843	5.4885	5.8887	4.72568	5.33339	5.48388	5.11897	5.13371	3.4016	3.39558	3.73039	4.50466	4.40985	4.44439	5.03694	5.27501	4.82282	4.72269	4.14208	4.79583	4.94688	4.69449	4.83929	4.76703
CAOG_01406	6.36031	4.98651	4.99777	5.96592	8.19213	12.3769	14.9927	17.5189	19.0878	24.1051	25.6183	23.9648	22.0513	20.1681	17.2037	14.5201	6.20893	5.37767	4.35387	7.8567	9.19624	11.3019	16.0705	17.2615	19.3515	21.1469	21.1975	20.1691	18.7293	19.0366	15.269	16.3743
CAOG_01407	5.37391	3.68151	2.54578	2.76387	3.85647	4.9503	4.05224	3.92414	3.8088	4.23091	3.5174	4.33341	4.39523	4.89782	4.25841	4.27837	4.06537	3.28382	3.0064	3.28139	3.45918	3.76672	2.9362	4.50134	3.73411	3.36111	4.09874	4.43129	3.66952	3.75334	5.43915	5.30895
CAOG_01408	0.0243467	0.065143	0.0212788	0.0391735	0	0	0	0.0372578	0.086775	0.0811376	0.0405756	0	0.0688446	0.0442804	0.0222541	0.0211996	0.0384325	0	0.0395062	0	0	0.0666208	0.0621216	0.055653	0.0356574	0.0642388	0.0384289	0.0153809	0.0530603	0.0182799	0.0406896	0.0565705
CAOG_01409	0.799359	1.06252	0.870116	0.887353	0.782645	0.901624	1.23737	0.96267	0.977157	0.787378	1.14981	1.32076	1.4565	1.44027	0.943616	1.2997	1.10046	0.861121	0.741676	0.878633	0.889389	0.853801	0.909686	0.712008	0.736408	1.07867	0.980751	0.703622	1.27885	0.843978	0.73279	0.905838
CAOG_01410	0.237749	0.257161	0.167642	0.116368	0.177466	0.162947	0.276323	0.110192	0.171123	0.198182	0.0395512	0.0862161	0.406194	0.0873963	0.131194	0.210416	0.0387309	0.0727551	0	0.082262	0.0339732	0.100622	0.0834995	0.298397	0.107803	0.291122	0.232008	0.310382	0.178354	0.294898	0.272788	0.284229
CAOG_01411	6.94446	5.41678	3.18242	2.33482	2.25302	2.0959	1.81457	1.92489	1.69481	1.00688	0.904984	0.921256	0.713586	0.892617	0.823037	0.56926	6.83629	4.77365	2.54666	2.32122	1.84722	1.53378	1.64659	1.75541	0.970056	1.00834	0.868745	0.965433	0.725377	0.719118	1.04487	0.864604
CAOG_01412	6.6336	6.18418	5.47103	5.69213	5.83045	5.48966	6.24174	5.9045	4.58449	5.76922	5.69189	6.11461	6.40144	5.32355	6.09059	5.5543	5.55601	6.99939	5.60565	5.68717	6.0983	5.5907	5.09204	5.61082	5.12397	6.72543	5.71552	5.7836	5.02423	5.44551	5.27541	5.15573
CAOG_01413	5.46338	5.36146	6.10812	7.54207	8.15055	8.99375	9.73985	9.64592	9.36316	9.55605	9.7195	9.04666	9.27494	8.99193	8.77345	7.18147	5.7364	5.16625	6.03376	7.38174	8.01982	9.06588	9.31905	9.5048	9.33431	9.184	10.1517	9.69826	7.83736	8.81394	8.29908	8.11349
CAOG_01415	31.5914	24.0515	15.6519	16.7805	16.532	21.6214	21.5718	23.6725	24.5317	24.2651	26.668	29.41	29.1073	28.3065	35.4519	31.6934	31.9819	22.3014	15.8636	16.5713	18.5435	22.5896	24.8742	25.9678	26.857	27.6625	31.6104	33.743	30.0334	36.0202	38.8727	36.9109
CAOG_01418	2.03127	1.61495	1.79765	2.16254	1.96839	2.10348	2.02191	1.98166	2.21436	2.19748	2.28826	2.38785	2.10465	2.62833	2.14826	2.04543	2.3376	2.00807	1.94731	2.15296	2.44589	2.19192	2.02069	1.90046	2.37897	2.30275	2.72008	2.44242	2.27588	2.59363	2.22796	2.19047
CAOG_01419	2.55241	2.26072	1.40951	1.02622	1.16741	1.43338	1.44567	1.34408	1.25256	2.2437	1.89038	1.06992	2.37254	2.04871	1.85043	1.61183	1.91075	1.57725	1.18864	1.23055	2.28667	1.85374	1.06139	1.61326	1.39674	1.98135	1.78934	2.137	1.8676	1.76433	1.9534	2.2457
CAOG_01422	29.9807	29.0408	24.7207	22.1627	23.7784	22.98	24.4474	25.0464	26.1173	26.5494	24.3748	27.1169	25.7705	32.0647	27.3479	28.0492	29.4703	29.495	24.4189	25.2939	24.0197	22.073	24.5775	23.468	24.843	28.2675	28.2584	26.5853	27.9864	28.3259	28.1082	26.2085
CAOG_01424	18.5116	18.335	17.0818	16.1631	15.0401	16.7247	16.3788	16.1026	16.7804	17.6281	16.1114	15.4801	17.2151	15.4838	13.8172	15.8957	15.2263	12.9321	14.714	15.5762	15.8707	13.611	16.42	16.8118	17.7175	15.9351	15.4883	15.6325	17.6602	15.1052	15.9538	17.999
CAOG_01425	5.37024	4.77978	4.0115	4.02252	3.7903	3.68515	3.46087	3.17825	3.66578	3.87946	3.58454	3.74224	3.61864	4.20819	4.14297	4.31736	4.77277	3.86908	4.12362	4.40432	4.02034	3.75999	3.5681	2.95798	3.99543	3.82035	4.10507	4.34182	4.70713	4.037	4.06165	4.95698
CAOG_01426	5.73979	5.36741	5.16112	5.59517	5.59608	5.97486	5.41203	5.5828	6.3115	5.58049	5.57524	5.82532	5.52866	6.63827	5.16444	4.60145	4.37131	4.66536	5.33774	5.03213	5.57568	6.04972	6.05726	4.73524	5.82016	5.64416	5.95604	5.13759	4.99153	4.64545	4.58337	5.31992
CAOG_01427	136.807	142.923	137.835	122.94	129.956	127.689	124.809	147.296	128.759	134.718	127.568	157.544	150.719	169.042	162.526	181.207	145.443	127.892	116.006	124.768	131.964	126.778	114.335	136.03	133.138	141.232	159.817	143.289	169.511	165.302	176.554	191.126
CAOG_01428	87.4282	85.2566	83.6954	86.2592	91.761	94.1568	94.4792	93.272	88.7223	98.8804	99.7468	94.1555	96.1091	95.4787	87.7206	90.7392	92.229	92.3798	97.8886	102.251	93.1644	103.458	103.278	99.3597	96.8361	90.0668	102.458	98.5907	93.5267	99.0796	99.1868	103.927
CAOG_01429	112.952	132.731	129.723	140.45	137.24	135.761	134.841	142.856	144.967	125.04	141.316	139.913	150.176	157.729	148.691	161.178	131.917	148.899	133.273	147.724	137.92	143.15	135.955	148.504	150.241	159.278	162.184	168.453	149.923	158.032	166.999	149.816
CAOG_01430	2.79448	2.89129	2.21943	2.19917	2.72293	2.20886	2.90044	2.43248	2.73031	1.99706	2.13309	2.9553	2.87719	2.57928	1.78782	1.88014	2.58877	1.67999	1.98163	2.95005	2.56034	2.11882	2.79094	2.44525	2.70753	2.00425	2.72376	1.96245	3.64236	1.61306	1.82165	1.75945
CAOG_01431	2.271	3.17895	2.3228	2.35272	2.7597	2.59838	2.46703	2.31431	2.69502	2.883	3.06454	2.56873	2.93323	2.86808	2.98308	2.40605	1.6669	3.09897	2.29064	2.29217	1.84897	2.22629	2.36433	2.4473	2.36715	2.30303	2.07528	2.54553	2.47337	2.15186	2.23354	1.91592
CAOG_01432	12.0625	12.9404	13.554	12.8838	11.0439	12.7233	12.5295	11.1744	12.1721	10.8359	10.548	10.6181	13.021	13.2246	11.5146	12.0438	12.6473	12.5591	12.5002	13.4536	11.3021	11.9818	11.6625	12.5605	12.2573	11.1503	12.6117	10.8589	12.138	11.9057	12.1764	11.4295
CAOG_01433	4.03669	2.85302	2.60923	4.72703	5.43186	9.79182	10.1085	11.2372	14.0399	15.3534	16.339	17.6877	14.0072	12.0745	7.43023	9.96442	2.93999	2.14862	2.34501	4.16856	6.88415	7.76509	9.42743	9.38893	11.7457	13.5531	12.9218	12.3315	11.372	12.3721	8.92809	8.27818
CAOG_01434	27.0004	28.8027	25.0276	29.0705	27.8735	26.3609	27.2045	27.7136	31.5211	23.6136	24.2125	24.8741	31.9751	37.8327	33.9656	26.8564	29.5778	31.5456	25.3557	29.8746	27.6756	30.9555	28.6465	29.7163	32.8544	29.8486	32.5816	32.2353	34.4134	31.4682	32.9065	33.4292
CAOG_01435	20.288	14.945	13.1803	13.4684	16.395	12.8235	12.0754	13.3463	13.8503	16.5316	11.9277	14.2755	17.6817	16.0482	12.8455	12.6765	14.2745	12.7029	14.6416	11.7903	13.6239	12.729	14.6938	12.5781	11.6109	16.0668	14.2965	15.1402	14.5103	14.3579	12.9243	15.2693
CAOG_01436	0	0.0114272	0.0112097	0.010291	0	0	0	0	0.0114214	0.0214551	0	0.0231169	0	0.0233034	0	0.0333768	0	0	0	0.0106208	0	0	0	0.0193525	9.28889e-03	0	0.0200363	8.00899e-03	9.21218e-03	0	0.0141473	7.37846e-03
CAOG_01437	7.57207	6.17527	5.69564	6.47576	5.74296	6.0075	5.88548	5.48123	5.14482	5.98919	5.03195	6.01927	5.75873	6.10031	6.17595	6.57067	7.10757	5.76971	6.06261	6.29874	6.11516	6.27508	6.07016	5.38358	5.48945	5.22919	5.91627	6.1579	5.74146	5.84411	6.69801	5.52339
CAOG_01438	4.24707	3.13491	3.15871	4.23369	3.5337	3.9038	3.56047	3.13198	3.16117	3.53919	2.97056	4.14186	3.6293	3.848	3.7674	3.69326	3.66747	2.98519	3.43379	2.82607	3.1445	2.77746	3.54266	3.17021	3.37745	2.85991	3.01332	3.52432	3.2764	3.72212	3.64001	3.45486
CAOG_01439	262.223	383.794	550.902	689.033	741.662	769.793	787.743	739.975	699.585	639.428	636.665	570.697	549.558	550.36	534.159	514.489	268.979	352.378	492.342	641.948	712.997	797.379	847.042	998.219	895.498	776.036	758.554	686.772	582.804	599.659	592.504	566.793
CAOG_01440	2.78664	3.38821	3.21895	3.35332	2.93736	2.93584	3.28221	2.86244	3.03659	3.26964	2.96092	3.01753	3.23239	3.59717	2.56187	3.03162	3.34001	3.15119	2.62679	2.97231	2.69852	3.12218	3.15113	3.28538	3.25593	3.25488	3.03281	3.02994	3.2296	3.05983	2.76057	3.19628
CAOG_01441	171.411	112.785	93.4013	73.5779	66.4586	58.8853	59.5361	57.8305	64.2863	62.0475	66.4746	70.3666	77.459	76.0318	73.1624	74.1384	166.494	99.9163	82.5775	68.4647	56.0503	56.1596	53.8415	58.3569	61.306	62.5254	64.9307	71.3566	71.2408	72.6008	77.0712	75.5477
CAOG_01442	80.304	78.5538	85.2467	80.2484	77.3261	81.6765	79.6757	80.7259	85.6319	92.0913	91.7908	87.9219	86.9282	92.0775	91.3227	87.9313	84.7009	90.6284	87.3654	93.0948	85.7926	86.8722	92.9653	92.4934	89.7955	85.157	96.8239	89.446	93.042	94.2371	92.2445	92.5868
CAOG_01443	41.4534	43.601	43.788	43.0237	40.5765	38.0498	34.128	35.4253	33.8039	35.6021	36.2264	36.0507	38.5833	38.9772	41.3264	40.7407	37.4329	39.8912	40.7865	35.567	35.559	36.8475	33.1213	29.8499	32.6209	33.3839	34.2727	33.5183	37.3008	34.5444	34.987	35.2599
CAOG_01444	16.9521	20.4545	21.1666	16.5729	15.1223	14.6696	13.5001	14.6063	12.8555	14.3953	15.1571	13.4968	15.556	16.0233	13.2962	14.2634	15.6773	17.8303	19.1764	16.0901	13.6957	13.6521	13.586	16.0056	14.7499	14.0855	14.9969	15.0042	13.854	14.2312	14.1151	14.8674
CAOG_01446	10.1714	11.4435	12.8398	12.5217	12.4461	12.9985	14.2697	12.1515	11.985	12.9257	11.4859	11.816	12.4706	13.4119	11.0311	11.1794	8.37691	9.67357	12.0587	11.385	10.8481	10.3897	11.0076	11.0959	12.0744	11.197	11.3871	10.897	10.7989	11.1812	11.1438	10.5341
CAOG_01447	43.5157	43.5379	45.2376	42.6369	44.1629	44.2975	44.3601	45.3638	44.2512	44.3023	48.5967	46.7068	49.879	54.7764	52.6898	55.067	49.4213	43.4259	42.9167	42.6079	44.0627	50.2816	44.9042	46.6194	46.6848	51.4496	51.2363	49.8603	52.6935	50.9871	55.6889	52.3424
CAOG_01448	23.8618	20.4309	15.4984	16.0198	13.9761	14.3184	12.1026	13.5337	14.37	12.3746	16.5111	15.1504	11.9628	14.122	13.9198	17.4121	18.5072	14.5146	15.7023	13.8788	12.6579	13.4395	11.0997	10.2514	10.7158	11.8215	11.5804	12.8702	13.6096	13.8411	15.2553	16.4146
CAOG_01449	10.5835	8.11021	6.32116	5.21497	4.38633	3.835	3.892	3.27591	4.98458	4.40036	4.13318	4.47476	4.7197	4.58449	3.16792	3.57343	8.71328	6.69516	4.99382	4.56701	4.29724	3.23903	3.68782	3.78219	3.6746	4.25991	3.97649	4.17385	3.49355	3.88091	2.79677	2.78464
CAOG_01450	0.481555	0.748446	0.269729	0.391941	0.571097	0.486673	0.544224	0.675289	0.629197	0.76627	0.582789	0.991111	1.07913	0.602438	1.00554	0.270492	0.532108	0.399815	0.291539	0.414343	0.373362	0.491592	0.535314	0.854419	0.493687	0.533342	0.637656	0.653713	0.653353	0.70895	0.849786	0.520904
CAOG_01451	3.18594	4.91835	3.44754	3.2224	4.21127	5.70461	7.77597	7.63503	7.26852	8.10992	9.31412	10.3687	10.6104	12.1218	11.5481	9.83754	2.75332	3.4698	3.22241	3.03454	3.27075	4.34691	6.12329	7.45485	7.56654	8.00565	9.46728	8.99125	7.99153	9.38636	8.3495	9.16161
CAOG_01452	33.2224	29.2487	31.2988	28.5344	29.8939	29.1322	31.5388	31.1775	34.7512	35.6577	37.167	34.5077	33.5036	35.0225	33.4555	31.8798	26.5038	24.1607	27.6722	27.1223	26.0624	28.1799	28.862	30.2121	31.2672	30.4628	31.719	32.994	31.6702	32.2923	30.9537	31.5851
CAOG_01453	595.128	630.433	649.745	687.707	644.506	680.177	734.796	779.559	832.866	874.45	800.256	875.125	860.874	895.2	883.058	955.602	710.72	737.557	659.69	619.813	655.153	679.002	670.873	734.704	750.035	778.354	803.871	861.83	870.294	858.712	790.499	856.03
CAOG_01454	31.2934	26.3846	27.0679	23.5138	30.2127	29.6312	27.9444	26.7336	28.0033	30.5868	28.0201	31.0211	30.8309	31.1748	29.9148	30.379	28.3844	22.4941	26.4506	27.0929	24.5792	25.1203	26.3971	25.3845	26.1861	27.0404	27.7726	28.3415	28.8634	30.9951	29.3191	30.101
CAOG_01455	8.72171	7.87436	8.42952	8.20764	9.42735	9.84508	10.9906	9.50889	10.5735	10.3933	12.0835	11.7044	11.1934	12.4506	11.69	11.4749	7.63666	6.68014	7.32329	7.99123	7.81899	8.15558	9.21013	10.3802	9.91788	9.75941	10.3014	10.3199	9.74045	10.0679	11.2083	10.8035
CAOG_01456	0	0.732726	1.73938	1.01322	0.737423	1.04704	1.34249	0.310307	0.362285	0	0	0	0.36966	0	0	0	0.367619	0.710986	0	1.18448	0.980828	0	0.781835	0.347177	0	0.618288	0	0	0.676898	0.702564	0.75954	1.05487
CAOG_01457	196.2	189.686	190.601	178.83	181.935	175.889	186.067	172.7	184.091	179.357	193.827	188.93	189.348	205.315	192.777	188.64	242.218	207.252	224.255	217.898	210.28	222.583	219.731	248.443	249.512	231.841	241.556	251.999	232.468	257.537	238.784	250.179
CAOG_01458	121.582	98.9376	96.2034	90.3183	93.4894	95.8154	88.141	88.1003	84.5689	93.5663	94.9082	99.8293	94.5	101.797	97.9495	102.089	112.657	96.2566	96.4312	91.2915	88.7162	88.5983	91.5355	84.0698	85.3747	93.3799	94.7019	90.3447	96.293	94.0636	93.9725	97.2379
CAOG_01459	1883.71	1880.78	1943.09	2169.21	2035.69	2047.13	2020.77	2049.73	2060.31	1881.36	1938.98	1911.51	2051.84	2049.65	2128.67	2087.67	2313.02	2198.69	2132.01	2274.39	2238.68	2282.14	2136.7	2223.37	2241.54	2298.08	2292.87	2300.15	2169.82	2289.85	2421.36	2243.62
CAOG_01460	13.3866	14.1259	14.9608	10.9721	13.0763	11.6674	13.1041	11.3475	12.9659	12.5946	11.8953	12.5441	12.7627	12.955	11.5076	11.1495	12.5843	14.1452	13.912	13.7784	12.8176	13.5125	13.2277	14.0012	14.61	12.8448	12.5803	12.8365	10.7288	12.3929	10.9706	11.1451
CAOG_01461	379.379	511.653	417.406	413.114	404.999	413.936	385.652	372.066	392.251	275.454	277.35	404.003	385.843	393.026	368.192	498.95	512.077	516.861	472.419	468.364	458.768	405.152	383.424	323.78	370.098	408.186	413.39	421.761	470.303	386.491	312.827	340.632
CAOG_01462	21.0186	19.8127	24.9009	21.4761	21.8186	24.8204	23.7622	23.8733	23.3714	23.7873	20.7663	21.237	22.1131	28.545	20.4476	24.6304	17.7673	19.8118	22.4355	22.8176	24.2958	21.932	23.0946	22.8921	21.895	23.1104	20.5426	21.2037	20.8919	21.7431	24.8697	24.1015
CAOG_01463	0	0.178618	0.0581223	0.108052	0.0615139	0.0566194	0.0548281	0.0509819	0	0.109259	0.108828	0.179116	0.187557	0.485607	0.0605381	0.2349	0.109431	0.205578	0	0.0581407	0.0480147	0.142052	0.117992	0.105179	0.101529	0.0456715	0.109116	0.131674	0.201674	0.052097	0.269288	0.0400588
CAOG_01464	1.39438	1.3678	1.48684	0.755907	0.905091	0.758241	2.09969	2.01927	1.36555	1.65524	1.58223	2.06537	1.72181	2.28553	2.75523	1.82558	2.42591	1.34783	1.4743	0.834416	0.779141	0.917445	1.32581	1.18526	2.18735	3.33924	3.03708	2.6005	2.54855	2.79633	2.57623	2.38366
CAOG_01465	55.6576	45.3244	43.1758	43.8553	44.4968	46.521	54.6716	59.8345	67.8457	67.6194	72.1945	73.5791	71.3156	75.7326	67.8206	64.6547	58.5219	48.0173	39.9071	38.1354	40.9797	41.7996	41.1665	47.4535	54.1976	58.0527	63.3522	65.1361	61.7743	61.0429	62.1972	58.4918
CAOG_01466	3.52874	2.26048	3.22059	2.6852	2.86009	3.42194	2.93641	3.40313	1.98301	4.83459	5.47945	4.34142	3.99745	4.47216	4.26023	5.21775	1.9669	2.34691	4.3054	3.21652	2.42384	3.74116	3.1128	2.62434	4.50715	3.06464	3.64079	3.79683	3.51169	3.62441	4.49053	3.41525
CAOG_01467	17.1665	17.8118	18.253	15.0373	17.1046	19.0877	20.292	20.7547	17.4516	16.1413	18.8569	14.0996	15.0431	15.2931	13.2122	13.9689	15.0171	16.5533	15.5843	15.9107	15.6139	17.4241	19.9004	19.3038	18.577	16.8277	15.3923	15.1249	13.1367	13.3767	13.4185	13.6556
CAOG_01469	10.9796	15	17.9095	16.7025	18.0284	21.6524	19.0961	22.3105	20.3261	19.6828	19.714	22.3521	20.3935	21.6289	21.57	23.8146	8.78899	13.3121	16.0146	17.3361	18.7997	19.1574	19.0126	17.792	21.5582	19.5785	20.6492	21.5479	20.9558	19.509	18.0358	21.073
CAOG_01470	2.75117	1.69372	1.82997	1.41025	2.47856	1.25813	1.9403	1.45305	1.97413	2.35299	2.77943	2.54307	2.11123	2.87823	2.15865	2.05636	2.03692	1.62423	1.63951	1.52941	1.73523	1.28245	1.53233	1.37277	1.56893	2.08776	1.94066	1.98414	2.54689	2.17531	1.70896	2.17797
CAOG_01471	125.119	118.389	135.702	120.346	133.024	132.404	130.787	121.64	131.276	152.986	148.237	136.612	145.137	132.817	123.4	114.973	129.058	123.465	124.991	124.237	130.075	126.494	131.176	132.807	137.199	135.472	138.86	130.9	140.533	136.102	124.52	133.866
CAOG_01472	9.13999	9.00014	8.35965	7.94462	7.75728	6.96559	7.77336	8.39642	8.48088	9.38576	7.08051	7.21693	8.59955	8.22643	8.32627	9.2507	9.49318	7.68162	5.9875	8.62898	6.62478	8.36297	7.46143	9.61607	8.75467	8.06658	8.32382	7.98344	9.74973	8.71276	8.16006	8.11964
CAOG_01473	70.8738	62.8527	57.5059	57.1782	60.9973	62.0599	66.1263	62.9011	66.0647	63.4432	64.3199	67.6043	69.4638	67.8137	69.9022	64.8463	65.6314	52.4676	46.6939	51.1031	52.832	54.4099	56.2274	62.198	59.7281	55.7576	61.078	62.3624	57.7192	63.2964	65.0601	63.9405
CAOG_01474	9.47329	4.45521	5.39946	8.55664	11.4365	14.6002	19.732	19.1854	23.7221	25.3783	27.5722	24.9472	25.1767	22.8049	16.8128	17.6561	7.46899	4.43008	5.69357	9.12715	11.6954	13.6332	17.9947	16.6059	21.5185	22.6655	23.5202	20.4778	19.1609	19.2171	14.3771	13.6469
CAOG_01475	10.2399	9.28497	9.77384	8.95586	7.84915	7.81503	8.65594	8.58711	8.57376	9.32832	9.95771	9.19236	9.62194	10.8088	10.3014	9.5814	9.97343	8.783	8.55552	8.48346	8.61406	7.45479	7.9103	7.80001	7.99424	9.01926	10.2691	9.90482	9.63018	9.59563	9.9853	9.48608
CAOG_01476	82.4604	74.7999	74.2255	64.4857	61.103	61.4159	61.9734	59.5436	57.0857	49.2287	55.3139	58.9925	62.3769	62.9077	68.2508	53.7065	73.3653	59.7732	57.7419	63.8687	57.7406	60.6551	58.6332	56.119	48.9583	53.1139	54.9419	58.5281	55.8714	55.1084	67.036	56.9665
CAOG_01477	24.2822	18.0026	19.9119	20.4767	20.0024	20.2645	18.5382	20.8888	19.6916	19.6059	21.1865	19.7747	20.0804	20.3208	19.855	20.4322	21.28	21.1708	19.0811	18.3508	18.9454	17.5276	20.6616	15.7588	17.1973	17.0173	17.868	17.1322	20.8046	16.9162	18.1125	17.5812
CAOG_01478	3.64051	2.99085	2.0766	1.82739	1.73467	1.96855	2.29953	2.88886	1.9997	2.48373	2.43968	2.23424	2.06507	2.30513	1.85771	1.63322	2.98559	2.47062	1.60951	1.41807	1.5193	1.48374	2.11488	1.87407	2.01455	1.84945	2.35871	2.23953	1.76801	1.64853	1.39969	1.25969
CAOG_01479	27.4558	23.8855	22.4096	21.9136	23.7204	22.2313	24.8105	22.4355	22.4848	23.7212	28.2533	23.2885	22.9619	26.1899	20.406	23.0057	20.8751	19.6073	18.7221	22.5133	20.9933	19.7297	23.4875	23.2443	24.104	23.6715	22.6492	22.3268	25.2342	22.5615	21.2997	24.1253
CAOG_01480	6.97665	6.44976	7.16543	6.61497	7.08438	7.28876	7.28332	6.51142	6.35677	6.70996	7.11365	6.9872	7.47555	7.57917	6.68813	6.55544	6.16244	5.35587	6.16371	6.59704	6.32463	6.25615	6.33786	5.77096	6.51792	6.03205	6.35633	5.87123	5.83544	6.31918	5.98394	5.82869
CAOG_01481	62.5102	59.6267	48.1941	54.8646	48.181	55.1611	54.4904	53.5151	58.4695	61.447	58.9631	56.1619	59.4066	63.8015	61.8369	63.2978	49.6906	50.5967	53.85	48.8697	51.7386	51.1678	54.0687	51.5585	54.2236	55.3003	54.4299	59.414	61.2137	55.639	63.281	66.8159
CAOG_01482	12.7821	13.3098	12.2537	11.18	11.2232	10.4636	10.1832	11.4454	9.80706	12.5432	10.7185	11.0533	11.6271	12.4737	11.6274	10.025	12.5949	9.81458	10.9694	11.9919	10.8864	9.69194	10.6616	11.0405	11.9452	10.1266	11.1704	11.5943	10.8723	10.1691	10.9969	10.8392
CAOG_01483	43.3878	40.3069	37.1632	36.2612	41.6586	43.7657	35.4588	42.2497	36.3789	40.3282	40.5351	39.8378	37.0703	38.3561	40.3457	35.4376	38.6514	37.0523	36.4297	37.7067	39.2278	42.7756	37.9137	39.5394	42.5865	42.2119	40.1366	43.134	43.5444	41.479	41.1482	43.0671
CAOG_01484	588.781	493.342	504.699	516.14	521.037	517.82	522.67	532.77	616.919	613.418	480.217	637.654	591.224	601.152	627.943	602.01	527.382	503.812	480.055	492.274	471.695	436.73	508.117	527.135	552.009	550.638	510.72	529.27	543.378	563.605	568.415	608.064
CAOG_01485	42.6202	39.124	46.3664	49.3495	48.9231	49.8841	52.2267	52.4417	58.8215	67.1908	67.1098	62.5841	66.7686	74.0039	68.8306	72.1906	42.0655	38.2511	43.6272	47.4995	47.1516	43.2014	47.5043	50.5267	54.7702	59.0898	58.3735	59.5616	61.6134	58.9652	60.5307	64.7408
CAOG_01486	42.7855	39.2541	43.0363	40.9473	43.0481	45.2596	53.9197	51.5381	51.2142	53.8515	58.7655	56.9028	61.3374	65.6468	59.3482	61.2293	43.8677	42.0639	41.5484	40.2627	42.7691	46.5212	47.2805	50.2626	51.3016	52.6933	53.2502	55.9936	56.0455	55.9093	58.6089	62.4589
CAOG_01487	49.0622	40.7154	35.1924	29.6566	28.6192	28.6473	29.4975	28.6425	30.7201	32.7014	35.317	33.5181	35.2534	34.8492	33.2756	33.1081	42.994	38.1808	34.0112	28.5597	25.6015	27.1955	27.7412	28.0538	28.8279	27.0333	31.0908	32.9118	30.1358	31.0906	32.4714	29.7532
CAOG_01488	80.037	70.945	68.7691	70.2856	67.2551	68.6209	71.5471	65.668	69.6433	68.3056	67.4138	72.2617	75.2893	70.3044	71.2059	69.9855	74.0745	68.6671	60.7174	61.9131	59.9261	61.6856	61.9966	70.5462	66.6821	65.0369	68.5821	66.3507	67.9272	67.7413	68.2047	66.1228
CAOG_01489	65.749	62.1608	56.1905	46.3107	42.3488	41.9374	43.1357	42.8101	40.8081	39.6174	40.6658	42.224	45.2338	45.5496	44.3272	42.3708	63.3552	59.1067	51.6445	46.7295	44.4479	41.6869	42.9861	41.33	43.6936	41.9896	43.8543	44.3895	44.6944	45.4435	46.2802	46.0425
CAOG_01490	58.1872	54.5114	44.7513	44.3957	37.0306	36.6911	36.3427	35.9651	35.8433	29.9396	32.1751	35.3676	36.8204	38.6199	35.1505	32.6154	67.8042	58.0984	48.9492	50.9021	45.0722	42.6475	42.6019	41.6139	41.2261	43.3289	44.4021	43.1166	40.3084	41.2818	40.6986	38.058
CAOG_01493	31.7381	22.299	19.7638	18.1076	19.9924	18.6009	16.2582	16.0209	15.6219	12.8009	15.2558	13.7559	15.4384	17.0989	19.2056	17.0169	29.7118	19.5996	20.4137	20.0805	17.4082	17.4514	20.0495	18.0572	19.2661	14.1591	16.3218	18.8818	15.3153	18.8895	18.9523	19.0225
CAOG_01494	6.46955	6.10279	7.02798	7.43336	7.11257	8.467	9.44347	9.32872	9.17957	9.18567	9.05908	9.33218	8.84336	8.92877	8.95296	7.6839	5.09042	5.12206	5.8088	6.49886	6.95067	7.84397	7.9561	9.45652	8.784	8.61524	8.79916	8.69452	8.98284	8.60604	7.86155	8.01364
CAOG_01495	15.5229	14.3386	14.2157	14.4733	15.0317	15.4005	15.3206	15.5918	15.7623	15.7762	18.1961	17.2566	17.1603	19.7836	17.6886	17.1078	14.9633	12.5125	12.957	13.7861	12.6819	13.2889	15.0319	14.7491	14.5154	15.5243	15.534	16.4156	15.8072	16.7932	16.4418	17.4431
CAOG_01496	39.5511	24.1259	20.3483	17.8955	16.8842	16.2548	15.9731	17.0558	17.2546	20.3862	22.1252	23.7349	24.821	26.9825	28.3716	32.2484	39.8065	23.6392	20.7893	21.5273	17.6964	19.2364	21.6645	21.8125	21.5065	21.1865	23.8398	26.5367	29.3484	30.6385	35.2446	37.0597
CAOG_01497	63.0546	74.4847	69.1149	65.211	59.884	58.4244	55.7337	59.739	58.365	49.5238	53.8591	52.4596	56.8386	48.7743	57.7105	55.4088	71.8049	66.3495	72.1502	62.8291	61.4872	63.3021	64.8656	62.2706	61.9661	61.567	62.8189	56.1208	60.6217	58.0575	55.8626	56.9593
CAOG_01498	5.3035	4.2536	4.22053	3.96915	4.33135	3.73844	4.89787	3.92465	3.98319	4.41623	5.22416	4.03323	4.81501	5.19347	4.44069	4.72195	4.47363	3.54129	3.84646	4.13591	3.4992	4.00804	4.0813	3.47606	4.3865	3.62258	4.4362	4.26979	4.32915	4.3963	4.25363	4.22419
CAOG_01499	17.2509	17.9333	18.7322	16.4892	15.6156	16.0246	17.0581	16.5283	18.2164	15.3057	16.2141	16.0146	16.1471	15.7878	16.9904	17.0617	17.8327	17.7355	17.8147	17.1276	15.0426	16.8137	16.2888	19.3951	17.0326	15.8527	14.8507	17.8486	16.7042	16.1161	17.625	15.8266
CAOG_01500	28.9455	26.814	32.3248	30.4616	29.3966	24.575	25.6245	27.3469	22.9667	26.7939	30.2555	29.7107	21.7179	26.4311	24.7275	27.1229	27.5926	22.7278	23.8712	27.9129	24.9722	24.4243	25.7168	22.3468	25.788	29.3883	16.8835	19.563	24.9434	26.0995	26.5864	21.6987
CAOG_01501	88.5316	84.7832	79.0874	75.2156	84.7326	83.444	89.8913	88.8476	91.3445	86.6164	94.0576	93.9366	96.5386	101.557	107.035	94.3841	84.9522	71.9107	66.0718	73.3458	71.1318	79.8174	85.5182	95.7072	89.9276	86.7945	91.3361	93.0317	84.5936	95.09	106.352	99.4637
CAOG_01502	0.0328134	0.0260226	0.0989372	0.0774525	0.0818706	0.09748	0.262203	0.091039	0.181888	0	0.0803557	0.17655	0.0835633	0.247051	0.0794619	0.0233263	0.0685566	0.0856723	0.0916107	0.0504333	0.0814226	0.195133	0.168115	0.151747	0.0398431	0.0732175	0.178156	0.0756429	0.0772297	0.185484	0.124542	0.0786006
CAOG_01504	83.9449	72.2063	67.0113	63.0541	60.4756	65.7615	62.0424	70.6159	66.56	57.5294	66.6875	83.3439	88.1595	95.7355	88.6805	109.255	83.7613	76.518	66.8803	70.7291	67.9066	72.4012	80.5095	77.2655	82.3478	85.7255	94.8937	90.9595	103.583	111.105	109.281	115.02
CAOG_01505	16.4494	16.5459	16.7281	17.0397	21.7131	19.7523	21.8974	22.9352	22.7102	21.437	19.7508	21.0647	22.6911	20.6927	18.4295	16.6175	17.8645	16.4312	16.2967	17.0083	19.872	22.8606	22.1409	23.8857	20.5456	21.4302	19.2247	19.4147	19.3242	18.1352	18.4769	18.5089
CAOG_01506	3.38656	4.45882	4.42592	4.25155	4.58976	4.20694	5.56167	4.83244	4.79298	5.55791	4.94893	5.46169	4.90078	4.98814	5.70099	5.21252	4.03721	4.12934	4.03501	4.66722	4.14643	4.21662	4.41068	4.48004	5.05413	4.52821	4.75258	4.80539	5.06618	5.18317	5.14785	5.56929
CAOG_01507	36.7383	41.1753	49.3723	44.1279	44.7512	46.673	41.7391	43.6368	39.8466	47.7854	45.3314	44.1048	40.1331	38.2212	42.7153	42.0899	37.0774	40.1556	45.8053	39.7555	38.5115	39.0853	40.5955	47.6211	43.1711	48.1868	44.2268	44.0712	42.478	46.7209	43.829	45.183
CAOG_01508	37.287	43.327	47.9997	45.6376	48.4189	49.1412	50.1012	45.3969	44.5217	42.1979	48.3865	45.7493	43.6031	42.474	36.4144	37.7013	35.2028	42.6317	48.9861	48.1634	44.5361	47.0066	52.9548	51.8408	48.1008	48.1403	46.5876	44.7317	43.9632	44.7133	42.9261	42.8907
CAOG_01509	16.2305	16.5571	17.8944	14.5366	13.9112	13.2817	12.4367	13.3852	10.6865	12.5793	11.7802	13.0933	10.9348	10.7613	11.0132	9.72674	13.8694	14.5337	15.7919	14.6333	13.6171	12.5374	12.5114	12.2083	10.592	9.96506	10.8254	10.1749	10.0392	10.5984	11.6184	10.8224
CAOG_01510	72.5033	82.7847	68.4042	58.4318	72.4621	73.4666	71.8603	76.6898	71.3867	94.467	89.3927	84.662	86.4662	81.5015	85.0067	77.0315	72.5347	74.3083	82.0546	75.0193	76.8212	71.6589	82.7533	86.2878	78.4301	84.9083	94.1027	82.1528	96.4796	89.383	88.9718	96.4706
CAOG_01511	8.26975	10.1315	11.3021	9.42381	11.375	11.2918	11.3552	10.2529	10.9261	12.4302	12.4816	13.0599	13.8016	13.3166	9.05458	9.02373	10.6399	12.8879	12.8144	13.0905	13.0332	12.9644	13.8812	10.9915	12.9693	12.9011	12.6393	11.8181	11.9611	11.7322	9.74418	10.4768
CAOG_01512	97.1344	93.4758	100.931	99.5973	94.1325	98.1288	101.277	107.932	123.893	114.909	111.475	116.804	125.992	119.199	114.604	128.707	93.8412	101.849	98.1628	83.6829	99.3406	95.5294	102.76	113.655	109.754	118.766	107.479	107.255	129.063	120.927	117.965	109.702
CAOG_01513	3.58453	4.2786	3.81251	3.45538	3.68513	3.81749	4.28997	3.24193	4.08516	3.68169	3.94109	4.05701	4.06895	4.49798	3.79482	4.00818	3.48187	3.69255	3.78716	3.1411	3.55024	3.79915	3.73879	3.71917	3.91171	3.64328	4.43593	4.01741	4.01041	4.34786	4.06914	4.09385
CAOG_01514	1.67441	1.4877	1.70909	1.57013	1.50095	1.77602	1.81436	1.55648	2.01069	2.32463	2.91204	2.17728	2.3689	2.34038	1.87616	2.08452	1.18243	1.62477	1.71489	1.61101	1.50559	1.6834	1.68977	1.68363	1.81303	2.00808	2.16668	1.90203	2.08454	2.05984	1.89899	1.96229
CAOG_01515	2.22751	2.5033	2.42543	2.18697	2.28899	2.30139	2.33071	1.93926	2.31217	2.2574	2.45705	2.19919	2.13161	2.99148	2.14938	2.13159	2.49002	2.96818	2.53451	2.74451	2.75009	2.65566	2.52861	1.8942	2.17694	2.62083	2.39314	2.20449	2.53462	2.16397	1.87483	2.57087
CAOG_01516	10.3808	10.6613	10.3043	9.89367	9.48075	10.2358	11.1745	10.3608	11.1721	11.5252	12.0836	10.9573	12.1826	11.9933	11.677	10.6556	7.20142	9.1096	9.67185	9.75598	9.10257	9.41941	9.76858	10.8109	10.1671	9.28491	11.0185	11.0418	10.4738	11.0239	10.4902	10.8341
CAOG_01517	11.2861	10.7752	12.3398	11.9419	15.4675	12.2402	16.0908	12.2196	14.2922	16.8441	15.8212	14.0793	15.2319	14.8451	12.9729	12.2894	10.9047	10.7952	11.4144	12.95	13.3684	10.5478	14.87	11.459	14.085	15.7066	15.832	12.3914	16.0079	13.7417	9.81062	10.1381
CAOG_01518	19.7933	14.1493	11.209	8.06735	6.33148	4.60396	3.54135	2.53776	1.95764	2.8149	1.7786	1.54808	1.09399	1.52885	1.4136	0.791852	18.3339	13.8732	9.98618	8.19086	6.8871	3.47561	3.4676	2.83315	1.92567	1.32915	1.72737	1.35801	1.36976	1.21803	1.21875	1.09226
CAOG_01519	69.5109	56.9278	53.9778	26.4068	36.2964	45.5654	40.5116	46.3476	40.9553	45.2214	42.3305	50.0299	45.6755	59.7996	44.2421	47.9194	56.482	55.4331	49.8165	37.9321	45.8184	29.2843	23.6723	15.8283	24.0253	24.4831	21.651	31.8266	34.4679	36.0807	37.3971	47.9638
CAOG_01520	20.3223	20.1906	20.4331	18.9183	19.9803	18.8967	19.0442	19.958	19.7985	19.5597	19.188	19.4564	21.6756	22.0299	21.4981	21.0935	18.7121	19.9838	19.8369	19.7875	19.8937	19.4999	20.2142	20.1782	21.3759	19.308	21.7197	21.6441	22.9546	22.1575	21.6988	21.8727
CAOG_01521	887.009	1342.92	1785.13	2156.22	2168.72	2312.15	2386.81	2463.8	2527.46	2430.08	2327.36	2461.46	2491.96	2462.59	2448.43	2583.98	878.942	1465.22	1843.75	2010.21	2292.88	2335.2	2430.72	2046.53	2290.58	2372.49	2344.83	2254.12	2370.46	2285	2246.6	2194.85
CAOG_01523	1.75823	1.83326	1.58614	1.83555	1.82179	2.17322	2.11906	2.24799	2.44691	2.7152	3.25398	2.43021	2.91731	3.28574	2.49108	2.29481	1.88545	1.6676	1.64132	1.48159	1.73126	2.06731	1.99918	2.58396	2.68413	2.32683	2.46562	2.82502	2.41412	2.64703	3.05898	2.97758
CAOG_01524	37.8489	37.085	35.1759	33.5959	28.8215	28.7007	28.9986	27.6803	27.4864	26.3839	30.5156	27.7941	26.049	29.1139	28.5751	26.0524	39.189	36.0967	36.6825	32.2884	30.0158	31.0698	29.0927	30.259	30.2283	30.3743	29.5874	30.0507	28.2451	29.2835	29.7276	27.0694
CAOG_01525	4.28641	4.39191	3.62122	2.66621	2.95811	2.56709	2.54809	3.11582	3.2909	3.21602	3.25624	3.19803	3.45915	4.32735	3.8091	4.01917	4.07112	2.66586	2.34203	2.5168	2.27572	2.63838	2.6362	2.27173	2.73758	2.59085	2.55833	3.03426	3.67827	3.62399	3.08456	4.12359
CAOG_01528	3.62127	4.05237	4.5212	4.86097	5.51649	6.49706	8.26428	8.09787	8.00286	7.7616	9.13882	8.81844	9.57743	10.2221	8.95117	9.47205	3.38454	3.10063	4.52469	4.93606	5.58882	6.33442	7.20496	9.53969	8.24532	8.84968	9.96461	9.47418	9.1357	9.83703	9.40735	9.47253
CAOG_01529	11.2497	9.30282	10.7632	9.50725	10.2332	8.92055	9.48614	9.50351	9.20322	8.83913	9.55012	9.31709	9.40461	9.40007	8.73158	8.19338	8.02062	8.41329	10.8955	8.75606	7.92274	8.4393	8.4436	8.59183	7.58058	8.63969	8.27034	8.76965	9.59571	8.45382	9.71559	8.99566
CAOG_01530	166.974	166.775	153.001	129.102	112.759	94.42	87.1021	73.9332	65.0608	62.639	62.6336	56.625	53.5625	54.5588	50.6802	47.1701	159.041	139.808	140.75	127.138	103.338	95.5503	87.9751	78.9918	70.3518	60.5309	57.464	58.5175	53.9054	53.4075	50.5078	49.7473
CAOG_01531	20.1529	13.7366	15.0933	14.5689	14.8067	14.2504	13.4163	16.0395	15.4809	16.26	16.033	17.5916	16.4224	18.1878	16.93	18.006	20.9832	14.3203	15.2578	13.8193	15.6802	16.2673	12.4319	12.5525	14.8039	15.6905	16.4551	15.3418	16.8177	15.5566	16.6742	17.563
CAOG_01532	3.14	3.13352	4.25657	3.52954	3.99369	5.41464	4.09968	5.57167	4.35497	4.56608	5.35528	4.85887	4.39887	6.47295	5.50739	6.05633	3.1804	2.62389	3.7398	2.72204	4.90463	4.42618	3.68236	5.13045	5.97416	4.46511	5.32804	4.8595	6.36635	4.21241	5.60178	5.43491
CAOG_01533	7.48819	9.61421	9.11271	8.1391	7.88813	7.93538	7.28474	8.07626	7.37507	7.48242	7.96933	8.91777	7.82793	7.28574	7.65846	6.84479	8.02541	7.69166	9.54848	10.1553	10.4996	9.29625	6.06065	6.22899	7.37232	7.69784	7.42814	6.63939	9.91772	7.56989	6.91881	8.25376
CAOG_01535	0	0.688362	0	0	0	0	0	0.291743	0	0	0	0	0	0	0	0	0	0	0	0	0	0	0	0	0.324017	0	0	0	0	0	0	0
CAOG_01536	0	0.0185329	0	0.0167087	0.0961905	0.0176014	0.0341457	0.0318041	0.0370357	0.0346778	0.0693917	0.0187217	0.0587899	0.132276	0.0380126	0	0.0163499	0.0460647	0.0168085	0.0346972	0.0286658	0.0283452	0.0704703	0.0473685	0.045508	0.0136655	0.0817603	0.0392529	0.0601886	0.0777604	0.0461748	0.0120382
CAOG_01537	10.6283	8.79142	9.75757	8.53365	10.597	8.95178	7.9526	7.30789	8.20077	8.71772	9.74085	7.88755	9.626	8.06148	7.6815	9.9848	7.59084	7.53096	7.98942	8.31586	7.45081	7.92647	8.54176	6.89169	8.14317	7.88258	7.85735	8.10259	9.09102	9.07797	8.54604	8.83197
CAOG_01538	1.07287	2.26049	1.44424	1.50777	1.55475	1.65714	2.12756	1.3278	1.0554	1.99414	2.10844	2.0579	2.05037	2.02923	1.73647	2.16059	1.48273	1.59731	1.50159	1.82817	1.43382	1.64401	1.69183	1.57824	1.84096	1.47594	1.72207	1.79793	1.92682	1.74247	1.50782	2.11749
CAOG_01539	10.6893	9.80746	10.5287	9.07083	8.94271	9.06515	10.3128	8.41057	10.0014	9.34736	10.5222	10.0069	10.3197	9.57793	8.49328	8.75703	10.3531	10.2431	9.04222	9.59147	9.44796	9.0847	9.34073	9.14738	9.45894	9.48678	10.399	9.72492	9.74959	10.5272	9.77285	9.95514
CAOG_01540	17.3362	17.1254	17.0923	16.4211	16.378	18.0753	17.0244	18.6675	18.0064	18.5141	19.453	19.3002	21.7316	22.0413	22.517	20.4158	15.7657	16.9547	16.5055	16.4497	16.4905	17.2265	17.4261	15.6206	17.7475	18.3201	18.5239	19.11	19.9141	20.2737	21.7056	20.5494
CAOG_01541	15.1133	17.9378	17.8614	15.6788	16.2717	19.4031	18.1057	19.0711	17.0428	15.2055	15.1617	16.5451	18.4129	19.6984	21.4002	21.2097	13.0407	15.3405	16.3734	16.4132	17.6926	21.1958	17.7166	17.5	15.5575	17.8252	23.4598	16.8261	22.6264	18.6618	17.4516	20.3248
CAOG_01542	9.07377	8.15706	7.17943	6.45022	6.09	6.32717	4.98637	4.75801	4.67082	4.76217	5.08326	4.72199	5.92321	5.86636	5.47299	6.22218	8.43502	8.12564	7.88162	6.82355	6.29631	5.87827	5.66943	5.12928	6.04381	5.41668	6.2977	6.13554	5.61089	6.32347	5.34203	6.30863
CAOG_01543	10.1904	10.8368	8.50177	7.29688	5.41863	6.44882	6.29027	5.81337	5.63496	5.80355	5.36987	6.08797	4.50496	4.36373	5.80401	5.81616	10.3553	9.26121	8.17804	6.00292	5.93528	5.60863	5.20343	5.60041	4.47844	5.13349	5.10645	5.15847	4.44597	4.83	4.73505	5.11475
CAOG_01544	29.6484	20.2489	21.4256	18.109	19.4123	17.055	15.8423	16.6168	16.3174	16.8443	18.3328	19.2415	23.5254	20.0691	22.3811	28.7929	26.1962	20.5292	18.036	19.6533	18.7245	18.4694	18.7738	20.7166	19.5588	18.763	20.1493	22.9991	25.3268	24.8915	23.512	29.5573
CAOG_01545	6.58238	6.96045	7.62187	8.01727	9.42239	13.0813	14.7721	14.0674	12.0096	9.5502	9.84722	8.59559	7.62086	7.56137	7.30854	6.42088	7.40108	6.78929	7.37377	7.70068	9.11038	15.5996	15.4249	15.1005	13.4677	11.3437	10.2385	9.43872	8.36545	7.97908	7.76413	6.77942
CAOG_01546	0.824475	1.00013	0.696304	0.590708	0.782131	0.745409	0.812421	1.05235	0.816917	0.807911	0.980956	0.696247	0.808437	0.811433	0.784327	0.628098	0.91334	0.901943	0.890792	0.759121	0.676725	0.906251	0.831869	0.846391	0.742559	0.826544	0.734936	0.820987	0.693094	0.788023	0.811672	0.985463
CAOG_01547	41.6723	52.88	58.5413	64.5444	66.0739	76.8324	90.1245	86.4202	86.3904	79.1989	82.9533	73.5576	74.7675	75.7132	70.5262	64.0995	40.7468	40.6242	47.3747	52.9936	53.8885	68.1257	76.1795	84.5431	83.3814	74.7668	74.6223	75.2755	68.002	74.2399	68.0547	65.8684
CAOG_01548	18.8316	23.5891	22.7723	19.153	17.8452	19.2171	18.6028	19.4094	18.0069	16.4086	17.9291	16.5275	16.7783	16.5042	19.2473	16.0643	17.8711	20.3859	19.8234	17.5204	17.8985	19.3745	17.5287	19.0576	17.1792	16.1751	17.0699	17.6237	16.3835	17.1654	17.9705	16.827
CAOG_01549	8.60766	11.331	10.548	9.40985	9.5288	8.24607	8.51445	10.1183	9.13205	9.45001	9.23901	9.31788	12.4602	11.0417	10.7056	13.151	10.2763	9.72942	8.20737	10.4273	8.61116	8.54488	8.46346	10.3003	7.93401	9.35781	9.91654	12.4123	10.7787	10.6126	11.8787	11.3894
CAOG_01550	12.0366	12.729	11.3199	10.126	8.91842	9.6942	9.14721	7.50564	8.21891	7.27626	8.19314	7.6606	8.69898	8.65256	7.36706	7.18997	10.4356	10.5489	10.9651	10.2597	8.3017	9.09948	8.52012	8.02195	8.27459	8.29993	8.21541	8.37531	7.54485	8.00214	6.48154	6.30806
CAOG_01551	40.9977	40.9818	42.4174	42.7109	35.8298	40.2547	43.4753	33.316	30.216	24.4409	32.5649	31.7594	35.385	40.5688	34.8392	33.7211	41.3426	43.5621	49.6217	45.3627	38.3501	32.1739	40.6025	38.7195	37.3808	41.5572	38.4241	34.1622	45.8351	37.2482	40.4885	39.4971
CAOG_01552	3.35208	3.48155	2.5149	2.31528	2.0378	1.84427	2.42593	2.69957	2.7424	2.37599	2.25116	2.14032	2.21684	2.59411	1.76096	2.48431	4.14998	3.19223	2.80326	2.24396	2.23499	2.53489	1.95917	3.09038	2.43854	2.72503	3.29978	2.94217	2.3646	3.08307	3.04055	2.85043
CAOG_01553	64.6808	71.6038	72.721	59.624	62.6673	62.2671	69.6256	60.9109	64.5503	67.8267	73.9707	66.674	60.5397	70.2991	60.1201	54.004	58.9446	64.307	67.7838	61.5415	62.8295	62.9928	63.9638	63.2602	66.5795	63.5574	61.3666	59.992	58.6997	61.9413	57.9867	58.0868
CAOG_01554	22.1954	23.8021	24.0598	23.2983	26.5321	25.7149	24.5299	23.6993	27.0906	31.6016	28.4295	28.8178	28.2776	28.5741	24.7666	22.5128	18.5033	21.3937	24.6424	23.198	23.4032	26.751	26.5809	27.2442	30.7616	28.3101	26.8954	24.3999	27.8619	26.5556	23.7607	26.2296
CAOG_01556	1.87337	2.13592	1.97171	1.98443	2.11924	2.37721	2.83872	2.11943	2.65113	2.61135	2.52416	2.42986	2.83348	2.76886	2.52833	2.89646	1.71595	1.50928	2.29516	2.45759	2.48395	2.5251	1.8787	1.83878	2.85558	2.50326	2.44959	2.31206	2.40729	2.38423	2.53543	2.46273
CAOG_01557	13.2782	8.18007	8.27738	7.91669	6.63259	5.14848	5.21149	5.1476	5.67732	5.3317	5.71356	5.88763	7.36753	8.3168	7.81045	8.25049	12.8466	7.55358	8.17559	7.37604	5.69759	5.19928	4.87602	4.53285	5.22947	5.28815	5.62961	6.30271	6.39774	7.47351	8.12431	7.74662
CAOG_01558	11.7622	10.6582	9.03935	9.02736	9.40019	11.1431	9.38756	13.7587	9.98698	11.0805	12.124	12.4395	13.0219	13.5278	15.0715	14.4238	9.58324	9.39069	9.01988	9.08186	9.32456	10.9734	9.66904	11.5097	9.481	9.98908	10.5314	13.878	11.095	13.4669	17.0212	15.7312
CAOG_01559	2.09494	1.7194	1.95538	2.27833	2.15871	1.96548	2.36603	2.24525	1.82384	2.38003	2.08602	2.29327	1.81967	2.18597	2.11041	2.42434	1.55839	1.36427	2.28405	2.11205	1.72877	1.80638	2.18755	2.01208	2.07538	2.16549	2.05081	2.34437	2.40207	2.32451	2.51808	2.87657
CAOG_01560	12.4519	14.2925	13.3213	13.6424	10.9717	11.6776	12.7302	13.2238	12.3868	13.4975	13.0674	14.5189	16.9945	15.9167	15.7363	16.0915	13.6706	14.8927	12.981	15.3847	13.9813	14.1478	13.1774	12.9023	14.574	15.6516	14.8445	12.2632	15.4872	14.2692	13.1122	15.559
CAOG_01561	20.6104	14.2836	17.4433	17.5685	17.4317	16.6076	12.0831	20.562	16.4696	22.2579	19.107	19.3862	17.1026	14.3873	17.9717	14.9964	19.019	14.3618	17.8082	15.216	14.1613	15.7555	16.2241	19.3	18.3	16.2828	15.3892	15.418	21.8224	16.8603	16.2518	16.3099
CAOG_01562	7.99756	5.47792	5.64183	6.1036	6.01881	5.85601	5.69927	5.32622	6.18103	5.96068	5.05853	5.85614	6.33431	7.29382	7.28768	6.41728	6.67123	4.96227	5.54864	5.5869	5.38209	5.15618	5.50937	4.97254	5.16675	4.86062	6.02455	5.507	5.91279	6.16533	5.98326	6.46273
CAOG_01563	13.8196	14.0525	13.7375	10.6703	9.21219	8.79378	8.91631	8.7368	7.93384	8.83738	9.89019	11.4279	11.6837	13.101	14.5295	15.018	16.2983	15.8555	14.342	12.0143	9.91735	10.4627	10.0746	9.14782	9.47029	10.9264	12.4192	13.5899	13.747	14.4573	17.3754	16.4608
CAOG_01564	8.24123	5.36069	4.39152	5.83477	9.00077	12.3553	14.9779	16.8015	21.9183	24.3701	21.574	21.9332	20.6176	21.2837	18.0388	14.0457	7.87515	4.54339	4.68201	6.66615	9.27918	10.5995	15.7395	15.4259	17.5323	19.5602	22.2596	21.5774	19.6522	18.943	14.3578	15.5223
CAOG_01565	2.69637	1.82998	1.98456	2.0872	1.81257	1.966	1.42899	0.784259	1.31055	1.28953	1.72851	1.00086	1.29931	1.21681	0.568635	1.24891	3.01049	1.95234	2.61402	2.66392	1.85462	1.83139	2.20195	1.6573	1.49631	1.31713	0.858938	0.976333	1.15516	1.12555	0.707002	1.3156
CAOG_01567	234.599	288.565	294.511	318.642	328.684	291.428	274.374	251.963	287.686	268.862	267.31	271.162	297.929	310.339	318.351	324.292	266.669	278.06	284.529	285.489	282.02	269.099	242.405	199.613	212.796	247.126	301.309	257.573	292.977	234.084	254.423	245.075
CAOG_01568	17.5378	16.8334	19.3027	18.9843	19.4781	22.8842	23.622	25.112	27.6041	27.6538	30.1796	28.9641	30.9297	33.3808	34.4736	31.6877	15.2848	14.6628	16.4304	16.7645	16.5637	19.8366	20.4674	22.1913	22.1461	23.2525	25.8954	25.2738	25.5917	27.5435	28.7889	29.3107
CAOG_01569	4.41281	5.60224	7.90728	7.44857	7.895	7.97328	8.37512	8.63469	8.65856	7.4207	7.53342	6.9141	6.51315	6.51684	5.59816	5.26334	3.92175	4.32239	6.44817	6.94745	6.97085	7.18775	7.11343	7.39498	7.33865	7.14495	6.46277	6.21	5.52643	4.7497	4.71731	4.97253
CAOG_01571	68.7571	53.5001	51.8699	50.4726	49.335	49.2811	46.2928	54.8062	55.2399	55.2764	54.2309	57.2817	69.2964	64.9383	64.3809	58.8885	74.2975	56.4514	61.4505	59.8945	60.2139	54.7379	53.4546	56.3226	58.8211	69.5716	70.2885	69.9334	75.947	71.0508	72.7031	77.5481
CAOG_01573	10.7557	9.12799	9.68926	9.84466	12.1297	10.489	11.2529	11.4853	12.7476	12.3996	14.7354	13.534	13.9368	13.3473	12.8409	13.8686	9.63029	7.81121	8.72272	9.06003	10.4911	11.3374	10.8239	10.5814	11.8004	12.0501	12.0805	11.1376	11.4398	11.8693	12.0086	11.929
CAOG_01574	67.7787	87.9715	88.1329	83.3985	86.4071	88.4736	91.47	81.7814	88.2304	85.9628	93.0109	84.6919	88.2262	90.6018	82.0453	78.2348	52.3256	76.1484	82.9695	79.8885	75.9064	80.5773	80.9067	84.9539	81.9444	71.9068	79.7107	78.0956	69.1663	77.7835	76.2068	73.9063
CAOG_01575	4.33225	6.45013	5.07748	5.14712	5.48751	5.17052	5.3436	3.58344	4.24541	5.21541	4.97437	4.82618	5.09052	5.80484	5.96471	4.52044	3.78401	4.07038	5.08403	4.08622	4.65174	4.67863	5.5426	4.9251	5.13115	4.29572	4.5228	4.55981	5.09247	4.80114	4.10308	5.15521
CAOG_01578	3.22894	4.22868	3.73223	3.85144	3.73837	3.63441	3.83245	3.57068	3.44766	3.59318	3.80257	3.47741	3.7246	4.0313	3.63696	3.40302	3.10257	4.07349	3.5414	3.16349	3.46741	3.3518	3.16969	3.7458	3.54928	3.35761	3.42603	3.36546	3.15966	3.74328	3.58959	3.47047
CAOG_01581	1.6027	0.805863	0.741028	0.805259	1.56957	1.8417	3.1441	2.78324	4.69406	5.02097	4.89695	4.71141	4.41152	4.32671	2.40503	3.2505	1.21489	0.902438	0.624624	0.937364	1.51988	1.89606	2.91542	2.85172	4.06854	4.1364	4.96168	3.49007	4.22767	3.44552	2.10668	2.49983
CAOG_01582	14.2907	15.7595	17.301	14.7834	14.5123	15.1484	13.1839	12.5225	14.1906	11.4867	11.1277	13.6677	12.4728	12.8038	15.3078	13.171	17.1907	16.7148	16.6326	16.5207	15.2255	12.5271	13.5234	13.6025	15.6029	14.8417	11.3607	13.6855	12.7363	12.8724	13.5315	13.4264
CAOG_01583	3.49698	2.86273	2.55987	2.92303	3.09104	2.64301	2.90032	2.52368	2.69437	2.64988	2.56918	2.75686	2.92936	3.62755	3.17258	3.85282	3.65149	2.49425	2.42488	2.50667	2.49105	2.268	2.90229	2.13173	3.0114	3.01901	2.9095	3.10322	3.70246	3.96659	3.87147	4.65685
CAOG_01584	60.5856	68.4885	84.8993	81.5606	70.4775	68.5503	75.9897	69.621	73.6875	77.7058	67.7728	78.1055	66.3361	76.8322	77.629	73.964	76.6914	80.2739	77.095	79.501	78.1461	74.3605	76.4051	66.4338	69.5416	76.8993	73.6632	70.2455	74.3365	79.6273	71.2921	74.1013
CAOG_01585	0.758824	0.690776	0.674114	0.570121	1.23227	1.37365	1.79264	1.66666	2.19199	1.32321	1.03112	1.44754	1.38398	1.40849	1.02093	0.929905	0.463212	0.761433	0.594318	1.10749	1.0163	1.00202	1.93548	2.00267	1.71906	2.12633	2.02022	1.48661	1.12056	1.04757	1.01739	0.847432
CAOG_01587	28.0448	26.7308	25.7162	28.1611	24.8716	25.3027	27.2853	24.504	25.8409	30.03	29.038	29.8844	30.9628	29.373	28.5685	29.7513	25.2342	25.0138	27.3929	24.0343	24.6973	25.2052	25.8934	26.2544	25.1924	26.4473	26.488	26.0314	28.8279	26.631	27.9106	30.8892
CAOG_01588	4.45873	3.53426	4.23029	3.77446	4.65403	5.1494	4.35706	4.44237	4.03736	4.18924	4.59125	4.00323	4.43131	5.75353	4.87124	4.83197	5.27733	4.17172	4.77425	4.66341	5.31848	4.88404	3.88722	3.9184	4.21759	4.57989	4.27308	4.10698	5.29581	3.83054	3.08674	4.40086
CAOG_01589	34.3546	29.8541	24.7426	25.0226	22.7375	23.9706	25.3958	23.6913	24.872	25.4899	24.8848	24.5515	25.836	28.2145	27.6005	25.9159	29.7149	25.68	23.017	23.3567	21.2748	22.1539	23.0522	24.6244	25.1996	25.0404	25.7144	25.2683	25.0858	26.2953	27.0954	26.1857
CAOG_01590	47.605	40.3115	36.0777	36.9734	35.9177	36.1935	34.0372	35.6623	33.9503	32.1616	32.0303	34.6145	32.922	34.8896	33.7341	36.2298	43.0923	40.8983	38.8848	36.9792	36.8329	36.6111	34.6824	30.9103	32.3902	32.1794	35.8127	30.4796	35.7855	36.4963	34.1933	36.3833
CAOG_01591	67.8322	57.354	49.363	36.8648	35.4641	38.4307	40.8768	45.1182	48.3433	46.8804	57.7781	58.0963	59.1633	60.5283	67.7048	67.5086	63.1086	56.3309	45.3376	38.2795	35.8745	36.7937	41.423	46.929	45.1826	47.7805	52.1463	56.5898	56.7953	59.3616	65.9497	61.5863
CAOG_01592	18.3145	18.0243	18.7538	17.4153	17.16	17.1775	17.3702	16.0409	17.2464	16.4258	17.2397	16.7161	16.2307	16.7662	14.0194	15.2493	15.9673	16.4615	15.0145	13.8715	14.3029	14.5917	15.9867	15.6142	13.8763	15.7263	15.0541	12.9675	17.1522	13.875	12.6063	13.1643
CAOG_01593	14.6931	10.9017	12.5605	12.8153	16.0867	16.0512	13.8449	14.5768	12.2616	14.5357	18.2002	17.9859	18.2089	19.0363	17.6038	16.5136	14.9911	14.3683	12.8954	11.838	13.6023	15.6368	14.0887	16.6559	14.2777	14.6801	14.715	17.0307	20.0776	17.8962	20.1051	19.5669
CAOG_01594	52.9452	62.6716	56.7783	48.3755	51.4256	51.2361	56.2777	53.4906	57.3181	47.3873	54.5089	54.8673	64.1605	62.9467	63.6752	60.1029	53.0292	52.0574	48.6612	49.131	44.8026	49.8283	49.1905	58.1449	53.4595	53.2126	58.1776	59.5026	53.7839	61.6864	68.7663	64.9134
CAOG_01595	24.5416	22.3178	22.9352	20.233	24.2236	23.4669	24.9743	23.9244	26.4399	26.1582	25.5196	25.4326	27.5745	24.918	22.2723	23.0258	22.0432	20.1431	18.8467	19.7687	20.9641	21.8605	22.9187	21.8371	23.8642	23.1362	23.6346	22.3385	21.8193	22.7965	20.4251	19.6924
CAOG_01596	30.7337	26.0421	22.3059	20.8025	23.8697	25.8492	27.3912	27.6999	24.927	25.2444	24.8027	22.9113	21.7432	19.7244	18.0868	17.461	25.3517	22.9673	20.5815	19.5756	22.3823	25.4487	27.2107	26.2209	24.3784	21.1677	20.4446	20.33	18.4218	17.5623	16.4013	16.0227
CAOG_01597	37.4517	38.6519	28.0326	33.41	35.1282	36.8285	36.5162	40.194	35.0004	39.6279	39.5625	40.2511	41.8697	44.3904	39.6473	44.0926	36.7835	33.2703	31.5112	34.2144	36.0418	35.3642	36.9907	34.4884	39.9402	40.3757	37.4604	41.1692	39.8489	39.165	42.4881	42.2802
CAOG_01598	40.0829	31.8198	27.596	43.7826	59.0189	82.3691	109.597	121.284	140.658	148.994	163.388	161.05	167.915	174.641	155.859	143.958	39.3427	28.2399	26.9404	40.2506	53.7248	77.7593	95.7087	103.425	125.463	128.377	143.42	148.1	130.754	145.061	143.45	136.381
CAOG_01599	5.16472	5.37981	4.0302	2.7412	2.83844	3.54138	4.04617	4.30087	4.13764	4.80516	5.00819	5.98117	4.94007	5.58157	5.07023	5.77842	4.13455	4.31256	2.9044	2.92103	2.91915	3.37139	3.00801	3.93131	4.28297	5.30351	4.46636	5.10961	4.65353	5.21799	5.63797	5.78056
CAOG_01600	32.6407	28.4002	27.6086	32.0197	29.5317	29.192	30.9235	31.1187	34.6482	31.9179	31.7742	33.6897	33.898	37.2776	35.6373	38.453	34.9137	30.0803	28.2537	29.0074	30.7576	33.1314	34.4403	34.3218	34.4019	37.0921	36.2246	34.6755	36.8429	35.0365	41.2101	37.1401
CAOG_01601	11.8191	10.3755	10.0715	10.5556	10.0454	10.0841	12.221	11.2754	10.8981	12.235	12.6142	13.2253	14.1594	14.409	13.3607	12.9813	12.6595	9.76647	10.2491	10.022	11.5439	12.9275	11.895	11.3892	13.2506	13.9771	13.6343	14.5672	15.058	14.2717	14.6301	14.1558
CAOG_01602	35.6837	27.4013	27.241	26.7168	26.5283	24.1922	25.5847	23.8415	24.842	28.1031	30.3502	27.5576	30.7405	33.4236	28.2783	30.8976	36.5304	26.2829	27.6076	28.2495	28.7382	23.1882	29.0968	22.8482	28.3131	25.228	28.4577	27.3418	35.3505	32.27	26.2926	33.7928
CAOG_01603	59.6109	34.8793	31.2421	29.0251	27.4635	28.2676	28.1132	25.0836	28.2914	28.7389	29.4769	31.3811	36.4145	38.6306	35.5152	38.1486	62.4165	34.165	26.7894	26.1423	26.3454	24.9494	25.7188	26.8081	27.0064	29.4286	31.9042	28.1795	32.2663	35.982	34.7777	34.1676
CAOG_01604	27.0488	25.1255	20.8813	20.5816	21.5871	22.6935	22.8426	23.3692	24.3672	22.467	26.1313	22.3221	24.992	27.2385	24.4136	25.909	25.3359	23.6895	20.5147	21.0171	21.4479	21.4709	21.7266	25.0544	24.6912	22.9501	24.1404	25.6095	24.2497	26.0427	26.5537	25.4271
CAOG_01605	10.1763	9.66778	9.55984	11.6476	10.7836	11.2412	12.0585	10.807	11.452	11.645	12.5037	12.3347	11.9239	12.2133	11.6059	11.827	9.7813	9.07945	8.30558	10.0126	11.1864	11.2034	10.9374	9.9744	10.8031	10.8775	12.2901	11.5889	11.8991	10.93	11.0135	11.6381
CAOG_01606	17.8149	16.9707	14.5378	13.4807	14.8245	13.9009	13.4467	12.9785	14.5842	14.4381	16.4444	15.8721	17.091	16.6235	15.0668	14.7405	14.901	14.1244	13.27	13.3297	13.5947	14.1326	14.1709	15.0243	14.1787	13.6995	15.1097	14.6711	14.639	15.4763	15.021	16.174
CAOG_01607	62.3613	37.9902	28.7897	21.6391	21.1574	16.9771	12.3448	11.8617	8.8228	7.72057	8.96711	8.87485	7.24716	7.71231	6.67901	7.01483	64.0487	39.5968	26.7636	23.3681	19.3436	14.41	12.4607	11.0645	8.88054	8.84069	7.10947	6.81889	7.59928	6.44678	5.58656	6.4522
CAOG_01608	14.1612	11.6479	11.1582	10.5318	9.69733	12.7271	10.8439	12.264	11.8628	12.1152	12.8881	12.2175	13.2294	13.8882	14.3472	13.1201	14.397	11.7604	11.0145	11.9392	9.57418	10.711	11.1249	13.7355	12.3911	11.6013	12.2395	13.2497	12.6349	12.5738	14.4848	12.6667
CAOG_01609	27.3041	19.2964	16.1736	15.1215	15.4996	13.9714	14.2926	14.1802	14.5557	15.4961	17.6702	16.2892	16.8563	17.7473	15.9676	18.4405	24.0652	18.572	16.1479	16.4334	14.9733	14.058	15.0138	14.158	14.9924	15.792	15.8498	18.3314	17.9386	18.4235	18.1657	19.5571
CAOG_01610	16.5963	14.6703	10.259	11.0758	13.2076	15.101	13.8169	14.9079	16.1643	16.5371	16.7028	14.5575	16.7198	15.9805	12.173	13.4396	13.3984	13.8092	10.5037	10.1522	13.121	13.0402	16.3883	15.7253	16.7473	16.0985	16.1958	16.4776	16.9801	13.1732	11.8531	13.6095
CAOG_01611	28.4743	27.972	28.3293	31.1301	35.5601	33.9995	31.6372	28.3824	28.5102	26.3149	25.1872	25.1361	25.7665	28.2425	25.0654	23.568	25.8095	24.4218	25.056	31.5096	34.041	32.4448	30.0343	26.9813	28.9374	25.1706	25.4578	25.2826	24.5176	23.5406	22.874	22.189
CAOG_01615	27.2487	22.4188	21.5716	21.4936	23.9968	23.0535	21.7429	23.1719	21.6067	22.7822	22.9137	25.0487	24.5822	26.7613	23.9279	24.6735	28.2559	23.3869	21.752	21.9653	21.7996	22.8962	22.539	18.3578	20.4676	19.3303	24.3581	23.1818	23.5318	24.1492	28.4056	25.2535
CAOG_01616	14.3415	10.8306	7.59785	12.4663	9.23089	12.4797	19.0471	19.0617	25.6416	19.283	20.6119	26.4164	20.6156	25.9346	21.7677	26.2409	10.0963	12.1584	16.2872	12.269	13.4431	12.9665	20.4525	15.3292	15.9357	19.1767	18.1201	19.9966	24.6116	20.3535	19.1801	21.2935
CAOG_01617	6.02211	6.39489	4.66542	5.59078	8.09231	7.04789	5.49073	6.98457	5.74085	5.93125	5.74896	5.76048	4.11193	5.5057	6.06641	4.42928	7.68198	6.2162	8.60342	6.19355	8.50454	7.72054	7.18175	7.53615	5.81872	6.25718	6.75662	7.99201	5.4573	4.2421	5.28192	6.0681
CAOG_01618	104.381	101.318	88.3812	91.3087	104.517	99.3797	109.511	108.969	113.765	120.888	127.4	121.321	124.244	129.553	122.412	121.85	89.8698	93.9105	85.13	93.2834	95.5496	95.6841	105.001	113.852	117.045	120.624	122.982	115.81	121.727	122.001	124.334	127.626
CAOG_01619	5.28208	4.78549	5.19431	4.42362	4.91609	4.67937	4.81887	4.407	4.89777	4.99212	5.51746	5.46923	5.5268	6.07524	5.23912	5.43037	5.73944	4.94108	4.78794	5.36275	4.79497	5.02824	4.97482	4.57624	5.32502	4.7095	5.59266	5.36009	5.49344	5.14348	5.04821	5.04934
CAOG_01620	17.2314	10.9318	8.08403	5.12814	4.47546	3.90723	3.80427	4.43309	4.20176	4.91131	5.19751	5.58581	7.00645	8.13015	8.52241	8.95596	15.0901	8.41861	6.92278	5.14055	3.63376	3.76561	3.79808	4.03047	3.8339	4.41432	4.58289	5.58794	6.71839	6.63005	8.08433	8.70394
CAOG_01621	82.8316	69.0298	57.3946	59.2547	66.744	64.0949	63.818	67.3732	69.2505	79.0644	74.8937	77.4664	79.1617	83.2045	76.8722	75.6346	73.4317	66.8274	60.3752	59.1669	64.4305	62.1479	60.776	64.8788	69.999	69.839	72.1575	74.0419	76.3168	71.7018	69.514	72.7606
CAOG_01622	59.6928	58.7788	70.9045	74.8569	78.8651	87.9736	81.0734	87.5264	82.7945	84.3977	91.884	87.3556	81.4573	87.1983	85.2473	81.7076	46.2633	54.3008	57.5894	64.9113	67.3298	71.1434	75.4214	84.8909	82.0852	80.7522	76.9416	71.5429	80.2536	76.7483	78.787	78.9383
CAOG_01623	31.3328	35.4912	30.0676	29.7203	31.6582	32.952	36.7419	35.2449	36.9595	34.9425	34.8703	39.5037	40.6419	41.3605	39.7743	37.7125	36.1787	30.678	29.4526	29.3051	32.3651	33.4945	37.1316	42.444	38.5424	37.9955	39.837	41.7921	36.1848	43.6521	43.4692	42.19
CAOG_01624	14.3906	13.4035	13.2768	10.4999	9.97519	9.44276	9.66172	7.90691	7.24196	6.32055	6.5517	5.07797	6.0524	5.23279	5.58793	4.77139	16.0788	14.5398	13.9347	12.2527	10.51	9.42997	8.81849	7.00059	6.17642	4.95312	5.26206	5.84284	5.19134	4.52371	5.07175	4.68583
CAOG_01625	12.0469	11.7707	9.62249	9.40352	11.874	14.6718	14.2014	15.5098	15.5881	14.9986	16.4195	16.2029	16.5354	17.6446	18.7144	16.5624	14.8126	12.0305	10.1275	12.2326	12.5329	15.2662	17.2141	19.4279	18.4698	18.6828	19.6326	21.0548	17.5477	19.9434	21.3571	21.4709
CAOG_01626	5.66055	5.85323	5.12671	6.2818	7.05568	6.59921	7.80985	6.48033	6.73509	6.65857	7.47463	6.92335	7.1471	8.22055	7.53194	7.31266	5.28218	5.19547	4.7108	5.87011	6.74867	6.64417	6.80498	7.22498	6.91055	6.5736	7.5325	7.52103	6.25688	7.08497	7.52921	8.31782
CAOG_01629	115.895	132.082	124.427	122.183	117.965	119.822	107.849	110.436	93.2245	89.0318	87.9187	86.5782	83.7784	83.2759	79.4962	78.9996	104.462	113.663	112.522	114.977	106.926	108.619	103.986	100.847	91.1045	81.5359	83.9822	80.0033	79.877	74.6562	78.3392	70.8582
CAOG_01630	15.4563	12.0305	9.79123	10.2683	11.2322	11.19	12.0596	12.1073	13.6624	13.3439	15.2737	14.9434	15.981	17.8692	15.8298	16.476	13.7289	10.0244	8.58878	10.2722	10.8904	11.3891	12.1762	12.0112	13.7962	12.9967	14.4462	15.2008	14.0586	15.4055	15.5326	15.0496
CAOG_01631	48.917	41.7128	39.186	44.0274	44.2625	47.2215	48.3002	47.7055	46.7427	51.2538	55.6895	51.7422	53.6191	59.1493	56.6311	57.4759	45.982	39.9857	41.1212	43.1519	44.7894	49.0987	46.5182	50.0135	52.6678	53.6814	54.5311	57.3722	55.6552	59.274	60.8716	63.3999
CAOG_01632	35.7709	33.9394	29.9744	29.1235	26.7776	28.6173	27.2047	29.235	25.7248	22.7029	24.1496	24.6179	23.1278	23.6887	29.8195	24.0834	31.7516	30.3074	26.0906	26.2143	23.8116	25.6925	24.3023	31.346	24.6427	23.2146	22.4205	26.5165	21.234	23.5584	30.7194	24.6054
CAOG_01633	0.380993	0.378442	0.301187	0.282935	0.318875	0.357735	0.221265	0.147607	0.239	0.417649	0.508238	0.378893	0.685133	0.386639	0.38447	0.470449	0.153169	0.235651	0.220516	0.260633	0.108144	0.212304	0.363188	0.207039	0.341063	0.359267	0.336639	0.466204	0.396147	0.23703	0.438022	0.272447
CAOG_01634	87.524	93.8638	80.7853	71.844	75.1281	81.8841	75.9297	75.2818	74.2409	70.2041	75.3528	69.8543	68.4584	68.5088	66.8893	67.5082	90.1128	92.3226	86.8522	83.0256	77.4814	89.4979	87.1752	91.0486	81.4158	77.112	81.2933	86.7153	76.2552	80.0173	88.3946	84.9888
CAOG_01635	7.33861	6.44798	5.11435	4.32035	4.86986	4.39618	4.18168	4.42434	4.53614	5.90186	5.11773	5.56063	5.31143	6.13014	6.21652	5.41964	6.14483	6.18034	4.56522	4.14999	4.15847	3.90666	4.41395	4.00875	4.03371	4.16445	4.33606	4.72624	4.86421	5.04011	5.13333	5.04236
CAOG_01636	17.7402	19.1936	18.4372	17.8468	17.9621	15.0537	13.6669	15.0978	15.5063	11.7504	11.3385	12.7633	14.2151	16.0718	17.3185	15.6486	19.9055	20.3568	19.2383	19.1106	16.4243	15.6191	13.12	13.3989	15.2185	14.0198	14.4074	13.2806	14.6898	13.4318	14.2214	12.3502
CAOG_01637	0.611577	0.608721	0.506586	0.522339	0.315509	0.578341	0.476598	0.600296	0.942272	1.01929	1.18822	0.981774	1.15624	0.993031	1.27656	0.893531	0.733494	0.535804	0.446672	0.288375	0.714659	0.729671	0.995459	1.0742	1.23504	0.794421	1.05873	1.67514	1.47563	2.06784	1.89664	1.99703
CAOG_01638	24.6151	21.1024	18.9591	17.0572	18.4192	19.3562	21.6959	17.0699	19.9629	20.1012	19.3444	21.6023	21.1517	23.4748	20.1208	19.545	21.577	17.7369	16.9363	18.2125	17.1786	18.3037	18.4872	17.9065	19.5399	17.5595	17.9358	18.7671	19.5313	21.3423	19.1235	18.8169
CAOG_01639	0.791633	1.09957	0.740604	0.72747	0.688473	0.915257	0.85075	0.79182	0.797336	0.989235	0.907187	0.917433	0.924835	1.115	1.0435	0.946825	0.591968	0.776986	0.860784	0.745254	0.850694	0.914275	0.977103	0.834805	0.81371	0.865152	0.88805	0.87427	0.708312	0.914762	1.07889	0.927968
CAOG_01640	6.83814	5.33762	5.5185	5.0195	5.18399	5.86212	3.56928	5.00471	5.00618	5.58654	4.75101	5.285	5.93431	4.59951	3.93785	4.58017	4.86655	4.46112	3.73123	4.17453	3.70498	4.51519	4.23605	4.22457	2.99197	4.69777	4.03282	4.28115	4.05267	4.57831	4.57395	4.33314
CAOG_01641	101.636	101.754	100.908	107.223	96.7101	99.9312	101.805	100.654	96.6393	106.67	103.41	98.1243	100.275	101.136	99.2857	97.265	107.752	100.662	102.075	98.486	100.613	102.657	107.112	108.32	103.414	101.723	101.891	103.562	104.676	108.719	109.615	108.266
CAOG_01642	7.83279	6.72852	6.44196	5.82723	5.4517	5.70102	5.79791	5.84923	5.79675	6.03536	6.44942	6.47951	7.15032	7.00849	6.7872	6.51393	7.07232	5.03821	5.66012	5.74577	4.88121	5.91052	5.86275	5.92191	5.99416	5.5817	6.48885	6.83097	6.26179	7.21139	6.93945	7.3128
CAOG_01643	39.8979	39.5915	39.3678	40.3329	42.5186	45.3929	44.1814	45.4801	46.2544	53.902	43.3729	44.7145	44.8813	44.8355	39.3254	40.138	44.571	45.4732	48.0045	49.7781	51.5874	45.3921	51.5917	41.0179	55.1695	52.0128	45.9695	50.4553	50.5152	41.1299	38.7321	39.6293
CAOG_01644	86.7123	76.6237	83.4741	81.3752	74.9181	72.8209	72.6336	70.1486	69.3043	65.1991	66.4984	78.0856	75.0292	81.255	82.7642	85.9042	97.6388	76.8179	76.5649	78.0156	72.8381	67.4511	65.9539	69.3789	75.4024	73.6934	72.7634	75.0055	84.9679	80.6617	80.3484	83.5004
CAOG_01645	11.174	9.92481	9.63675	9.7859	9.34037	9.23478	9.16334	9.96224	9.53286	10.0033	11.202	11.0638	9.67881	11.2897	10.239	9.25208	9.12867	8.46096	8.23612	9.51836	8.7372	7.63541	8.14028	6.96484	9.09827	8.8616	9.6056	8.87053	8.7692	8.87364	9.0029	8.66853
CAOG_01646	29.1737	26.6887	24.2965	22.6513	21.289	18.7625	18.715	18.6452	18.7706	22.1638	22.3461	19.8694	22.807	20.9097	18.8019	19.6103	25.183	24.8179	24.6839	22.0791	20.121	18.3086	16.9441	17.7652	18.9063	17.6147	19.6863	21.5842	19.6213	19.6224	19.5698	19.2643
CAOG_01648	35.2915	35.4798	34.409	29.0127	29.1715	28.0826	29.8164	28.2605	27.9775	27.282	31.7501	31.1328	31.3836	33.2379	28.2124	29.6137	31.2425	30.5255	32.3739	28.5975	27.0383	25.7986	28.8124	27.6954	28.6063	27.5202	30.9224	28.7747	28.0104	28.92	29.0051	30.1249
CAOG_01651	0.124452	0.111867	0.10945	0.101153	0.0772484	0.0708709	0.0343453	0.0958957	0.111686	0.242029	0	0.0375421	0.0393032	0.152074	0.152365	0.109674	0.0335098	0.0944189	0.0688546	0	0.0881681	0	0.108356	0.12917	0.124361	0.111966	0	0.0536908	0	0.159444	0.14169	0.0984413
CAOG_01652	8.07604	6.55011	6.08759	6.29465	5.04181	5.35203	5.2255	4.67498	5.12348	5.18997	6.11096	6.07274	6.61993	6.69086	7.00717	5.90424	7.30135	6.1438	6.28862	6.01333	4.96835	4.94189	4.2471	5.38772	4.85384	4.4779	5.53654	5.35831	5.62728	5.76689	6.24595	6.37702
CAOG_01653	22.0665	25.386	23.5719	22.3347	21.1996	23.6193	24.7927	23.0632	23.7935	22.5668	24.3305	22.4965	23.9278	24.0644	23.8543	22.8275	19.0727	21.2721	22.1001	22.2068	21.393	22.9742	22.8052	24.2489	24.075	22.3911	23.7621	23.5198	23.3072	23.1669	23.9226	23.0401
CAOG_01654	4.26367	3.63811	4.53633	4.84841	4.7827	4.3193	4.24517	3.43354	4.09936	3.6655	4.81967	3.77613	3.88856	4.80172	3.12883	3.39264	2.85764	3.15341	3.89235	3.63883	3.66386	3.35934	3.96458	3.22478	3.81124	3.4631	3.64354	3.83088	3.56704	3.82261	3.49241	3.11591
CAOG_01655	14.6044	16.1138	15.7672	15.3691	16.5091	16.2891	16.2328	15.8508	14.4342	15.3412	14.88	15.562	17.0747	16.8428	16.7191	15.7351	11.9789	13.9643	13.6449	13.4738	13.1058	13.9407	13.9609	15.1225	14.8124	13.6255	14.9664	14.8055	14.8416	15.1496	16.0927	16.0463
CAOG_01656	13.2615	11.9176	10.2854	10.2038	13.0635	16.4441	14.8545	19.7015	14.7093	12.026	15.3861	12.4602	10.9501	12.7153	13.7637	11.6322	9.84115	9.2437	9.16652	8.83883	12.2404	15.1041	15.5327	15.8049	12.1898	11.5188	10.0689	13.8727	10.516	12.7499	16.3065	13.7867
CAOG_01657	11.6667	10.9369	11.7053	10.6012	9.31962	9.17967	9.16354	8.55777	7.48283	7.67723	7.84758	7.87272	7.40066	8.09508	6.35872	7.61655	9.54796	9.90429	10.397	10.1055	8.97264	8.93885	6.78858	7.11809	8.0388	6.59591	8.74273	7.0304	7.2687	6.91537	7.8778	7.0593
CAOG_01658	8.06254	9.16048	10.1778	9.10634	8.93613	8.31214	8.14583	7.1754	7.62852	9.34167	8.71468	9.00833	9.83174	9.63075	7.35868	7.97446	7.28013	7.95487	8.09221	9.02134	6.63247	8.00082	7.44931	7.37527	8.51536	7.69169	8.94422	8.39396	8.52831	7.89736	7.03089	7.26623
CAOG_01659	528.001	473.392	344.144	415.865	348.469	383.998	351.048	345.751	304.104	307.371	327.314	351.127	392.146	391.27	387.071	472.427	971.149	717.991	645.994	644.579	634.617	587.791	563.572	489.331	553.944	553.531	584.458	663.436	674.988	674.133	626.574	702.995
CAOG_01660	0	0	0.0696726	0	0.073726	0.0679779	0	0	0	0	0	0	0	0.0728486	0.144951	0	0	0	0.0682073	0	0.116701	0	0	0	0	0	0	0	0	0.0633045	0	0
CAOG_01661	0	0	0	0	0	0	0	0	0	0	0	0	0	0	0	0	0	0	0	0	0	0	0	0	0	0	0	0	0.0660075	0.0681972	0	0
CAOG_01662	0.639023	0.197337	0.383764	0	0.202969	0.0939439	0.0908279	0.252961	0	0.177791	0	0	0.102923	0.100582	0.0995111	0	0.0943232	0.266058	0.38699	0.100403	0.0828962	0.163097	0.101774	0.270858	0.087573	0	0.0938037	0	0.087019	0.08995	0.066036	0.0686734
CAOG_01663	5.59306	5.23969	5.9159	5.70181	5.19407	5.45351	5.09231	5.27954	5.04517	5.03008	5.96028	5.86927	6.37165	6.43068	6.11976	6.63164	4.6037	5.02425	5.7282	5.341	5.05773	4.72982	5.37916	4.39834	5.30497	5.59721	5.37416	6.12129	6.16069	6.02779	5.92575	6.34363
CAOG_01664	99.113	95.2639	93.9705	83.3038	82.4199	74.2004	71.2295	72.6168	70.9257	75.7412	76.1004	71.446	72.2367	75.5834	68.8823	69.5531	81.9487	87.7246	89.5449	80.4327	75.5093	72.5186	70.2219	66.4581	70.2647	70.8949	72.2909	69.9417	71.9013	69.4366	67.9263	67.7093
CAOG_01665	13.6916	13.0987	12.0894	12.5881	11.134	9.79515	10.527	8.7179	9.32374	9.72401	9.74012	7.94082	9.5654	10.6833	9.86771	8.28022	14.226	12.7458	13.1434	11.7444	10.8513	10.2277	10.7963	10.0971	9.13763	9.77369	9.43854	7.81266	11.0921	8.38762	10.6561	8.89305
CAOG_01666	25523.6	25767.1	25465.2	22417.5	23869.7	24381.1	23756.9	22590.6	22232.6	23319.7	22464.3	24053.4	23132.5	22832.2	22031.2	23960.4	19690.3	20664.9	21290.8	19090.6	19862.7	19172.6	18352.1	12965.1	15035	16090.2	16444.2	16391.4	16776	16728	16680.8	17469.6
CAOG_01667	34.708	34.878	35.8321	41.6788	49.8985	64.4016	72.7994	78.0708	70.9823	64.0913	56.2158	53.3727	48.2606	42.3839	35.0562	35.3891	32.7986	38.0524	35.9749	38.0769	50.0156	64.6957	74.5825	73.2025	72.2292	64.3582	56.1297	48.8401	50.6916	38.797	34.5688	33.9269
CAOG_01668	2.39556	3.13789	2.45375	3.25497	3.09628	3.46709	4.43234	3.6796	4.15652	4.48511	4.51878	4.39105	5.1162	5.13176	3.59582	4.4552	1.87965	1.9812	2.68076	3.07864	3.17972	3.4305	4.41651	3.62749	4.15119	4.57732	5.40399	4.3998	3.89297	4.25424	2.91331	3.27619
CAOG_01669	24.5568	23.238	15.6686	13.997	13.0582	14.0783	14.8322	15.957	14.2508	14.0414	16.9526	16.5833	17.4621	17.6961	17.2229	15.1673	24.4837	22.6441	16.7429	13.2397	12.9024	13.7429	13.4725	14.3533	14.8239	15.6775	16.2513	17.077	15.6365	16.6247	15.9866	15.5864
CAOG_01670	108.415	84.0362	94.9607	95.2692	103.114	95.6253	109.846	108.267	107.464	106.68	109.319	113.881	128.883	130.51	126.183	137.169	118.366	92.5994	94.176	110.493	108.342	104.988	112.144	119.492	119.707	121.141	127.887	135.246	125.798	145.608	154.633	149.027
CAOG_01671	19.4147	18.3116	18.5295	16.6155	17.5968	16.9822	18.0473	18.4751	17.2999	19.3217	20.0133	18.6098	19.6657	19.5312	18.0228	18.796	16.5567	17.6703	18.8284	18.0977	16.6569	17.7863	16.6128	16.1454	17.6727	18.1921	19.0881	18.4736	18.8737	18.8885	18.3033	18.9467
CAOG_01672	36.2157	29.7098	24.7801	25.0377	24.7276	20.0898	22.701	19.5938	17.8647	19.5509	18.3356	19.1219	18.8372	20.5917	19.7304	19.7603	36.2663	24.8387	22.3567	24.2043	21.4832	19.4004	20.9915	18.6213	19.2103	18.5684	19.6896	17.0739	18.9544	18.0896	18.8575	19.3337
CAOG_01673	165.913	110.557	103.875	120.742	103.758	97.143	93.1198	99.1146	88.3084	96.1448	101.751	97.4775	113.535	113.248	110.462	122.057	164.979	114.987	113.248	124.853	118.401	114.624	106.507	89.8399	89.2996	102.674	94.0649	109.204	126.228	117.52	131.755	132.425
CAOG_01676	9.58117	10.5788	8.87839	8.98041	8.92543	10.5404	11.5762	10.817	10.2379	10.94	10.6732	11.5522	11.5263	12.1792	10.6463	10.8827	14.3516	11.2384	12.5739	12.5451	11.8539	13.463	14.7473	13.9954	15.9622	16.194	15.9939	16.3769	14.1075	16.3523	14.716	13.3356
CAOG_01677	9.43759	9.71895	10.2339	8.79413	8.19774	8.80241	8.3973	8.41352	9.20764	7.9141	7.80357	8.60478	9.48212	9.27968	8.96746	8.52489	10.5599	8.80492	9.22151	8.59879	8.4344	9.41197	8.73283	8.28405	8.26374	8.80679	8.99725	9.20868	8.58208	9.39829	9.72463	9.87918
CAOG_01678	5.44378	4.26283	3.63619	3.83907	3.65841	4.38869	4.10868	3.99705	3.63544	4.17551	4.56201	4.39368	4.39023	4.55917	4.24727	4.06026	4.35457	3.56516	3.0478	3.77958	3.38969	4.00452	3.79493	3.63957	4.32267	3.7677	4.06272	3.80829	4.15623	4.02558	4.05193	3.97964
CAOG_01679	14.4729	11.8206	10.075	9.45149	10.3228	9.87503	8.86938	9.99278	10.8753	10.0872	10.9081	9.33366	10.6117	10.2578	9.33555	9.0073	15.0969	11.5274	8.70286	9.84338	8.86088	9.06256	8.96834	10.1428	10.3397	9.18622	10.9263	10.592	9.24845	10.4628	10.1197	10.3949
CAOG_01680	9.7716	9.96994	10.1081	9.96357	10.7534	10.1404	11.2926	9.99174	10.6757	10.6436	11.4589	10.5644	10.4418	10.5702	9.82771	10.4908	8.53902	9.04132	9.65195	9.04925	10.0775	10.0056	9.52991	9.61895	9.91241	9.61994	10.434	9.61618	9.63704	9.51621	9.02022	9.53443
CAOG_01681	83.6415	76.4885	76.9419	72.4995	78.9655	77.6933	81.9836	81.9672	82.0339	87.6658	97.9302	86.4723	88.7627	90.5591	86.3946	81.575	70.8147	64.2277	67.3533	69.0784	70.5915	72.0427	76.4389	85.7244	78.7598	79.3174	78.9242	79.4741	79.958	80.2453	86.0172	84.9161
CAOG_01682	253.473	237.991	225.749	222.015	238.112	237.552	204.059	221.709	238.979	249.371	233.118	258.049	236.372	240.811	212.389	250.443	225.884	196.181	217.369	202.179	195.379	201.066	191.246	181.341	191.408	207.758	199.468	197.957	225.952	208.395	231.379	220.391
CAOG_01683	10.2277	9.09224	7.69361	9.49816	12.9191	10.2164	8.68934	10.7489	8.35098	10.4149	10.7265	9.71991	13.0898	15.2077	10.4245	11.7936	10.3124	7.35807	10.8105	11.4722	11.3588	10.5859	12.3548	11.7965	12.4186	11.5375	12.0499	12.5836	15.3819	11.4592	11.5684	12.7507
CAOG_01684	96.8633	91.6843	74.0472	77.2384	72.2039	78.1356	69.9023	76.7153	71.7165	65.6825	65.3373	69.9462	73.0146	79.0231	85.9629	81.8845	111.094	102.38	75.5649	72.8501	70.7002	68.095	75.8392	61.1812	67.4322	74.8851	67.3214	74.7598	84.6993	78.3976	81.9215	76.2904
CAOG_01685	27.9971	26.4072	27.4272	28.0885	28.8857	29.1526	31.2742	31.2049	32.7217	34.415	36.5174	36.1758	36.5222	38.9785	41.424	36.1249	26.2558	26.9235	29.1328	27.4483	31.6189	32.2762	30.181	34.0124	34.9546	35.6179	38.6295	38.5705	36.3918	36.0728	37.1091	35.645
CAOG_01686	60.6908	52.3193	57.5252	55.2258	61.6944	53.548	55.1133	59.1171	56.5597	63.8444	68.1745	62.0082	62.6137	68.3995	61.6203	59.1704	50.4486	48.0954	53.3168	49.6461	49.8757	52.0948	50.5088	48.9423	53.369	53.4381	54.5533	55.9548	56.9107	55.4965	50.7935	53.3378
CAOG_01687	14.9004	10.3125	8.77249	10.8536	11.8544	12.2993	10.2889	10.799	10.5771	10.9684	13.6629	11.6584	13.3619	11.2441	11.4359	10.89	12.5295	9.77314	8.816	8.93359	8.29138	9.75978	9.39429	10.1818	9.65385	9.26795	9.77874	9.69629	8.86567	9.20277	10.3463	10.2378
CAOG_01693	61.1102	49.8984	57.8509	61.0299	57.4429	60.0848	58.3454	54.3133	54.4876	52.3496	61.3132	60.8792	66.276	71.6916	65.2605	70.0464	72.0347	46.1689	66.4133	69.9275	64.2071	63.3085	64.5805	61.3456	66.5232	63.6921	66.8152	75.0723	77.9808	81.1717	77.305	89.2016
CAOG_01694	18.3723	23.4388	19.6486	17.6965	17.5096	22.1357	19.5596	22.6944	20.1208	19.3665	17.9672	16.402	16.486	17.601	19.7422	18.229	15.69	18.7552	18.918	17.209	16.6033	19.5162	18.8678	25.2763	19.4896	17.2499	17.5827	20.567	17.2234	17.5835	22.4365	18.0493
CAOG_01697	38.8523	45.576	34.8284	41.999	36.4043	35.0286	38.0009	41.1794	35.5552	39.0435	36.1497	38.7077	39.9122	40.5005	36.695	37.2473	39.6208	39.3649	35.3037	37.7293	36.7861	40.9158	40.2924	37.7278	36.3123	41.7092	42.8231	41.7338	41.4036	38.2145	34.1973	35.1127
CAOG_01698	8.04907	7.84012	8.88336	7.32204	6.6985	6.45152	6.81342	6.5933	6.57467	6.38238	6.26765	7.14354	7.21925	8.25711	8.29762	8.21171	7.65658	6.57553	7.44517	6.65348	6.72239	6.10307	6.11944	6.26606	6.04051	6.08454	6.43781	6.43824	7.27742	7.85717	8.67251	8.36806
CAOG_01699	1.85485	1.93348	1.8372	1.44508	1.7744	1.6226	1.90549	2.30245	1.73748	1.62939	1.60276	1.56051	1.50652	1.3907	1.95358	1.60672	3.32065	2.40076	1.81548	1.98522	2.17151	1.9535	1.68957	2.59703	2.10282	2.35719	2.20143	2.22462	1.89165	1.9677	2.76414	2.06753
CAOG_01700	261.051	260.276	296.955	337.941	370.463	405.376	496.067	501.303	527.591	485.587	551.01	533.789	555.529	547.209	519.013	516.968	285.234	239.486	272.722	328.855	341.648	390.798	442.333	474.95	521.191	514.637	545.902	549.322	517.758	542.689	524.643	535.674
CAOG_01701	27.8716	25.2848	26.7706	25.9481	27.4585	26.6361	24.7316	26.2231	27.4062	26.1995	29.339	28.0774	29.7005	28.429	28.3468	28.3131	29.8667	24.5049	24.1108	24.7266	22.9803	24.2919	26.2219	24.7945	26.7437	31.8435	30.3308	27.3377	29.266	26.7049	26.3115	29.3673
CAOG_01702	9.32872	12.3031	12.6949	11.6	11.0565	9.66262	10.841	9.37668	9.18906	9.94259	9.18897	9.33858	8.01799	10.4024	8.48776	7.80419	7.6405	10.8761	12.0522	10.7411	10.3384	10.5752	9.65016	9.58191	8.39028	9.07596	9.03487	8.07976	7.9966	7.6394	7.8063	8.53123
CAOG_01703	7.07579	8.39997	15.5241	26.0715	37.6546	40.5688	40.7954	37.0499	32.9255	29.9042	25.94	19.9286	16.2146	12.4927	10.2527	10.236	6.53376	6.25344	12.1158	23.1223	33.7523	38.6232	38.2622	38.6593	31.6089	23.6524	20.6068	18.0184	15.3266	11.7537	9.91314	7.81751
CAOG_01704	18.8414	20.9951	21.8864	21.4265	22.3197	21.3628	23.2602	21.2712	21.6713	21.3698	23.3576	20.6815	21.1162	20.4333	18.8943	18.2414	14.9578	18.3044	20.8088	19.6046	18.6587	20.025	19.911	19.6564	19.4288	18.36	19.4417	19.3166	16.544	17.4397	16.6778	15.899
CAOG_01707	13.3725	13.4693	15.5961	10.5118	12.5107	11.5632	12.4812	14.0008	11.0505	14.2674	11.7149	13.1749	14.5352	14.8976	12.1016	11.3759	9.24392	11.3488	13.3248	10.4527	11.1909	12.3818	12.308	10.1328	13.9122	13.3364	11.2705	10.7722	13.5198	9.44472	9.27958	12.085
CAOG_01708	6.36654	7.67163	6.58557	6.18724	6.75184	6.72275	7.52238	6.80934	7.04096	7.16909	8.02308	8.38488	8.72432	8.56079	7.61768	7.76812	7.02974	7.13275	7.37644	7.56627	7.19136	8.04169	8.30858	8.13443	8.04174	8.06885	8.91648	9.61475	8.40333	9.0025	8.39324	8.42247
CAOG_01709	4.42077	4.19313	3.8804	3.71909	3.82969	3.78179	4.4041	3.96534	4.13808	4.45416	4.63787	4.85799	4.72262	5.00851	5.19243	3.96004	3.05412	3.08383	3.11426	3.2061	3.11578	3.35952	3.37466	4.18037	3.71031	3.36997	3.95084	4.36297	3.80877	3.74326	4.94532	3.75401
CAOG_01710	13.3263	12.9466	9.90253	9.54411	9.21242	8.90458	7.97978	9.27855	8.52255	10.2974	9.80876	8.73007	8.73149	10.1136	9.64952	9.36471	11.2593	11.2238	9.88302	9.10965	8.63623	8.53223	8.03818	9.13509	9.35092	8.56703	9.2933	9.04049	9.04075	9.3001	10.233	10.1795
CAOG_01713	4.14903	6.03682	5.77298	4.5297	4.37867	4.87354	4.2815	5.10438	4.27435	4.09072	5.06436	4.94437	4.78696	5.1437	4.93102	4.62914	4.01396	4.6471	5.34455	4.6893	3.60816	4.57184	4.9788	4.40787	4.40338	3.79688	4.71816	4.75029	4.53186	4.65963	3.79283	4.2324
CAOG_01714	42.6557	53.2094	56.3542	53.6321	57.8818	62.717	62.7561	64.4983	65.4512	65.1997	73.0262	69.8145	74.1652	74.043	68.4747	65.9133	35.0023	49.8638	52.5776	55.4828	58.8858	57.1519	65.4546	60.1616	60.85	64.5411	65.9592	66.2913	62.9069	61.6776	63.1768	61.5656
CAOG_01715	33.2766	32.6178	31.3065	28.5091	29.2264	29.6542	29.4081	32.1147	31.9139	29.527	32.7545	33.0652	37.107	38.9516	37.4016	37.2179	33.2073	30.0223	30.7186	27.7585	28.2084	30.4053	32.0696	32.0172	30.5573	31.0423	35.5184	35.2646	35.1266	36.2629	40.0471	39.8739
CAOG_01716	16.6589	20.0329	17.0894	16.8533	14.458	15.4164	15.3588	14.941	14.9907	13.3602	12.4659	15.4958	15.6661	15.8476	14.5276	15.0926	18.6549	18.3493	17.8761	16.7823	15.3201	15.0714	14.0386	14.283	14.3499	15.9793	16.3281	14.7007	14.6797	15.6224	14.4605	15.269
CAOG_01717	4.06979	4.83137	4.35936	4.58664	4.08447	5.31851	4.5182	5.02495	4.24235	4.3665	4.72868	4.65895	4.89601	5.33669	4.80488	4.67682	4.30974	5.10859	4.8953	5.17241	4.4431	4.7013	5.04392	4.59861	4.43285	4.49261	4.95613	4.61146	4.53081	5.00528	4.33076	5.25317
CAOG_01718	1.43904	1.23946	0.88922	0.978328	1.14829	0.798879	1.01944	1.04433	0.641242	0.661489	1.17842	0.84908	0.654897	0.473912	0.929937	0.626717	0.705417	0.864928	0.68483	0.95654	0.824596	1.002	0.8235	1.24843	0.745382	0.671414	0.626961	0.564637	0.757492	0.894736	0.428728	0.288411
CAOG_01719	265.935	282.508	293.217	258.176	242.947	237.351	223.151	230.174	224.447	239.575	235.914	239.128	243.765	248.668	237.312	227.167	264.55	289.219	300.222	274.587	257.05	231.472	241.386	235.248	235.67	242.858	243.52	239.925	252.528	243.405	246.992	239.227
CAOG_01720	13.4248	7.86448	5.70903	8.96887	13.761	20.5181	27.2766	28.3117	35.3178	38.7325	43.2526	36.7614	37.6967	33.9947	26.4029	26.7955	12.0464	7.82488	6.27669	9.73114	14.1272	19.6804	25.1957	29.1623	34.8084	34.7178	37.5442	34.9928	30.1553	31.8837	25.5301	24.7181
CAOG_01721	14.6131	15.9534	18.3092	14.5734	14.435	14.5986	13.5299	12.8281	12.1418	10.1318	10.99	10.5314	10.6096	10.1861	9.79769	11.7375	13.0166	14.8644	15.0891	14.0859	12.3837	12.8756	12.267	11.958	11.1858	9.83259	11.6491	9.17542	9.66161	10.4245	9.39649	9.34788
CAOG_01722	30.4467	28.5511	29.0731	29.3548	31.456	31.6817	33.4817	32.3757	34.6277	32.5777	34.2113	35.8738	36.7914	43.0175	38.9571	41.389	36.0864	34.4435	32.2908	35.2363	33.7906	35.6319	37.7016	35.219	39.2221	40.8098	40.8275	42.8662	37.4272	44.8775	45.0823	42.4628
CAOG_01723	12.1014	10.1213	8.83911	8.22237	7.77604	8.37956	8.79079	7.67651	8.86907	8.42294	9.06901	9.37557	8.92316	9.37202	8.51076	8.10839	9.95633	9.16164	9.09155	8.44803	8.1451	6.90196	8.26267	7.61527	8.41983	8.78714	9.10787	8.26422	8.20949	8.48502	7.65252	7.69597
CAOG_01724	0	0	0.264398	0	0.279843	0.541835	0.23156	0.209016	0.256704	0.425488	0	0.269303	0	0.324394	0.222707	0.510449	0	0.270633	0.27566	0	0.220987	0	0	0	0	0	0	0.213757	0	0.311396	0.188165	0
CAOG_01725	243.686	265.747	251.008	248.996	256.907	245.455	249.49	247.17	233.988	274.305	263.83	248.5	243.417	238.635	239.508	227.694	235.64	259.089	282.517	262.156	259.015	254.221	267.831	268.948	273.204	262.609	248.594	261.861	244.519	245.174	240.179	247.931
CAOG_01728	8.62117	7.32272	8.10359	7.04755	7.86323	8.75554	6.31996	5.16955	6.29697	6.33644	5.51464	5.97203	5.91339	6.38587	5.54121	5.74791	8.22497	5.92144	8.10448	7.44969	8.02096	6.90495	6.4361	6.10937	6.23657	7.3218	5.62592	6.45871	6.72984	6.2789	6.379	6.18639
CAOG_01729	29.5539	26.9496	29.0194	35.1332	49.1881	58.2827	63.7335	53.7655	47.256	44.9266	42.1038	34.8171	28.5557	29.7331	24.9165	20.7259	27.0177	21.8863	26.3997	33.6195	48.3628	60.5243	62.2581	58.1496	52.0806	43.2592	41.143	35.5712	32.619	26.9243	25.5428	22.0246
CAOG_01730	21.0976	20.7421	17.9082	17.6807	15.844	16.4726	17.3254	15.812	16.3106	14.5178	17.049	17.8302	15.785	18.2638	18.6821	19.5394	24.8801	20.2375	19.3328	19.5588	17.9378	18.9392	18.1431	17.8097	18.5197	17.4506	17.4095	19.2566	18.5723	18.3024	21.8138	18.9989
CAOG_01731	14.6639	16.7796	18.325	17.9939	19.4414	22.9564	26.8036	26.6935	25.596	23.0816	22.0714	19.5556	18.0047	18.1633	16.069	14.2191	14.8219	15.49	16.7495	17.4687	18.261	22.5094	24.5504	24.8613	23.791	21.5017	21.5242	19.0252	15.7878	15.4342	14.4949	11.4386
CAOG_01732	6.42248	6.29956	5.9899	6.18652	6.67939	6.8506	6.64697	6.12842	7.0715	6.60337	6.61255	6.76481	7.31988	7.3017	6.86928	6.54101	5.38375	4.60437	5.69134	5.73113	5.1319	6.04986	5.89192	6.02389	6.15847	6.03012	6.29315	5.98097	5.67372	6.51897	5.80931	5.87213
CAOG_01733	129.378	133.35	143.686	120.562	116.294	107.343	109.663	113.054	108.745	104.533	114.33	115.087	110.37	113.555	122.018	119.533	118.33	124.885	124.944	113.021	103.938	103.243	99.5327	103.08	102.634	100.506	102.405	110.809	106.613	105.172	112.685	109.921
CAOG_01734	7896.67	7295.02	7930.37	6925.44	7832.48	7234.09	6935.84	7499.91	7270.54	7585.49	7799.14	7532.44	8099.78	8067.19	7874.47	7875.78	6705.02	6415.37	6490.93	6490.24	6435.41	6164	5980.85	6810.5	6402.37	6395.39	6796.28	6610.59	6960.3	6897.29	7081.14	7496.64
CAOG_01735	153.444	125.084	109.688	104.277	84.0818	87.5915	85.1475	95.2537	85.734	83.311	81.8103	88.852	92.2372	96.5401	100.415	103.037	139.95	138.894	112.15	102.114	98.7951	92.6326	83.6963	81.6063	78.8166	89.3921	87.9887	96.0552	91.8281	85.7048	96.5883	89.2215
[truncated: 7,242 more rows]
