# Supplementary material for: Cell cycle transcriptomics of Capsaspora provides insights into the evolution of cyclin-CDK machinery
Source: PLoS Genet. 2020 Mar 16;16(3):e1008584. doi: 10.1371/journal.pgen.1008584 (PMC7098662; doi:10.1371/journal.pgen.1008584)
Supplement: S5 Text — (TSV) [file pgen.1008584.s020.tsv]

rank	target_id	JTK	RAIN	sum.ranks	final.rep1	final.rep2	hierarchical.cluster	kmeans.cluster	cluster	gene.age	human.ortholog	cerevisiae.ortholog	pombe.ortholog	t1.1	t2.1	t3.1	t4.1	t5.1	t6.1	t7.1	t8.1	t9.1	t10.1	t11.1	t12.1	t13.1	t14.1	t15.1	t16.1	t1.2	t2.2	t3.2	t4.2	t5.2	t6.2	t7.2	t8.2	t9.2	t10.2	t11.2	t12.2	t13.2	t14.2	t15.2	t16.2
1	CAOG_00768	3	158	161	3	7	4	2	G1/S	Paneukaryotic	NA	YOL012C	P48003	1351.45	1211.1	863.355	582.331	364.577	242.369	181.303	134.512	122.932	105.748	110.133	142.637	217.716	293.153	427.613	470.191	1292.71	1327.22	840.479	526.702	320.965	249.051	177.127	125.192	108.759	108.201	111.337	141.803	214.897	304.643	395.443	469.752
2	CAOG_06729	3	163	166	7	71	1	5	M	Paneukaryotic	ENSG00000138778	YKR095W	NA	4.85122	2.95265	3.24599	5.30804	8.14183	10.4986	12.0815	12.7829	14.9691	16.305	17.2879	15.2918	14.7414	13.5006	11.512	10.5679	4.47903	3.13042	3.10882	5.61343	7.79924	10.0435	12.4302	12.8052	13.1252	13.7742	14.1067	14.2115	11.7372	12.3919	10.6613	9.96659
3	CAOG_04412	10	166	176	10	169	3	4	G2	Paneukaryotic	NA	NA	NA	8.87158	11.227	11.5141	12.403	15.8525	18.9684	20.4925	18.781	15.9079	13.5538	13.0306	11.0417	9.61689	9.06419	6.60972	5.60142	9.05998	7.76354	9.02883	11.3177	12.6663	17.033	18.9887	18.2247	15.7159	13.0311	12.6024	11.3866	10.1728	8.33751	6.56457	5.70434
4	CAOG_07034	3	175	178	12	62	4	2	G1/S	Paneukaryotic	ENSG00000168496	YKL113C	P39750	115.985	50.746	40.8135	27.4044	21.2492	19.8964	18.5152	16.5169	17.0576	21.3187	26.262	28.0553	33.5124	45.2517	45.678	52.243	119.602	47.5467	37.7547	30.1426	19.8623	16.4688	16.5096	13.7617	16.0103	16.9521	20.3481	25.5088	33.8241	38.3974	42.7154	47.4104
4	CAOG_07601	20	158	178	213	661	4	2	G1/S	Paneukaryotic	ENSG00000084092	NA	Q09700	11.602	9.30921	8.23278	7.1443	6.33537	5.98644	5.45431	5.43987	4.47796	4.63665	5.23619	5.68693	6.04899	6.14836	5.96028	6.5568	10.7166	7.86139	6.52447	6.1714	5.73245	5.41776	5.60925	4.98086	5.08319	4.63303	5.43143	6.31306	6.0329	5.94498	6.39813	7.32293
6	CAOG_07711	10	170	180	6	5	1	5	M	Unikonta	ENSG00000126970	NA	NA	8.09918	5.80661	3.9523	3.866	6.09151	7.46059	10.523	11.9923	14.9778	18.2701	18.4126	18.6339	19.0365	17.3955	13.2453	12.6965	7.5073	5.59481	3.68582	3.64638	5.73022	7.85038	10.3435	12.0077	15.4552	17.1839	18.5432	17.2041	16.3288	15.1533	13.3269	12.8381
7	CAOG_07589	20	161	181	162	65	4	2	G1/S	Paneukaryotic	NA	NA	NA	1603.32	1468.97	1178.44	1021.71	857.661	799.139	717.275	696.678	697.812	644.118	652.276	736.89	728.745	792.984	819.367	821.688	1704.1	1466.2	1226.65	970.177	854.325	742.849	744.543	713.368	669.518	664.598	686.118	712.819	731.586	779.296	797.863	810.434
8	CAOG_08819	10	172	182	56	49	1	5	M	Capsaspora	NA	NA	NA	10.3525	10.7954	12.9533	13.8287	18.5088	17.7152	20.5294	22.7004	24.1092	28.6446	27.899	23.9339	21.1451	18.4817	16.0144	13.1349	8.71715	8.19305	12.6959	13.2854	15.0506	16.0041	19.052	21.0431	23.049	22.2017	23.4761	22.6719	20.9387	17.4023	15.2124	13.8677
9	CAOG_06667	3	180	183	24	81	1	5	M	Capsaspora	NA	NA	NA	35.796	29.0263	27.1457	28.7245	36.368	46.1421	54.3207	56.6336	60.2301	79.9063	76.9822	66.3771	63.0936	61.3669	49.0658	37.3201	19.5091	16.3629	14.2431	17.2808	23.7738	28.9043	38.874	48.7393	53.8754	52.4812	54.4386	52.4888	48.6418	45.8931	38.9133	38.2142
9	CAOG_08315	3	180	183	24	81	1	5	M	Capsaspora	NA	NA	NA	35.796	29.0263	27.1457	28.7245	36.368	46.1421	54.3207	56.6336	60.2301	79.9063	76.9822	66.3771	63.0936	61.3669	49.0658	37.3201	19.5091	16.3629	14.2431	17.2808	23.7738	28.9043	38.874	48.7393	53.8754	52.4812	54.4386	52.4888	48.6418	45.8931	38.9133	38.2142
11	CAOG_04269	81	103	184	245	64	5	3	S	Paneukaryotic	NA	NA	NA	13.7591	13.8725	13.1812	17.5017	23.4238	22.0007	18.8675	16.3762	13.7332	12.647	12.2948	11.6195	10.0204	8.95612	8.74361	9.13073	11.9332	12.6278	14.3593	18.0536	20.989	22.2077	18.4131	13.1977	13.7399	11.971	11.1483	10.2238	9.50507	8.74022	8.29141	8.1922
12	CAOG_01308	10	180	190	21	547	1	5	M	Capsaspora	NA	NA	NA	3.2353	1.55548	2.58001	2.64663	3.5601	5.42162	5.99072	7.22916	9.54913	11.3106	9.97941	9.47446	9.02702	7.49689	6.43881	4.81885	3.84997	2.65182	1.62553	3.49852	3.86526	4.85206	6.73278	5.92936	8.17588	8.75178	8.58159	8.60671	8.74745	7.7364	5.27023	5.49042
12	CAOG_03380	20	170	190	19	201	1	5	M	Paneukaryotic	NA	NA	Q9UST6	21.3718	18.2157	12.8562	15.815	25.4854	34.4829	46.1539	49.684	60.7255	74.0255	74.0269	71.368	63.5654	62.0879	50.495	44.928	23.2656	15.177	11.1059	17.1842	25.4247	31.1826	42.6531	51.6701	57.2319	66.7017	63.7444	59.9619	60.6351	58.3517	46.3011	47.0534
12	CAOG_06578	81	109	190	78	36	2	2	G1	Paneukaryotic	NA	NA	O14344	181.52	140.718	141.472	123.981	115.627	111.048	108.581	104.547	108.836	119.984	130.849	140.657	152.304	161.648	172.217	180.39	169.677	134.18	133.092	122.011	104.74	101.351	106.47	111.296	114.168	119.129	131.849	138.239	153.614	162.059	165.568	174.125
15	CAOG_04357	81	110	191	580	217	1	5	M	Filozoa	NA	NA	NA	41.0192	38.9405	31.3447	34.2094	37.5982	39.478	44.2467	41.0615	46.2885	49.7566	49.6817	49.0738	51.4161	51.4216	42.2389	41.4396	33.1996	30.7424	29.5071	32.7238	33.672	36.6594	39.0535	43.1469	46.9036	44.5069	48.1007	48.9042	46.818	45.3231	41.5733	42.1621
16	CAOG_04661	3	193	196	7	46	1	5	M	Paneukaryotic	NA	NA	NA	54.0734	49.3196	24.1034	19.0711	38.0701	62.133	103.742	135.46	180.944	189.014	210.03	201.219	199.186	183.558	152.633	126.412	48.6931	47.8768	21.0194	21.4939	37.6966	63.9653	97.7417	143.787	166.941	181.689	199.451	200.297	170.621	178.788	152.644	134.488
17	CAOG_00958	81	119	200	83	51	4	2	G1/S	Paneukaryotic	ENSG00000111602	NA	Q9UUM2	16.3581	7.46548	5.74472	3.77204	2.72858	2.25808	2.07096	2.01072	2.4596	2.96494	4.03611	5.38478	7.51477	9.24069	9.05217	10.011	15.7517	6.70006	5.92867	4.07028	2.35407	2.08596	2.10046	2.38519	2.62654	2.95615	4.01553	5.45018	6.83185	8.58017	9.45093	9.75104
18	CAOG_00293	20	184	204	51	205	4	2	G1/S	Paneukaryotic	NA	NA	NA	39.1919	16.5796	15.1401	10.7239	10.5546	7.31708	6.77111	6.41245	7.02312	8.19476	10.1081	11.9301	14.5036	16.2879	17.0209	16.7292	32.5958	14.8795	12.7724	9.93387	7.25821	6.60421	6.98929	5.70482	6.65012	6.89137	8.01441	9.04336	13.8792	14.5873	14.1993	15.7623
18	CAOG_03742	44	160	204	585	150	1	5	M	Capsaspora	NA	NA	NA	4.15908	2.86036	2.79294	5.39664	8.15858	8.97559	8.48173	10.435	10.2149	13.1893	13.0883	13.2572	13.461	10.5565	10.6497	9.02222	2.36015	2.56173	2.42303	4.29093	6.44307	7.21743	8.70853	8.67291	9.5375	10.2888	10.6182	10.9793	10.0517	8.33914	7.6351	7.45181
20	CAOG_01959	20	185	205	65	2	4	2	G1/S	Capsaspora	NA	NA	NA	17.3482	9.3026	8.0633	5.8923	4.24936	3.50489	3.36414	3.00141	3.30311	3.27164	3.54286	4.46515	5.62893	7.3882	8.65199	8.90724	17.1543	8.65278	7.51801	5.92349	4.13517	3.47103	2.63282	2.88373	3.19573	3.46031	3.9029	4.88852	6.05902	6.84335	7.23536	8.81929
20	CAOG_05121	20	185	205	15	9	4	2	G1/S	Paneukaryotic	ENSG00000132646	YBR088C	Q03392	637.639	287.613	240.347	166.853	134.655	102.301	92.4141	87.4808	95.3616	115.27	127.523	157.747	197.687	232.815	244.821	263.192	656.889	278.07	229.63	167.629	124.125	95.9902	88.5314	84.7288	87.1749	96.1932	116.257	140.031	181.982	215.279	225.225	250.037
22	CAOG_03813	20	189	209	49	6	4	2	G1/S	Paneukaryotic	ENSG00000095002	YOL090W	O74773	41.6329	19.6419	18.3023	13.2489	10.4181	8.95353	8.27959	8.16208	9.89916	11.2824	15.216	16.5766	19.5758	25.0115	28.2394	26.7755	41.718	20.7015	18.0907	13.5903	10.9043	8.45923	8.17553	7.51136	9.37939	10.3946	13.1349	16.5873	20.0026	20.9687	25.6375	28.0606
22	CAOG_07417	1	208	209	18	177	1	5	M	Paneukaryotic	ENSG00000121152	YBL097W	Q9Y7R3	7.63794	4.66035	2.99353	4.18322	7.15828	10.1847	14.0283	14.8537	18.8243	21.9895	23.5509	20.8377	20.3336	19.656	14.9693	13.3897	6.78592	4.67363	2.72009	4.82541	7.08023	9.89911	13.2606	14.1005	18.552	18.9397	20.4861	17.5113	17.7192	16.3763	13.0389	13.8937
24	CAOG_07003	20	193	213	84	154	1	5	M	Capsaspora	NA	NA	NA	4.56286	3.81485	2.28284	2.39694	2.9664	4.36331	5.98624	6.03237	8.50465	10.5558	11.0655	9.86219	9.94381	9.68762	7.69352	6.88757	4.02335	4.25743	2.47562	2.08626	3.16734	4.7277	5.43268	5.67975	7.23432	8.75997	9.02435	8.80574	7.99265	7.68723	5.78599	6.51634
25	CAOG_00489	20	196	216	159	61	1	5	M	Paneukaryotic	NA	NA	NA	10.7723	8.63066	4.32038	4.35241	8.97838	11.6935	22.5528	25.1337	31.5363	37.6148	37.0934	35.8989	37.4753	32.6668	26.8512	22.471	9.80883	8.9818	4.30184	5.18421	9.16858	13.0985	21.8414	24.1777	31.1889	34.567	34.7139	34.7833	32.0608	33.2232	27.1168	26.8342
25	CAOG_02831	10	206	216	2	78	4	2	G1/S	Paneukaryotic	ENSG00000198554	NA	Q9C107	35.281	16.2519	12.4987	9.13062	6.5143	5.70912	4.88681	4.90854	5.71583	7.08812	8.8679	11.4071	15.5348	21.0077	22.6268	23.5573	35.2809	15.6714	12.4576	9.62702	6.12833	5.02934	5.68252	4.67687	5.63331	7.06481	8.86057	11.6423	14.4601	18.1997	20.7057	21.1965
27	CAOG_01720	2	215	217	171	165	1	5	M	Paneukaryotic	NA	YNL088W	P08096	13.4248	7.86448	5.70903	8.96887	13.761	20.5181	27.2766	28.3117	35.3178	38.7325	43.2526	36.7614	37.6967	33.9947	26.4029	26.7955	12.0464	7.82488	6.27669	9.73114	14.1272	19.6804	25.1957	29.1623	34.8084	34.7178	37.5442	34.9928	30.1553	31.8837	25.5301	24.7181
27	CAOG_09906	81	136	217	100	22	4	2	G1/S	Paneukaryotic	NA	NA	NA	34.6016	16.1249	14.467	10.4203	7.67333	7.55449	6.918	6.55958	8.7974	8.69347	11.9027	12.8096	13.1761	17.3699	17.8902	18.5216	25.6333	14.2645	10.9367	9.36478	6.61566	6.00552	4.97932	5.90377	6.90899	7.06427	8.89213	11.118	12.6923	14.0293	14.8227	16.5371
29	CAOG_10083	10	208	218	5	16	1	5	M	Paneukaryotic	NA	NA	NA	5.62951	4.7012	2.38951	2.16949	3.57253	5.62126	7.18314	9.63163	12.161	13.4769	15.8305	14.4899	14.2868	13.2844	12.0051	10.8791	5.52835	4.41128	2.26592	3.00609	3.83033	5.17506	7.53057	9.08883	10.8308	11.4848	13.8961	13.7833	11.9707	11.8456	10.9852	9.81531
30	CAOG_01564	44	175	219	193	225	1	5	M	Paneukaryotic	NA	NA	NA	8.24123	5.36069	4.39152	5.83477	9.00077	12.3553	14.9779	16.8015	21.9183	24.3701	21.574	21.9332	20.6176	21.2837	18.0388	14.0457	7.87515	4.54339	4.68201	6.66615	9.27918	10.5995	15.7395	15.4259	17.5323	19.5602	22.2596	21.5774	19.6522	18.943	14.3578	15.5223
30	CAOG_07008	44	175	219	74	95	1	5	M	Paneukaryotic	NA	NA	NA	91.2121	60.0573	26.9595	66.7782	106.475	147.627	243.063	242.54	327.201	424.663	377.27	363.271	331.225	307.64	253.338	224.8	95.3449	64.6172	41.1509	74.7442	122.787	162.267	224.873	244.292	328.163	358.404	361.763	352.723	334.237	326.617	245.276	258.278
32	CAOG_00634	10	212	222	90	75	1	5	M	Paneukaryotic	ENSG00000133392	NA	NA	9.44397	6.19598	5.62545	6.88764	11.8086	13.8771	19.6979	20.2648	24.3039	26.5429	28.8855	26.9125	28.0123	26.5795	20.4806	18.6319	8.58829	6.40648	5.60893	8.28414	11.9029	14.6915	19.643	20.6977	27.3283	27.7912	29.8252	27.5199	23.346	24.4689	20.7513	18.394
33	CAOG_01731	10	221	231	169	67	3	4	G2	Paneukaryotic	ENSG00000129566	NA	NA	14.6639	16.7796	18.325	17.9939	19.4414	22.9564	26.8036	26.6935	25.596	23.0816	22.0714	19.5556	18.0047	18.1633	16.069	14.2191	14.8219	15.49	16.7495	17.4687	18.261	22.5094	24.5504	24.8613	23.791	21.5017	21.5242	19.0252	15.7878	15.4342	14.4949	11.4386
33	CAOG_06506	20	211	231	15	430	1	5	M	Capsaspora	NA	NA	NA	22.9862	15.2408	10.1191	12.7004	16.5354	22.5733	26.3606	27.8577	31.1428	33.3139	36.5907	34.0512	33.9823	33.1095	28.6054	28.578	24.2711	14.8301	13.3402	14.7843	16.0723	22.693	26.5357	25.5792	30.9564	30.0929	33.6317	32.7308	30.4193	30.4626	30.3187	28.5128
35	CAOG_01406	20	212	232	14	170	1	5	M	Paneukaryotic	NA	NA	NA	6.36031	4.98651	4.99777	5.96592	8.19213	12.3769	14.9927	17.5189	19.0878	24.1051	25.6183	23.9648	22.0513	20.1681	17.2037	14.5201	6.20893	5.37767	4.35387	7.8567	9.19624	11.3019	16.0705	17.2615	19.3515	21.1469	21.1975	20.1691	18.7293	19.0366	15.269	16.3743
36	CAOG_08465	20	218	238	26	19	3	4	G2	Paneukaryotic	NA	NA	NA	40.2622	43.1887	45.116	49.5122	73.3242	84.9583	93.8338	94.7945	83.2239	77.4658	74.6317	58.0167	50.1678	47.169	41.8462	33.4181	39.2827	40.1343	41.68	49.687	64.5337	86.007	95.8275	101.473	82.9241	70.4311	67.9761	60.5226	52.4724	42.0548	40.4233	35.5072
37	CAOG_04062	135	104	239	28	35	3	4	G2	Paneukaryotic	ENSG00000165525	YPL009C	Q9USN8	38.2354	39.1063	44.8702	63.6485	89.9867	97.0136	96.5169	83.6275	69.8044	65.4576	60.7244	48.5494	42.3547	39.0527	34.0648	29.3723	31.9496	35.2273	42.7634	59.2716	80.6542	93.7217	91.0552	80.5774	72.375	58.3106	54.1124	46.7278	40.7486	34.0486	31.1038	28.1353
38	CAOG_03902	44	198	242	77	69	4	2	G1/S	Paneukaryotic	ENSG00000132780	NA	Q9USQ4	66.6502	28.4356	20.6098	14.6453	10.753	9.09177	8.37889	7.88607	10.6646	10.7023	14.5347	15.5455	22.7768	28.0305	26.6928	30.1281	68.7554	25.8981	21.4514	13.6121	10.2124	8.44192	9.00691	7.47488	9.6848	10.384	13.2919	15.0784	21.6667	25.0901	27.1811	30.126
39	CAOG_05060	81	162	243	32	20	3	4	G2	Paneukaryotic	ENSG00000100226	NA	NA	55.2835	55.8155	56.7892	64.8675	85.5033	102.904	109.826	105.426	97.2118	88.5987	84.0611	72.1915	69.6647	60.8956	53.7601	50.2386	46.5288	48.3164	51.4764	63.5951	77.8153	97.2183	105.004	108.434	97.6014	83.7332	79.8928	72.4315	65.6077	57.2866	52.7317	46.1449
40	CAOG_00427	81	163	244	86	96	3	4	G2	Paneukaryotic	NA	NA	NA	17.0555	17.5998	18.6756	23.6403	32.1816	41.2704	46.1444	40.368	33.4676	32.0379	26.1207	19.9845	19.2546	19.5594	14.2438	13.2443	16.7936	16.3911	17.1705	24.779	31.9731	42.6579	46.2575	42.2588	35.6138	30.8304	27.1199	23.133	21.7746	18.635	14.4444	14.1132
41	CAOG_05523	44	207	251	218	12	3	4	G2	Paneukaryotic	NA	NA	NA	12.8313	18.0386	26.8032	30.3868	32.3432	35	34.4946	36.9431	31.8405	32.2299	31.5324	28.3369	26.6177	24.221	20.3727	20.0153	11.5469	14.546	22.4232	26.7247	27.1399	32.6061	34.5289	36.5787	34.4718	29.8742	28.1357	26.5025	25.9243	22.1116	20.16	19.4678
42	CAOG_00725	135	117	252	154	28	4	2	G1/S	Paneukaryotic	ENSG00000176890	YOR074C	NA	96.5051	36.5767	25.0919	18.9363	12.096	12.9154	12.8784	14.623	14.7482	17.7521	23.1435	25.8449	33.3937	41.1978	49.4854	48.8556	85.1758	32.3244	25.1107	17.1236	13.229	11.6825	10.3004	14.4228	15.4186	16.7498	20.0624	24.5046	33.5793	40.8203	47.6141	51.4246
43	CAOG_07121	81	172	253	85	248	3	4	G2	Paneukaryotic	ENSG00000176261	NA	NA	67.9105	70.59	73.1196	93.8669	123.461	134.076	123.965	118.376	103.934	110.761	95.939	80.0651	61.9698	60.9489	58.1313	56.8236	56.9408	66.1991	79.7661	106.309	130.314	130.62	135.765	124.971	115.487	104.601	81.3303	82.7597	76.8076	71.9589	64.9257	67.915
43	CAOG_08050	81	172	253	21	30	3	4	G2	Paneukaryotic	NA	NA	NA	112.43	133.545	160.45	208.287	269.376	322.382	335.16	323.732	292.636	237.457	216.57	185.247	170.141	148.24	130.989	113.548	110.644	116.169	139.605	186.028	248.111	302.612	308.949	318.294	276.148	229.202	218.596	190.349	161.942	139.95	128.672	106.312
45	CAOG_06978	135	120	255	69	106	3	4	G2	Capsaspora	NA	NA	NA	1.45081	2.04725	2.38559	2.82485	4.8782	7.08912	9.4962	8.30075	7.09815	6.89864	4.89383	4.35055	3.35886	3.51659	2.22695	1.92217	1.35626	1.72669	2.70933	2.40973	3.95507	6.60811	8.28694	7.32514	6.34779	4.89159	4.19333	3.72579	3.19872	2.90782	2.00627	1.35767
46	CAOG_03365	44	217	261	27	11	4	2	G1/S	Paneukaryotic	ENSG00000128951	YBR252W	Q9P6Q5	680.774	314.403	245.41	172.173	124.926	87.2514	71.7171	57.5087	57.3947	62.7414	65.5557	87.4989	117.36	146.467	150.768	161.695	725.345	291.144	214.046	153.187	94.9415	72.6785	66.1867	58.2511	46.6717	57.4772	62.1697	83.1905	117.14	121.444	153.751	159.165
47	CAOG_00153	44	222	266	104	329	4	2	G1/S	Paneukaryotic	NA	YKL181W	P41831	167.908	164.52	150.283	125.417	120.071	116.996	109.044	105.493	110.664	121.054	129.095	131.19	142.214	159.688	154.907	167.646	184.682	169.857	156.464	135.876	130.528	126.781	131.012	117.249	127.125	134.725	142.623	151.203	166.483	163.414	175.386	187.73
48	CAOG_07267	135	135	270	1159	212	3	4	G2	Paneukaryotic	ENSG00000136490	NA	NA	288.458	480.902	598.329	719.307	742.217	800.455	827.059	720.31	729.58	727.763	731.413	644.404	643.709	631.52	620.35	553.861	255.623	483.638	655.909	762.837	838.509	821.277	859.579	908.512	896.805	786.12	757.113	726.606	698.889	674.865	620.721	643.071
48	CAOG_08066	81	189	270	180	138	4	2	G1/S	Paneukaryotic	ENSG00000167900	NA	NA	116.295	60.6695	45.5168	31.8949	22.8118	17.8351	17.8035	16.8738	14.6958	20.1475	21.3421	19.8574	24.8314	34.3472	39.9104	43.0644	114.986	66.089	49.5543	32.4185	21.8821	18.8208	18.3289	15.876	19.5776	19.4575	21.9355	24.4911	34.9474	36.5007	41.812	44.3913
50	CAOG_04361	190	82	272	13	350	1	1	M	Paneukaryotic	NA	NA	NA	27.1852	23.8958	18.6802	18.0744	19.0436	20.4061	22.7888	24.1111	25.8484	30.1015	30.9691	31.0236	32.6782	34.6365	29.8605	28.4587	27.5147	20.8949	15.8867	19.2921	18.6585	20.7125	22.9058	26.0229	28.7104	27.9942	30.8609	34.7722	33.7567	33.9871	30.874	29.764
51	CAOG_09136	81	198	279	890	902	4	2	G1/S	Paneukaryotic	ENSG00000131979	YGR267C	O13774	52.2296	51.0315	45.821	43.5093	39.1381	41.8339	40.2697	40.8908	40.9273	45.7379	44.6339	46.8501	46.6344	54.6012	49.7134	53.576	58.8972	48.8212	49.8217	43.5105	47.8416	42.9955	43.4875	40.2111	41.5164	45.4478	48.1368	50.482	52.0735	49.6076	55.511	54.489
52	CAOG_03735	135	163	298	35	33	3	4	G2	Capsaspora	NA	NA	NA	133.753	139.988	169.388	266.274	418.287	501.975	513.71	466.316	401.841	328.189	288.746	230.921	193.11	158.854	135.263	127.338	123.4	134.878	166.561	258.152	394.758	474.593	487.682	407.915	371.818	301.909	263.244	217.136	188.417	147.654	130.156	111.236
53	CAOG_00603	135	166	301	37	50	3	4	G2	Paneukaryotic	ENSG00000141002	NA	NA	29.3095	31.29	33.3983	41.7798	57.1863	59.8703	61.6824	52.8579	46.6554	44.2623	41.0697	35.7263	34.9951	30.893	25.9353	23.2222	23.0422	23.4578	28.9234	37.7621	48.7568	55.1527	54.814	52.48	48.8044	40.5757	38.8899	34.2977	32.5339	28.0499	25.8673	24.272
54	CAOG_00910	190	114	304	39	38	3	4	G2	Paneukaryotic	NA	NA	NA	17.5573	18.0326	24.1286	35.748	49.1431	54.8898	53.6876	49.5702	44.6494	40.1926	36.5208	30.0956	24.1825	21.0396	17.9556	14.9129	16.6633	17.7487	21.0307	34.3562	48.9316	58.2986	57.0524	48.259	45.5726	36.7707	36.155	26.7329	26.1435	18.4518	15.4746	13.2205
55	CAOG_09723	135	175	310	41	34	3	4	G2	Paneukaryotic	NA	NA	NA	37.4344	38.0233	45.3777	59.3948	79.5851	95.9243	100.846	100.806	91.0877	80.9352	70.089	65.205	56.2002	51.7219	47.0806	42.7523	34.2031	37.368	43.3247	59.5097	82.7784	97.0159	97.9003	104.06	92.7023	85.5256	78.4189	68.7498	59.0809	50.0285	49.1394	42.1665
56	CAOG_05669	190	122	312	44	22	3	4	G2	Paneukaryotic	NA	NA	NA	96.2877	112.185	117.304	167.783	283.891	411.516	496.231	474.007	420.818	352.726	313.158	249.64	210.883	175.403	141.393	121.155	98.2753	110.581	127.136	169.981	284.449	446.572	511.051	496.32	442.294	346.145	313.664	256.126	205.114	163.65	136.234	109.005
57	CAOG_00428	135	179	314	453	262	3	4	G2	Capsaspora	NA	NA	NA	0.603944	0.481463	0.620588	0.644426	1.12871	1.1234	1.78689	1.7119	1.74596	1.52213	1.2913	1.30737	1.28106	1.05197	0.861424	0.777279	0.386543	0.601239	0.596174	0.743286	0.942338	1.4243	1.69196	2.22928	1.89403	1.59544	1.5469	1.43031	1.17824	1.05697	1.08364	0.756462
58	CAOG_02998	190	125	315	107	27	3	4	G2	Paneukaryotic	ENSG00000100220	NA	NA	52.6294	61.4034	74.3727	104.547	156.333	169.202	181.294	173.94	158.735	143.787	125.989	108.857	91.8614	79.7401	62.9204	63.4272	50.8401	63.9487	75.6385	108.809	150.536	173.056	176.434	164.959	160.565	137.14	124.101	109.162	100.642	74.2248	65.7047	56.5531
58	CAOG_06006	190	125	315	89	44	3	4	G2	Paneukaryotic	NA	NA	NA	32.0497	32.7382	40.3566	56.1636	87.0584	97.8659	97.3986	100.913	84.4907	79.873	62.9506	54.1503	44.8944	36.4907	34.8925	29.7421	25.6159	32.5928	40.6762	57.4846	83.7006	98.0587	103.708	96.4377	82.9306	65.8129	61.7654	53.3171	43.351	35.8193	35.446	29.1173
58	CAOG_08077	190	125	315	253	357	4	2	G1/S	Paneukaryotic	ENSG00000113318	YCR092C	P26359	22.4451	14.7353	12.5124	10.4683	8.24323	7.4464	7.01213	7.38115	7.89113	9.56409	10.6298	9.81843	12.1258	13.0913	13.0142	13.2462	17.5501	12.9643	11.4679	10.0664	7.85835	6.58738	6.41844	7.20369	7.79945	7.52433	8.58895	10.1216	10.0332	11.4784	12.2544	12.1595
61	CAOG_08051	135	185	320	361	482	1	5	M	Paneukaryotic	NA	NA	NA	31.0434	24.7937	30.0745	43.6813	53.0881	64.3424	73.4073	76.3382	86.5649	75.1367	81.8421	72.3924	65.3383	70.3595	59.1222	62.9348	34.2188	24.9634	29.2046	34.377	47.5466	58.9269	68.7136	83.7849	76.5853	73.0547	65.1653	67.9857	68.2665	61.0697	60.7107	55.1
62	CAOG_06868	135	189	324	193	121	3	4	G2	Paneukaryotic	NA	NA	NA	79.9998	137.028	274.754	367.81	429.164	472.284	475.783	540.247	472.691	479.883	407.69	368.97	317.015	317.626	269.431	264.946	76.4281	126.869	236.003	347.579	380.541	452.297	485.552	551.284	486.772	426.431	375.454	376.912	349.736	315.513	309.738	265.286
62	CAOG_09354	135	189	324	266	270	4	2	G1/S	Capsaspora	NA	NA	NA	9.49943	6.10672	5.47868	2.78492	2.3121	1.01274	0.721817	0.210029	0.360297	0.48734	0.694829	0.546857	1.12696	1.65014	2.28887	1.86217	7.85092	9.21075	4.29548	2.04969	1.69431	0.699605	0.934173	0.361866	0.285149	0.752969	0.905843	1.23697	1.66294	1.62402	1.69264	2.53639
64	CAOG_06157	135	193	328	269	393	3	5	G2	Capsaspora	NA	NA	NA	60.6403	84.0134	132.82	156.466	175.705	210.1	203.012	243.505	227.935	219.883	224.811	207.316	196.399	196.068	184.241	174.396	51.2786	78.3334	111.959	153.026	164.335	200.856	220.673	270.139	245.859	245.893	232.477	243.35	223.088	210.53	211.699	197.315
65	CAOG_07557	190	143	333	30	55	4	2	G1/S	Paneukaryotic	ENSG00000149136	YML069W	O94529	97.6107	48.6155	39.3557	29.5519	23.7691	21.7976	21.1206	24.0182	27.8619	30.5872	40.4276	42.5076	50.3991	59.0914	59.9057	63.7379	93.6668	45.7583	35.6455	29.0216	21.2488	19.899	21.4495	24.891	27.6753	29.5707	35.8759	39.7617	49.2008	57.0597	60.2532	61.6477
66	CAOG_06942	135	201	336	21	116	3	4	G2	Paneukaryotic	NA	NA	NA	52.5683	62.1402	73.1012	103.036	133.557	151.558	155.693	144.899	123.01	101.777	95.9004	76.2791	61.3348	54.4487	50.7963	41.192	49.8534	55.3353	69.4806	103.532	137.434	155.743	154.812	147.833	123.297	101.858	89.9699	79.8697	64.3634	52.1801	53.3226	37.7556
67	CAOG_08074	273	67	340	143	31	5	3	S	Paneukaryotic	NA	NA	NA	113.728	108.727	186.599	314.071	395.18	332.241	239.67	170.566	126.555	111.72	88.6975	73.6978	62.5371	52.1861	37.6456	33.5802	103.67	112.466	172.117	315.799	394.256	323.983	252.348	175.914	133.524	100.511	84.796	72.0026	62.0501	48.1523	40.2643	32.2697
68	CAOG_04900	135	214	349	92	21	3	4	G2	Paneukaryotic	ENSG00000072756	YER168C	NA	47.405	52.5842	51.4722	60.8159	79.7527	96.6169	101.311	104.523	95.2585	85.0771	78.4778	68.0758	61.9375	57.6827	51.0373	42.6195	41.3392	45.679	49.5833	57.3425	72.6019	93.1191	95.6202	101.075	91.1596	79.3369	73.6532	66.9435	57.8046	54.7315	50.583	44.5026
69	CAOG_06938	273	79	352	777	432	2	1	G1	Paneukaryotic	ENSG00000217930	YJL104W	Q9C1W5	83.2116	63.6428	54.3713	54.4362	46.7441	50.5141	53.957	56.2965	76.1592	72.6245	71.8334	88.0268	87.1677	92.8033	94.0346	102.045	78.3077	70.8329	67.6523	66.0674	57.8978	63.9712	73.2032	76.9268	82.7292	93.3949	107.256	101.065	122.189	117.123	116.534	137.105
70	CAOG_01145	135	223	358	539	29	1	5	M	Paneukaryotic	NA	NA	NA	21.9541	13.7927	9.65432	18.7187	26.2455	32.2638	39.1504	42.7681	57.5726	67.7096	68.8417	58.665	59.1247	59.4294	44.6288	45.3765	18.3055	15.8592	12.2045	24.0069	27.8269	35.1714	38.8757	39.9714	51.1546	56.0986	58.3821	57.5391	55.6873	52.9211	41.9908	41.1012
71	CAOG_03781	190	169	359	262	42	3	4	G2	Paneukaryotic	ENSG00000103194	NA	NA	20.6757	22.4811	20.2599	29.2709	47.5385	50.9876	55.1737	54.1029	44.0403	41.1721	34.904	29.847	27.4699	22.0396	20.8041	18.2032	15.8245	17.8596	20.171	27.0183	38.6905	48.5765	50.8772	44.2494	41.6525	33.8105	31.9742	27.282	24.3379	20.9776	19.4322	17.4799
72	CAOG_06926	273	106	379	67	110	3	4	G2	Paneukaryotic	NA	NA	NA	20.3759	22.9009	26.8388	47.6535	57.0733	60.7627	56.0035	48.9444	40.8208	38.9694	35.1043	30.2569	26.449	22.4617	18.3465	16.1987	17.2951	18.2143	24.0849	36.7855	48.4189	53.2331	49.4925	43.5781	36.6535	32.5536	31.8028	25.4482	24.3968	18.425	16.3136	13.4794
73	CAOG_00894	190	196	386	140	37	3	4	G2	Paneukaryotic	ENSG00000134759	NA	NA	19.7369	22.7354	25.0527	26.4879	33.4527	46.0724	55.6465	55.1512	49.7468	43.502	40.2954	33.8426	32.6792	29.4721	25.4031	25.7555	21.9994	22.4094	25.5283	29.2218	36.008	49.3635	56.7899	60.6746	53.7735	47.3184	41.9189	36.4682	32.9254	28.8028	27.3057	25.6446
74	CAOG_05931	190	198	388	668	137	4	2	G1/S	Paneukaryotic	NA	NA	NA	60.7235	30.1321	20.0308	12.5131	11.1352	9.25238	10.0046	9.85424	9.90828	14.4126	14.5526	14.0744	17.3215	20.848	21.7382	20.9823	56.278	24.8555	16.893	13.1523	10.5883	9.40423	8.33681	7.3559	10.9074	11.3841	12.7576	14.4059	16.2237	17.3606	16.7697	17.8296
75	CAOG_01569	190	202	392	665	290	3	4	G2	Paneukaryotic	ENSG00000087586	YGR188C	NA	4.41281	5.60224	7.90728	7.44857	7.895	7.97328	8.37512	8.63469	8.65856	7.4207	7.53342	6.9141	6.51315	6.51684	5.59816	5.26334	3.92175	4.32239	6.44817	6.94745	6.97085	7.18775	7.11343	7.39498	7.33865	7.14495	6.46277	6.21	5.52643	4.7497	4.71731	4.97253
76	CAOG_09779	273	121	394	129	126	4	2	G1/S	Paneukaryotic	ENSG00000163918	YJR068W	Q09843	125.966	57.516	45.241	34.5577	29.3263	23.7785	23.2155	27.2656	29.287	33.8486	36.6493	35.9698	50.2259	53.6439	55.5002	57.9514	127.48	61.6024	47.0933	36.1946	28.8141	23.2625	23.0611	24.7655	29.6321	29.374	35.7473	37.724	47.3926	48.1876	49.0477	60.0592
77	CAOG_04913	273	122	395	45	41	4	2	G1/S	Paneukaryotic	NA	NA	NA	29.4624	16.9231	14.2606	9.63095	7.28423	6.97144	6.41879	7.12261	7.38585	8.31596	8.76114	10.3251	13.2706	14.4998	16.5625	17.0248	30.5057	16.6096	12.2903	8.74043	7.10931	7.06931	6.22569	6.55025	7.68695	7.98129	9.79978	10.3873	13.1086	14.0057	14.9941	16.8606
78	CAOG_07825	273	124	397	227	38	4	2	G1/S	Paneukaryotic	ENSG00000146143	YKL045W	O74761	60.5628	29.7861	24.0497	15.9277	12.5336	10.6733	9.20401	9.79605	10.5824	12.3365	14.6302	15.7144	17.5587	23.2313	21.2842	23.1155	60.4701	27.3281	22.3006	17.3012	11.5483	10.3499	10.1161	9.98344	10.6613	11.9292	13.9257	15.7177	18.3834	19.9459	22.3619	23.6643
79	CAOG_08472	190	215	405	259	589	3	4	G2	Filozoa	NA	NA	NA	4.41541	4.133	4.68065	5.2556	6.10269	7.2104	10.4531	9.22902	10.2018	10.4404	9.16306	7.60835	7.09209	6.79534	5.81352	4.79712	2.96284	3.47123	3.8851	4.52636	5.21838	7.95548	8.4371	9.76437	9.38249	8.23648	7.89043	6.11842	6.36097	6.55478	5.99069	5.30049
80	CAOG_09556	273	133	406	119	314	4	2	G1/S	Paneukaryotic	ENSG00000167325	NA	P36602	583.797	320.115	229.385	168.979	139.195	124.434	120.429	116.207	119.453	125.377	139.826	143.966	163.684	181.393	179.575	183.042	565.081	287.336	213.012	163.229	129.695	117.658	113.126	120.345	119.239	120.281	130.672	141.53	154.892	170.628	175.317	182.641
80	CAOG_09597	273	133	406	79	282	3	4	G2	Paneukaryotic	NA	YDR354W	O60122	17.3562	26.528	30.3359	33.5249	42.4937	51.8319	55.3202	49.5368	49.3108	44.3646	38.9586	37.4115	33.7181	32.7983	30.3693	29.6875	14.9451	19.2523	27.5529	33.8969	39.9333	51.3621	54.9028	48.9493	43.0032	39.4665	41.2019	37.315	31.2117	28.3181	29.2921	24.559
82	CAOG_00337	44	373	417	130	741	1	5	M	Paneukaryotic	NA	YOR165W	Q9UTE0	38.9462	45.1647	46.1404	43.347	48.3998	49.7608	53.7119	59.9788	61.1484	64.5733	66.9144	60.4928	56.2812	54.8105	51.3165	46.8108	33.6892	36.4523	39.5574	40.6886	40.3984	46.9088	49.4993	47.1175	51.0952	50.5292	50.2254	52.9796	47.8492	46.3602	44.1805	44.3543
82	CAOG_03009	273	144	417	47	58	4	2	G1/S	Paneukaryotic	ENSG00000198700	NA	NA	38.3165	18.7725	13.7689	9.29863	7.60175	7.13723	7.59503	8.57601	9.74375	10.4677	13.8161	15.2232	18.847	22.1797	22.8512	23.7794	38.6787	17.9681	13.1627	9.63555	7.74833	7.42798	8.09559	8.53847	9.12688	11.3092	12.8349	16.6668	18.1974	22.0356	25.5028	25.7678
84	CAOG_00188	44	375	419	1	44	3	4	G2	Paneukaryotic	ENSG00000172432	NA	NA	30.4063	31.9262	33.084	47.6986	60.4451	72.9067	72.7079	67.9079	57.3367	49.4699	46.0601	36.1468	31.6993	27.1629	26.6423	22.1004	27.1223	30.1594	33.4101	48.1611	62.2016	74.1301	72.5423	67.9175	57.7275	46.9733	43.4826	36.9435	29.6963	24.56	26.664	21.5073
85	CAOG_02549	44	377	421	58	154	4	2	G1/S	Paneukaryotic	NA	NA	NA	127.481	125.979	125.892	108.441	99.4662	92.4146	92.4199	88.8319	92.2096	92.7617	102.742	109.729	124.182	129.55	136.521	130.775	147.878	119.184	111.818	102.767	88.8604	91.3454	92.2626	97.7525	98.656	100.522	107.76	118.171	116.952	133.2	139.314	139.343
86	CAOG_08087	273	149	422	109	59	3	4	G2	Paneukaryotic	NA	NA	Q76PD2	20.3815	24.2946	28.0332	35.5321	52.1915	55.2333	57.0894	51.1324	43.6168	40.7805	36.6878	31.1103	29.1596	25.2274	20.9454	21.0942	18.1139	21.6496	24.2747	34.4533	46.1192	54.4123	51.8935	48.1901	44.3128	36.5479	34.7136	29.7582	26.8621	21.7863	20.4784	19.5799
87	CAOG_05213	273	180	453	166	63	3	4	G2	Capsaspora	NA	NA	NA	125.644	157.842	197.121	221.023	240.715	263.32	274.822	298.653	270.193	269.111	268.252	246.533	236.997	241.64	226.713	224.676	103.119	125.529	151.998	178.059	199.917	232.345	259.989	275.708	271.441	256.099	249.885	233.143	227.035	217.643	217.327	213.552
88	CAOG_01854	81	375	456	397	55	5	3	S	Capsaspora	NA	NA	NA	22.3471	26.5282	27.0189	26.7975	31.6725	32.0814	30.0152	25.9938	26.4175	22.8257	23.0092	18.0078	17.2641	14.6497	11.318	9.93674	25.6297	28.1827	34.7782	40.1422	37.5312	41.5306	42.8975	38.5077	36.9858	30.0655	29.9503	25.7678	22.6403	20.4651	16.4504	15.3632
88	CAOG_03597	44	412	456	546	125	3	4	G2	Paneukaryotic	NA	YGR202C	O74975	78.5546	70.9308	76.8568	84.7859	90.5056	90.8882	88.5478	93.7837	93.0496	97.3531	96.9872	90.8661	87.1246	86.0481	79.2393	80.1583	80.014	67.345	77.1204	86.4159	87.8435	89.7853	97.6804	106.123	102.521	99.0978	95.5931	92.9573	91.4127	91.9091	88.3477	87.2469
88	CAOG_08076	350	106	456	43	130	3	3	G2	Paneukaryotic	NA	NA	NA	12.0427	14.276	21.1054	38.3321	50.1889	52.3749	48.525	40.3378	32.6773	27.2853	25.3396	19.3929	16.8805	13.3966	11.9059	9.79226	10.2217	12.3683	21.009	39.4941	51.9072	56.417	48.8124	37.6804	32.1019	25.8171	22.5201	19.1638	16.0141	12.6786	11.2486	8.57126
91	CAOG_02685	273	185	458	52	86	3	4	G2	Paneukaryotic	NA	NA	P78753	37.2194	56.7828	70.4563	92.7257	128.465	170.834	172.429	176.101	153.185	137.587	135.307	115.908	105.928	95.9947	82.4636	76.2915	33.9726	54.8691	69.8174	90.9018	121.076	160.922	168.302	165.995	152.452	136.236	128.723	118.741	97.1241	94.4898	86.5577	74.4946
92	CAOG_07650	350	113	463	437	161	2	1	G1	Paneukaryotic	NA	NA	NA	58.3023	55.0213	45.1045	43.5537	46.6422	45.4911	55.9287	61.7842	64.4119	69.1982	75.6162	77.3677	80.2953	99.2823	101.246	100.779	80.2293	59.5776	53.8991	51.6343	48.3679	52.4221	55.5356	55.5573	58.0858	63.7183	70.468	81.5723	79.4979	91.0592	94.7995	88.4613
93	CAOG_05205	350	125	475	75	87	3	4	G2	Paneukaryotic	ENSG00000163516	YDR049W	O74977	15.3746	17.0905	20.5332	31.2203	45.9299	49.4652	52.4741	47.3348	44.1935	35.9	35.8616	27.3352	26.9201	22.3035	19.4626	16.7498	13.7432	13.9784	19.2404	28.6058	40.8168	47.3407	46.9225	44.6149	42.2816	34.2318	30.7756	27.3809	24.3094	20.0709	18.3711	14.8947
94	CAOG_00411	273	203	476	189	68	3	4	G2	Paneukaryotic	NA	NA	NA	120.77	117.308	128.705	141.424	214.048	299.704	346.42	356.542	329.962	341.417	262.446	235.258	209.325	201.663	157.259	151.181	109.398	114.078	122.861	138.534	210.861	286.514	350.273	357.922	336.253	307.233	275.538	239.132	235.443	189.598	161.568	152
94	CAOG_06258	273	203	476	260	7	3	4	G2	Paneukaryotic	ENSG00000117308	NA	NA	93.2734	141.158	244.032	328.002	344.88	355.955	365.563	372.19	327.909	287.756	283.107	261.505	246.196	253.74	235.988	222.627	94.4839	131.562	188.031	279.657	307.497	338.969	367.701	420.362	373.641	343.064	314.929	287.038	265.446	256.922	256.41	248.472
96	CAOG_06551	273	205	478	302	306	3	4	G2	Paneukaryotic	NA	NA	NA	20.6564	21.5177	20.5623	27.94	34.7685	48.1793	52.641	52.8513	47.0515	41.7286	35.8904	32.3009	27.3416	26.4708	22.5255	24.7807	17.3668	20.791	21.7681	27.1388	39.6599	51.1206	48.3617	48.75	46.5803	38.7683	37.686	34.3208	29.5097	25.0267	26.049	21.4185
97	CAOG_08490	20	459	479	9	132	1	5	M	Paneukaryotic	NA	YJR132W	NA	24.2885	22.4915	25.4009	28.8076	32.5527	36.3632	40.9226	41.5793	47.4243	48.9005	51.2156	48.6074	45.1383	42.4894	38.6944	35.7028	21.924	20.7246	24.3601	29.9674	32.7593	34.8835	38.943	40.6212	46.6628	43.1711	46.6001	48.7905	41.5138	39.4617	37.1225	34.4601
98	CAOG_09596	350	130	480	46	43	3	4	G2	Paneukaryotic	NA	YKL211C	Q92370	51.5209	63.4111	71.6277	79.8563	96.7254	117.301	126.236	122.82	112.614	103.609	90.7366	88.3169	81.8859	78.0731	75.089	69.9665	54.8886	56.1984	72.6515	82.0296	99.1464	120.726	124.883	113.979	108.874	106.494	100.774	90.3071	81.7086	76.1732	73.5332	64.8536
99	CAOG_08100	350	131	481	59	114	3	4	G2	Paneukaryotic	ENSG00000173818	NA	Q10348	42.3689	42.7661	50.0951	86.5831	142.791	187.302	195.9	200.385	181.684	153.308	140.534	117.187	98.664	85.3331	63.7122	62.5362	43.4522	46.3137	56.6114	84.3014	138.93	183.198	193.297	182.344	169.755	144.754	132.347	115.139	103.711	76.9416	63.8982	56.7875
100	CAOG_00488	20	462	482	162	74	1	5	M	Paneukaryotic	ENSG00000104442	NA	NA	10.8756	8.24232	4.22326	4.29576	7.12747	11.7845	18.0334	18.6212	26.8222	33.1099	32.3418	34.0643	32.5381	31.8246	22.8288	23.344	10.7858	9.17347	4.5172	5.13161	8.89961	13.6069	19.151	23.2121	28.2287	31.6237	34.354	33.5302	31.7438	30.8593	23.5074	23.8114
101	CAOG_01213	44	442	486	55	1238	4	2	G1/S	Capsaspora	NA	NA	NA	71.1985	68.072	64.524	61.8551	53.5936	46.7902	49.6403	46.3168	43.9973	36.5065	41.1805	44.454	44.5441	48.2648	52.3525	57.4273	65.9173	65.6736	56.9679	52.2577	47.5007	40.4487	41.0501	40.8111	39.3199	38.5937	40.8385	38.0883	45.4956	44.4093	43.3605	47.5952
102	CAOG_06989	44	444	488	306	48	3	5	G2	Filozoa	NA	NA	NA	19022.6	42502.9	72450.9	91518.6	104746	112326	126224	125074	133175	152287	139277	131331	118556	106410	112502	106963	12378	34623.3	59537.1	75990.7	93446.5	100568	106005	107035	115164	122230	113353	106355	102214	100285	89580.4	93386.2
103	CAOG_05404	350	140	490	125	898	3	4	G2	Paneukaryotic	NA	NA	NA	13.0081	17.2168	20.6561	22.7065	23.8194	25.5842	26.3801	23.6011	23.6857	20.9452	19.8821	19.3059	17.6282	16.9599	15.7923	14.6184	12.278	14.194	17.9731	19.7729	19.6004	23.88	22.3296	23.8371	22.8842	20.1343	19.4804	19.8002	16.8488	16.3768	17.097	14.5485
103	CAOG_07647	20	470	490	11	352	1	5	M	Paneukaryotic	NA	NA	NA	12.9329	10.1115	4.98793	3.62867	6.7602	9.74804	18.0098	20.0646	30.9384	32.3454	34.4096	33.5031	32.9202	31.997	24.6482	22.1332	13.9458	11.5529	4.18104	4.23215	7.52288	14.212	18.9092	23.1356	32.5881	31.7894	38.4694	36.2104	29.8407	31.6197	24.7567	25.3141
105	CAOG_03678	350	141	491	126	102	4	2	G1/S	Paneukaryotic	NA	NA	NA	145.486	72.5067	54.3842	38.1373	30.7633	28.3281	29.9467	29.6177	30.5386	31.1469	38.6089	43.1378	49.3379	57.6152	57.8417	63.0939	142.693	62.6196	46.0757	35.1121	30.1413	26.6855	25.9622	26.8037	26.3607	30.4312	35.722	38.2731	46.7192	52.6188	57.4668	60.0606
106	CAOG_03177	20	472	492	96	51	1	5	M	Unikonta	NA	NA	NA	7.47427	5.23741	5.99195	8.85171	12.3377	15.834	21.5897	22.7279	28.0625	27.9828	27.4539	24.2134	26.3616	22.613	16.6881	16.234	6.33335	5.1784	6.08393	9.21671	12.3342	15.8408	18.0339	20.7814	25.6519	24.927	26.6184	24.1505	19.9734	19.4196	14.3015	13.479
107	CAOG_00821	20	476	496	214	373	4	2	G1/S	Paneukaryotic	ENSG00000146733	NA	O74382	109.368	114.478	104.219	67.3685	60.3962	62.0355	54.7255	53.6167	46.8304	53.5767	50.1128	54.8183	56.0339	61.3178	61.508	66.367	107.894	111.127	87.7254	67.0135	60.6106	56.4784	59.0528	54.2018	49.1	53.1734	52.3128	56.9188	63.1871	64.814	68.068	67.6027
108	CAOG_01187	20	478	498	156	51	4	2	G1/S	Paneukaryotic	ENSG00000101868	YNL102W	P28040	41.0919	20.3108	14.4624	9.74067	6.64733	6.29076	6.10387	6.39811	6.11528	7.42861	9.14332	10.6511	13.1211	14.9571	16.7606	16.4238	39.0142	19.6042	14.2738	10.5435	7.52025	6.37149	5.72037	5.35102	6.32147	6.35524	8.24174	10.3349	12.9299	13.2955	15.9285	15.5002
109	CAOG_07783	44	458	502	50	516	1	5	M	Holozoa	NA	NA	NA	18.7071	14.299	16.4286	17.2926	19.0632	22.9838	26.8802	27.3693	32.0121	30.8249	32.0855	30.8156	29.9688	28.5651	25.434	24.2698	15.1917	12.6779	13.6633	17.5242	16.7936	20.0892	23.4663	26.6966	27.0596	26.0467	28.8294	27.6424	24.5656	25.1143	22.7092	20.5645
110	CAOG_00244	10	494	504	182	366	1	5	M	Paneukaryotic	ENSG00000151503	NA	NA	4.94392	3.70264	4.96252	6.60107	7.51471	8.88675	10.331	10.0039	11.8018	11.5088	11.584	11.0068	10.3857	10.1498	8.25229	7.31932	3.50199	2.78666	4.79332	6.58535	7.25133	8.31771	8.10068	9.3783	10.2517	9.24627	10.3888	9.63971	8.37917	8.16456	7.19847	6.7938
110	CAOG_02035	135	369	504	252	834	4	2	G1/S	Paneukaryotic	ENSG00000108439	YBR035C	Q9UTQ1	76.9791	70.6546	66.439	61.6895	52.2059	51.8543	51.3877	50.6577	48.6161	45.8617	46.0149	44.1229	47.9089	47.8356	50.9792	54.3964	89.6266	68.6396	72.0645	58.2959	54.9354	57.1738	52.7475	52.4535	46.1126	46.0476	44.8796	52.689	51.4219	53.4031	54.2141	52.5123
110	CAOG_03970	44	460	504	702	538	4	2	G1/S	Paneukaryotic	NA	YOR236W	P36591	40.2313	22.0775	16.754	9.20476	10.575	9.96545	9.54867	8.94716	8.71914	9.53212	9.28878	10.9995	13.508	15.9093	17.1919	17.1545	42.155	21.9882	15.7164	12.1559	10.5146	10.8938	10.367	9.37483	11.6161	11.3418	11.8126	14.5733	19.0667	15.9888	16.3196	21.5945
113	CAOG_01193	135	370	505	1697	745	5	3	S	Unikonta	NA	NA	NA	30.4243	31.4866	31.8876	31.591	32.8639	34.7911	34.7389	35.2881	33.5746	32.441	29.7815	30.2902	30.4074	31.243	29.5344	27.7196	28.872	30.0302	31.7	34.5709	34.1706	35.5386	33.2121	32.5538	31.6126	29.2786	31.1538	30.1029	30.0038	27.6907	28.8311	27.525
114	CAOG_01099	20	486	506	620	883	1	5	M	Opisthokonta	NA	NA	NA	16.7725	14.9984	13.0437	15.8477	17.4218	19.6183	21.8129	23.3642	21.8955	24.9026	23.8534	23.8579	22.6223	23.2797	22.4205	22.563	15.2008	13.8204	14.6552	14.551	17.6366	19.1299	20.4498	19.2802	22.4899	21.4621	22.0528	22.0593	22.0649	20.3324	19.3814	18.5275
115	CAOG_00962	81	435	516	293	90	4	2	G1/S	Paneukaryotic	ENSG00000111445	YNL290W	O14003	41.9661	23.7532	18.2886	16.0792	12.7333	8.4038	11.446	10.2191	10.9115	15.6932	19.3837	20.2344	24.0313	28.4407	27.0404	31.7818	40.182	22.7405	19.9272	14.4451	11.575	9.71207	10.3538	8.99184	12.6614	12.7008	14.7211	16.9028	22.0266	24.3966	27.5178	29.9179
115	CAOG_03140	44	472	516	81	157	1	5	M	Holozoa	ENSG00000100815	NA	NA	4.12744	2.33596	2.14198	3.5581	5.24758	7.89788	9.91924	10.2731	13.5234	12.9104	14.7675	14.2163	13.1725	12.2009	10.8748	9.49323	3.735	1.97085	2.26472	3.99389	5.58173	7.1428	8.86699	9.23485	11.8182	11.337	12.9691	12.3182	10.3815	10.5686	9.10683	8.48242
117	CAOG_03997	135	382	517	91	262	1	5	M	Paneukaryotic	NA	NA	NA	15.3438	12.0249	10.9029	19.1718	26.2477	31.0793	34.482	38.4329	44.1194	46.0456	47.8003	47.6598	49.7712	44.3731	41.812	36.7995	11.9016	11.6336	9.67281	16.436	22.3761	29.7415	31.2707	33.2489	43.1041	41.6458	42.9927	41.3536	42.9296	34.6342	30.0973	30.0079
118	CAOG_08226	3	516	519	97	179	1	5	M	Paneukaryotic	ENSG00000066279	NA	NA	7.09512	3.94007	3.41032	5.51231	8.29079	11.8513	14.8929	13.3001	18.9218	21.2447	21.583	20.5516	20.2868	20.027	13.7676	13.5408	6.69501	4.26729	3.43796	7.13857	10.0624	11.1988	14.6125	13.9957	20.5423	20.7064	22.7885	20.2325	17.8362	17.647	12.8621	12.9331
118	CAOG_08782	20	499	519	181	426	1	5	M	Capsaspora	NA	NA	NA	193.455	154.737	147.384	238.16	347.07	405.374	462.315	475.951	505.685	574.767	550.727	514.28	504.777	514.757	434.866	433.167	150.724	129.249	117.782	207.322	318.586	392.89	452.657	498.314	496.16	500.789	495.219	495.859	486.176	470.231	436.325	449.678
120	CAOG_00895	190	330	520	800	225	1	1	M	Paneukaryotic	NA	NA	NA	20.7613	18.8273	15.0542	14.9254	16.0474	15.6507	18.5043	21.4999	24.8239	23.6384	25.0699	24.6961	27.6521	28.5116	23.8113	24.5127	18.4823	18.732	14.3227	14.5533	14.7146	16.0848	16.2347	18.258	20.7456	21.9043	22.5044	24.1515	23.6172	25.0274	23.3095	20.5869
121	CAOG_04944	44	479	523	1215	222	4	2	G1/S	Paneukaryotic	NA	YLR212C	P25295	51.3396	34.6691	27.5205	24.6187	24.9011	24.1497	21.5953	19.1346	20.2053	23.1592	26.4876	24.5218	26.475	26.2346	26.4332	30.2007	45.0754	34.1606	26.1208	24.0087	22.2388	21.3341	20.8673	18.6152	21.48	20.1218	23.0828	22.6308	24.5471	25.0925	27.4306	28.8491
122	CAOG_03744	20	504	524	188	259	1	5	M	Unikonta	ENSG00000167842	YAL034W-A	Q9Y738	7.85285	5.97213	4.77537	9.05618	16.8165	19.3779	25.2376	25.1538	30.8309	35.1952	35.5478	34.7521	30.2225	32.0028	21.7984	20.9399	8.0901	4.50646	5.58261	12.1795	16.4679	18.3259	25.8704	20.0533	28.1668	30.463	30.089	29.838	27.6571	24.0736	20.4494	20.6029
123	CAOG_00625	20	511	531	29	824	1	5	M	Capsaspora	ENSG00000160789	NA	NA	0.939479	0.648008	0.222013	0.322023	0.570852	1.13905	1.55189	1.63911	2.36191	3.0715	3.63995	3.06901	2.70015	2.37851	1.75597	1.71307	1.41982	0.489855	0.26797	0.338364	0.584429	0.903731	1.03057	0.977865	2.07005	1.81561	2.51875	2.13502	2.48107	2.06783	1.0215	1.44805
123	CAOG_06923	20	511	531	57	388	1	5	M	Paneukaryotic	ENSG00000138160	NA	P24339	5.94815	2.87623	1.23666	1.73608	2.69288	4.96477	7.16606	7.30816	10.6623	13.1375	13.6427	13.4218	13.4337	12.8721	8.49364	8.47612	4.77953	2.19754	1.34376	1.80909	2.69478	4.38115	6.45062	6.38575	9.2961	9.99879	10.9828	10.8744	9.90727	10.2518	6.68164	7.51907
125	CAOG_04053	453	79	532	544	106	2	1	G1	Paneukaryotic	ENSG00000163528	YKL195W	P87059	88.005	54.1821	54.3115	47.9318	42.98	46.6175	51.1128	50.335	60.7795	77.5557	79.4371	84.7221	82.6666	97.299	89.7885	104.096	73.4504	62.1108	53.2457	51.4124	42.1298	47.8277	56.654	60.4388	68.7038	70.9027	80.1214	81.007	106.379	95.8584	106.541	113.187
125	CAOG_04613	10	522	532	67	10	1	5	M	Paneukaryotic	ENSG00000146918	NA	NA	2.87903	2.14545	4.13802	6.36145	7.42503	8.53799	9.74952	9.53856	11.1432	11.6624	10.8048	10.1666	9.23755	8.65205	7.37723	7.03042	2.72618	1.77627	3.40085	6.00834	6.23305	7.46681	8.27671	8.37363	8.87226	9.50485	9.36749	8.19103	8.18661	7.01452	5.91988	5.66091
125	CAOG_09033	44	488	532	212	552	1	5	M	Paneukaryotic	ENSG00000177602	NA	NA	3.82471	2.8859	5.13947	6.9585	9.13599	10.1477	9.98781	10.3884	10.8966	12.832	12.7259	11.4467	10.0009	9.16168	7.36362	7.46552	3.43068	2.42284	5.13569	6.62459	9.06985	8.33956	9.69967	9.62438	10.4401	10.3352	10.6799	9.34406	9.13022	8.53616	6.90043	7.43932
128	CAOG_05068	20	514	534	70	79	1	5	M	Paneukaryotic	ENSG00000137807	NA	NA	3.90939	2.0844	1.23497	1.40853	2.51049	4.31617	5.8008	6.04989	8.40462	9.87811	10.5261	10.4774	9.84847	9.82962	6.96815	7.33431	3.3071	2.01877	1.11165	1.61937	2.83194	3.94785	5.39977	5.97255	7.42295	8.80382	8.47482	8.50784	8.20504	7.99666	6.55844	6.20314
128	CAOG_06994	81	453	534	152	12	3	4	G2	Paneukaryotic	NA	NA	NA	149.83	187.93	180.528	181.758	270.864	384.633	434.034	430.062	351.134	284.668	257.261	231.029	193.054	179.175	147.13	134.094	143.346	172.569	175.358	181.371	258.326	379.814	423.635	425.678	367.213	300.605	268.621	233.684	194.204	172.872	149.147	122.684
130	CAOG_05838	135	402	537	227	2	4	2	G1/S	Paneukaryotic	ENSG00000179958	NA	NA	46.8149	16.9192	12.3343	6.58149	4.91	3.32434	3.20452	2.96751	4.11802	3.18938	8.28606	9.62704	17.4435	22.6488	22.1113	27.1167	47.9962	16.7439	12.0083	8.59129	7.67888	4.77805	2.70455	3.96495	4.04363	4.88458	7.2846	11.1549	16.6664	20.2384	24.5882	26.9578
131	CAOG_02942	135	403	538	52	26	3	4	G2	Paneukaryotic	ENSG00000006744	YKR079C	NA	16.2113	21.4856	19.8091	22.4438	28.181	34.8788	33.5841	30.7655	28.4319	26.2359	24.1872	21.7205	20.4872	19.727	16.1063	15.1349	14.3343	17.9092	19.1377	21.3501	27.5221	32.0316	33.9948	31.8079	28.7542	24.5484	24.5271	21.6168	19.5113	17.6547	16.9671	15.9379
132	CAOG_01293	190	351	541	832	336	1	5	M	Capsaspora	NA	NA	NA	22.8309	23.2297	24.4758	23.6379	25.4032	24.5224	26.2667	29.3105	28.5299	30.8497	35.7123	32.3383	32.4373	31.2942	27.3889	28.7422	20.9931	21.526	23.3451	24.9914	25.7162	26.9124	26.817	26.9729	28.3658	29.2677	30.5904	31.1618	31.4951	28.3755	27.2237	24.1029
132	CAOG_07811	44	497	541	687	69	1	5	M	Paneukaryotic	NA	NA	NA	4.01053	2.49808	1.19081	1.80694	2.70871	4.7029	7.79505	7.22069	11.399	13.1135	11.6644	12.0407	12.913	11.7257	7.79458	8.43895	4.52447	2.32115	1.82342	2.28441	3.51236	4.87146	6.91602	7.96531	12.0386	13.1758	13.5315	12.2369	10.6588	10.6559	7.8494	7.96449
134	CAOG_01433	81	462	543	75	382	1	5	M	Capsaspora	NA	NA	NA	4.03669	2.85302	2.60923	4.72703	5.43186	9.79182	10.1085	11.2372	14.0399	15.3534	16.339	17.6877	14.0072	12.0745	7.43023	9.96442	2.93999	2.14862	2.34501	4.16856	6.88415	7.76509	9.42743	9.38893	11.7457	13.5531	12.9218	12.3315	11.372	12.3721	8.92809	8.27818
135	CAOG_02194	135	409	544	417	249	1	5	M	Capsaspora	NA	NA	NA	20.7942	27.5759	41.1588	58.1571	79.3691	108.797	116	140.888	142.69	154.929	139.715	142.272	134.798	139.128	116.071	122.063	26.7646	31.2744	46.788	64.53	93.3501	114.488	137.627	125.899	140.656	160.261	151.972	150.079	136.767	129.076	132.593	113.225
136	CAOG_01088	81	465	546	265	129	1	5	M	Paneukaryotic	ENSG00000121749	NA	NA	6.95071	5.41874	6.75016	7.39624	10.8003	11.0434	13.9355	14.2713	16.1488	19.2725	19.1763	17.2573	18.2627	17.8989	14.9533	13.2521	4.74857	5.03654	4.89878	6.78283	8.68946	9.11027	12.2015	12.1216	15.1273	15.2234	16.4392	15.0015	14.2874	13.8981	11.1949	11.0875
137	CAOG_01774	135	413	548	54	92	4	2	G1/S	Paneukaryotic	NA	YBL035C	O74946	24.6426	9.40396	7.74705	4.79462	3.24095	2.36485	2.64967	2.63309	2.79017	4.48294	4.558	6.75052	10.1619	12.0135	12.4851	13.0363	20.2376	9.20279	6.8317	3.76299	3.90734	2.68806	2.6002	2.42268	2.83244	3.94982	5.0691	6.42635	8.47648	10.7046	11.9311	12.3296
137	CAOG_06315	81	467	548	15	117	4	2	G1/S	Paneukaryotic	NA	NA	Q92374	81.0734	45.1115	39.1469	35.5381	30.3839	25.2079	20.9188	18.0143	23.4291	27.0788	28.3633	35.4082	35.9968	37.9004	40.878	44.6054	75.2469	42.6555	41.7308	35.5035	28.8953	23.3282	19.2049	17.5324	19.8909	22.7913	23.6493	25.7144	37.1468	33.2967	39.8556	41.3782
139	CAOG_06001	81	469	550	4	147	3	4	G2	Paneukaryotic	ENSG00000174177	NA	NA	12.1307	12.6085	13.7742	14.1611	16.607	21.7642	23.937	22.782	21.5104	20.8303	17.035	16.1519	13.4569	12.4075	10.8818	10.3411	12.4191	12.4674	12.8138	13.3633	15.5409	21.0358	22.2362	20.2127	23.4757	20.0803	17.9351	16.6575	14.5158	13.2344	11.0543	11.1826
139	CAOG_07450	44	506	550	417	470	3	4	G2	Paneukaryotic	ENSG00000167258	NA	O14098	36.8691	40.6777	42.2043	43.3255	43.7787	44.9399	48.677	44.0963	46.6186	45.298	45.7153	43.1541	40.3179	39.7119	36.5109	32.3359	31.412	37.2463	38.8107	40.7379	40.3332	42.8525	42.6099	49.6229	46.3822	40.8141	41.7271	41.3359	37.2251	36.8619	35.4258	34.1521
141	CAOG_01563	135	416	551	177	197	4	2	G1/S	Paneukaryotic	ENSG00000178921	YGR061C	O14228	13.8196	14.0525	13.7375	10.6703	9.21219	8.79378	8.91631	8.7368	7.93384	8.83738	9.89019	11.4279	11.6837	13.101	14.5295	15.018	16.2983	15.8555	14.342	12.0143	9.91735	10.4627	10.0746	9.14782	9.47029	10.9264	12.4192	13.5899	13.747	14.4573	17.3754	16.4608
141	CAOG_07071	44	507	551	64	98	1	5	M	Capsaspora	ENSG00000114993	NA	NA	8.99044	6.13315	3.29142	2.79612	4.00463	5.46272	8.77289	9.93764	15.4016	19.0725	19.6352	19.1152	20.2283	19.7821	15.085	14.0199	11.175	6.34664	3.18853	3.57256	3.71209	6.01466	8.38794	9.7642	15.052	17.7294	19.8917	19.413	18.0825	17.4872	13.5561	15.0399
143	CAOG_06490	44	511	555	223	1030	1	5	M	Paneukaryotic	ENSG00000072609	NA	NA	28.9196	25.781	23.1798	24.186	26.8902	26.0401	29.1068	27.2387	31.0811	32.6486	33.8973	31.937	31.8641	30.7358	30.5052	29.5603	23.7253	24.5595	21.2956	23.5148	23.7025	24.5696	26.2567	30.6718	30.5584	29.7433	31.7546	32.6425	30.884	29.5819	29.2429	30.6351
144	CAOG_06576	81	479	560	123	100	3	4	G2	Capsaspora	NA	YKL210W	O94609	140.081	155.312	163.647	174.663	205.078	225.311	240.051	234.357	228.331	203.787	208.469	189.225	188.644	178.797	164.343	149.474	136.916	143.236	150.876	174.489	186.098	217.413	222.243	233.173	221.145	198.551	197.195	189.104	169.074	161.12	161.297	143.642
145	CAOG_03237	44	518	562	20	217	1	5	M	Paneukaryotic	NA	NA	NA	4.23219	2.27648	1.20745	1.4734	3.07762	4.7804	6.56361	7.17152	10.1493	11.707	11.4967	10.8874	10.7899	9.95896	7.85162	7.29057	3.0169	2.45035	0.859173	2.14592	3.50898	4.65996	6.57164	6.35433	8.67587	9.7156	10.7101	10.0633	8.60021	9.52214	6.99642	6.856
146	CAOG_08119	44	519	563	166	217	1	5	M	Paneukaryotic	NA	NA	NA	8.51729	2.2696	2.76849	2.23228	5.59936	5.75606	11.0302	11.1185	13.9579	18.5955	21.7354	18.7646	16.6723	17.9966	12.4267	10.7055	7.32605	3.82307	2.38718	3.39817	5.76611	6.79181	8.90283	7.82045	12.2455	14.4126	17.3882	13.6221	13.5566	10.9071	8.70418	9.10508
147	CAOG_07407	81	483	564	127	84	3	4	G2	Paneukaryotic	ENSG00000167264	YNR015W	O74731	32.2912	35.5122	35.3616	41.7271	60.8613	78.0733	88.1882	88.0552	76.5506	69.097	66.0546	54.8455	49.0011	43.8065	36.7484	32.4177	31.3764	34.9891	34.198	45.1611	59.9658	78.8699	84.8902	88.9324	82.8771	70.4367	65.2545	56.907	50.3093	40.8099	36.8502	33.9056
147	CAOG_07549	44	520	564	65	97	1	5	M	Paneukaryotic	ENSG00000204197	YPR141C	NA	6.02479	3.11197	1.35554	1.98103	3.22972	5.08077	8.99376	10.4356	14.3267	15.9517	17.8207	16.0419	15.1148	14.123	10.3214	10.6993	5.64432	2.95431	1.75547	2.59416	4.33364	5.49998	8.23218	8.60854	13.0085	14.6178	15.2793	14.1997	12.9872	12.7217	9.84684	9.91073
149	CAOG_01993	350	225	575	924	1950	1	5	M	Paneukaryotic	ENSG00000198252	YBR276C	NA	18.6061	16.7269	18.1357	20.1901	23.7279	23.0461	23.5006	27.6402	27.6001	32.5533	32.5128	32.8948	29.4628	31.312	25.5176	26.7583	17.181	14.6892	17.8356	17.6922	21.3269	22.7552	24.4643	23.7018	26.7751	27.2702	25.7394	24.7302	27.4048	23.2015	26.7659	24.6213
150	CAOG_01667	81	499	580	99	187	3	4	G2	Paneukaryotic	NA	NA	NA	34.708	34.878	35.8321	41.6788	49.8985	64.4016	72.7994	78.0708	70.9823	64.0913	56.2158	53.3727	48.2606	42.3839	35.0562	35.3891	32.7986	38.0524	35.9749	38.0769	50.0156	64.6957	74.5825	73.2025	72.2292	64.3582	56.1297	48.8401	50.6916	38.797	34.5688	33.9269
150	CAOG_05403	81	499	580	758	594	3	4	G2	Paneukaryotic	NA	NA	NA	10.5833	14.0277	18.5046	20.8496	22.5529	24.1201	24.1699	22.453	23.0956	21.029	19.8376	17.8443	18.0099	18.3876	15.0905	15.428	8.74375	10.0524	13.7902	16.2957	16.7305	18.9065	20.5931	22.5147	21.7766	18.8224	19.1718	18.2326	14.9412	16.3996	15.567	15.0294
152	CAOG_02714	453	131	584	246	228	3	4	G2	Paneukaryotic	ENSG00000134440	YHR019C	O94567	117.524	129.358	145.413	152.906	185.263	210.357	209.255	200.246	190.994	165.791	169.646	156.323	154.702	147.823	139.18	133.535	111.185	114.634	126.618	145.902	163.661	190.542	194.108	187.384	174.526	159.056	154.573	158.015	145.277	141.74	141.304	131.83
152	CAOG_07954	81	503	584	222	91	3	4	G2	Paneukaryotic	ENSG00000138303	NA	NA	14.193	13.611	17.9419	24.3412	31.3787	30.7661	32.2263	29.728	26.908	23.0893	19.6002	18.6157	14.2624	12.9365	10.7198	11.7647	12.6262	12.3137	15.6012	23.9849	28.1552	30.891	29.0831	26.4649	24.103	20.6597	19.2774	14.661	14.4622	11.7195	9.57936	10.0589
154	CAOG_03921	81	504	585	87	380	1	5	M	Opisthokonta	NA	YDR356W	NA	16.7158	14.1843	12.8665	19.0905	20.823	23.099	25.9063	23.7857	27.4712	33.1397	30.4174	30.2874	27.5562	27.2349	24.52	20.7498	16.2323	12.7994	13.7656	18.4019	19.1035	20.2023	23.4142	22.2295	24.4288	25.5129	25.4973	25.432	24.412	21.7098	21.4905	23.2531
155	CAOG_01465	81	508	589	276	666	1	1	M	Paneukaryotic	ENSG00000186153	NA	NA	55.6576	45.3244	43.1758	43.8553	44.4968	46.521	54.6716	59.8345	67.8457	67.6194	72.1945	73.5791	71.3156	75.7326	67.8206	64.6547	58.5219	48.0173	39.9071	38.1354	40.9797	41.7996	41.1665	47.4535	54.1976	58.0527	63.3522	65.1361	61.7743	61.0429	62.1972	58.4918
155	CAOG_09839	135	454	589	369	57	4	2	G1/S	Capsaspora	NA	NA	NA	139.147	104.021	54.7456	46.1911	28.8631	29.2426	27.3107	16.4519	24.7702	19.2805	19.6148	38.3593	34.0492	54.3413	63.5888	95.009	132.731	92.3992	84.733	42.6528	34.1641	29.7987	24.3898	22.8387	16.5549	19.4744	19.4478	27.3761	50.3285	59.5318	65.5998	67.9869
157	CAOG_02347	190	400	590	357	102	4	2	G1/S	Paneukaryotic	NA	NA	NA	90.9566	49.2105	41.8672	34.4546	32.2993	24.2047	22.8722	25.6802	28.8674	28.4028	38.783	35.3062	44.6197	49.0854	48.1004	52.5765	93.873	49.6471	47.1102	36.5597	28.975	26.362	25.6654	25.3259	29.8442	31.3291	34.3492	38.168	42.0274	50.44	49.2075	53.318
157	CAOG_07959	190	400	590	103	123	4	2	G1/S	Paneukaryotic	NA	NA	NA	901.936	646.773	427.013	266.035	170.904	139.165	118.283	121.716	122.656	132.618	132.719	175.363	226.761	270.393	362.768	354.268	901.835	694.434	420.395	245.267	162.933	129.295	114.144	138.815	127.707	142.742	145.175	173.967	227.941	295.792	359.291	385.64
159	CAOG_09408	81	516	597	221	184	4	2	G1/S	Paneukaryotic	NA	NA	NA	334.546	440.368	313.783	194.876	127.574	135.418	110.756	112.021	94.5563	67.5393	76.1986	106.353	140.471	183.816	207.702	285.351	420.924	544.615	392.878	235.712	180.799	152.994	117.666	127.067	124.191	110.055	117.965	129.053	150.271	223.415	243.559	300.903
160	CAOG_06983	453	145	598	145	256	3	4	G2	Paneukaryotic	ENSG00000144535	YDR293C	NA	12.4861	15.0107	16.9173	19.2954	24.267	25.4864	25.208	22.5467	20.7898	19.5998	18.4911	16.2359	15.5337	15.6856	14.2655	13.8439	10.2872	12.7823	14.8584	19.5723	22.7808	25.7755	24.4102	22.5681	20.8682	17.9285	17.6638	16.4856	14.4795	13.2559	13.4957	12.2218
161	CAOG_01703	453	146	599	118	145	3	4	G2	Paneukaryotic	NA	NA	NA	7.07579	8.39997	15.5241	26.0715	37.6546	40.5688	40.7954	37.0499	32.9255	29.9042	25.94	19.9286	16.2146	12.4927	10.2527	10.236	6.53376	6.25344	12.1158	23.1223	33.7523	38.6232	38.2622	38.6593	31.6089	23.6524	20.6068	18.0184	15.3266	11.7537	9.91314	7.81751
162	CAOG_07120	190	411	601	248	340	4	2	G1/S	Paneukaryotic	ENSG00000013573	YPL008W	O14147	11.6385	7.3816	5.81056	4.16787	3.77315	2.9565	3.64044	3.48674	4.20929	4.41196	4.55379	4.95228	5.59763	7.05128	7.37884	7.40069	9.93367	6.14735	4.71725	4.11847	3.57556	3.22192	3.42029	3.28769	3.72318	3.82145	3.75027	4.5013	6.19066	5.75699	6.47937	7.24125
163	CAOG_00838	453	151	604	121	191	3	4	G2	Capsaspora	ENSG00000137996	YOL010W	Q09870	29.4733	32.9707	40.7603	63.0782	93.7252	105.337	98.1798	88.025	77.415	66.9109	66.6498	53.7385	49.2013	40.2775	37.2152	32.875	25.738	29.067	36.7431	57.6571	83.231	93.1332	88.5565	70.8688	68.6672	61.5546	55.4382	50.1265	46.3071	37.0564	32.5325	28.0352
164	CAOG_07352	135	474	609	555	162	4	2	G1/S	Holozoa	NA	NA	NA	205.265	176.889	129.657	116.293	117.728	113.044	103.551	101.557	98.0388	98.7019	108.952	104.647	113.99	110.031	110.612	116.649	200.455	168.03	127.706	113.54	109.425	104.497	99.1199	96.4177	96.0014	94.8919	99.0027	97.5724	98.7652	107.005	107.007	107.432
164	CAOG_09907	190	419	609	128	32	4	2	G1/S	Paneukaryotic	NA	NA	NA	56.8255	25.3908	23.9613	16.3835	12.6802	11.7206	9.62489	12.6477	14.7892	14.8728	18.5622	21.0859	23.8095	30.3454	27.4495	31.351	57.4171	21.6118	21.4841	15.9289	12.2415	9.37121	9.37298	12.162	13.185	14.0795	16.1461	18.3286	22.4949	28.3985	30.4963	32.3311
166	CAOG_00521	190	426	616	332	1	4	2	G1/S	Paneukaryotic	NA	YPR175W	O94263	26.8867	12.3639	8.94171	6.34635	5.25627	5.15496	5.87186	5.46668	5.83346	7.36714	8.82327	9.65508	13.7372	17.443	19.1724	19.1167	25.5978	11.499	9.457	6.73675	5.72743	4.71998	4.58837	4.59101	5.29947	6.84934	9.24928	9.76193	14.1201	15.1464	16.3933	18.3137
166	CAOG_05013	135	481	616	132	24	4	2	G1/S	Paneukaryotic	ENSG00000136104	NA	NA	35.9582	14.021	11.0904	7.13009	4.55762	4.13806	3.11655	3.67402	4.34003	4.1571	6.90054	8.42259	11.6114	15.2187	14.0692	15.3232	34.4653	15.1425	10.3856	6.7932	4.04897	3.8003	3.71624	2.67118	4.64179	4.82556	5.8197	7.44735	10.6549	13.1797	14.1081	16.4401
168	CAOG_02915	135	483	618	117	431	3	4	G2	Capsaspora	NA	NA	NA	20.6211	27.1171	36.0337	41.5704	48.2004	56.9249	63.9713	54.7733	59.814	47.8713	45.4214	43.4047	41.862	38.5723	35.6093	32.3943	12.2258	21.3435	27.7282	37.5822	44.8565	57.998	53.1194	70.1177	59.1496	43.5007	50.8242	45.4142	40.2332	37.6526	35.5801	29.9746
169	CAOG_06980	190	438	628	131	274	3	4	G2	Paneukaryotic	ENSG00000169718	YML080W	Q9HGN6	33.4467	37.8895	38.8328	39.8548	50.2001	57.6966	54.9687	56.291	52.0144	42.2818	44.4249	39.4969	38.4661	36.6562	34.5595	33.8269	32.8132	32.0177	35.0599	38.1477	46.7212	54.718	54.3012	51.5402	46.0872	44.513	41.6639	39.0321	36.953	34.8139	32.8642	33.6719
170	CAOG_01545	190	449	639	71	346	3	4	G2	Paneukaryotic	NA	YOR243C	O74343	6.58238	6.96045	7.62187	8.01727	9.42239	13.0813	14.7721	14.0674	12.0096	9.5502	9.84722	8.59559	7.62086	7.56137	7.30854	6.42088	7.40108	6.78929	7.37377	7.70068	9.11038	15.5996	15.4249	15.1005	13.4677	11.3437	10.2385	9.43872	8.36545	7.97908	7.76413	6.77942
171	CAOG_06734	273	372	645	238	176	1	5	M	Capsaspora	NA	NA	NA	2.76227	3.70526	4.42438	5.46121	6.12553	7.68827	7.55475	9.70407	9.4929	12.0317	12.1873	10.9116	10.9015	10.6356	9.20452	8.78517	2.27517	2.73265	4.13711	5.14015	5.4542	7.09746	8.08841	9.52217	10.2529	10.0518	11.0995	10.3665	10.811	9.92247	9.12545	8.62768
172	CAOG_01355	583	70	653	143	237	2	1	G1	Paneukaryotic	NA	NA	NA	76.4247	59.2259	45.7114	42.4099	43.0434	41.9852	48.6327	53.4717	56.5979	58.7275	61.9414	68.5321	74.9027	81.2982	80.8753	79.5012	76.7035	58.4101	43.5975	42.7625	39.7049	40.9321	47.2781	54.2376	58.3887	59.8013	64.5561	71.9649	71.8266	80.4014	81.9315	84.4828
172	CAOG_07622	273	380	653	1633	1202	1	1	M	Capsaspora	NA	NA	NA	10.5847	6.97179	6.1736	5.75576	6.753	8.32417	8.38456	9.1929	7.73064	9.54319	9.49391	11.1771	12.5251	10.0086	10.7517	9.64333	9.32808	7.89237	6.44898	7.73521	7.89788	7.43908	8.63292	8.63548	10.2504	10.5432	12.0611	10.5152	11.7078	11.3406	10.6384	10.7829
174	CAOG_02840	190	464	654	211	113	3	4	G2	Paneukaryotic	ENSG00000066651	YOL124C	O94636	36.7793	35.4527	36.6318	44.9495	68.9997	88.0905	92.7944	86.3332	76.2647	70.354	61.1691	51.5646	43.0646	38.2057	30.2967	26.8061	33.1345	30.6525	34.587	43.8127	68.3209	89.8929	88.355	82.1911	76.7005	62.0495	56.1746	46.4767	45.5492	34.5098	28.8692	26.1071
174	CAOG_03840	350	304	654	92	321	5	3	S	Paneukaryotic	NA	NA	NA	17.4866	16.0783	26.8169	47.1533	56.0675	47.5736	40.7452	28.3985	27.7906	20.5027	20.1906	15.7872	11.5887	10.8273	9.57044	7.88686	14.6483	13.8893	24.4843	46.6417	53.2481	47.9349	37.4556	33.5861	25.1394	22.1472	16.3026	16.3436	13.9465	9.56262	9.36506	9.19497
176	CAOG_02316	350	305	655	33	208	5	3	S	Paneukaryotic	NA	YLL063C	NA	11.5339	12.0717	15.5477	23.2743	27.4589	26.778	22.5391	19.8247	15.2111	14.4362	11.5188	11.0573	9.54436	9.04559	7.54145	7.44851	12.1114	10.4554	15.9316	24.4357	27.8575	26.2704	20.8303	16.864	15.659	12.9806	12.0976	10.6698	9.94992	8.29448	8.81205	7.02571
177	CAOG_04822	273	387	660	508	1044	2	2	G1	Paneukaryotic	NA	NA	NA	8.85845	5.46532	3.64288	2.27075	2.13783	2.34701	2.12536	2.08191	2.82891	2.69864	3.36691	4.39943	5.84273	7.59473	7.23226	9.5339	8.50378	4.28487	4.27408	2.44159	1.88869	2.14943	1.77031	2.70716	2.60734	2.774	2.47819	4.03565	6.08357	6.07846	7.17355	8.62712
178	CAOG_06878	190	471	661	940	210	3	4	G2	Paneukaryotic	ENSG00000090054	YMR296C	O59682	51.7664	73.9566	114.054	122.488	126.119	121.819	131.921	128.207	117.986	125.148	121.145	110.383	110.673	109.65	104.553	99.3739	42.1855	61.32	88.7047	105.063	106.52	124.234	125.496	137.022	127.816	120.69	121.856	112.864	106.175	103.193	104.815	102.135
179	CAOG_00340	190	474	664	2362	874	4	2	G1/S	Paneukaryotic	ENSG00000071994	NA	NA	24.5337	17.3055	17.0475	15.6995	16.1979	14.6699	13.9023	13.3734	12.6052	12.349	17.0715	14.1991	16.2092	17.9041	17.0945	16.0302	22.8925	19.0123	17.1627	15.6634	14.0831	13.4385	14.1187	14.0941	14.718	13.7942	14.9561	16.0367	17.157	16.5237	18.1532	19.7041
179	CAOG_08406	273	391	664	1048	1875	1	1	M	Capsaspora	NA	NA	NA	21.1342	19.0776	16.7801	16.3994	17.923	17.8292	19.0507	19.7267	19.34	22.8031	21.8032	23.0544	22.2181	22.8394	21.2444	18.6517	17.5127	15.7247	15.5279	15.2842	15.8448	17.0066	18.0164	17.751	19.8674	18.2433	19.0288	19.0296	20.1832	19.8636	19.6223	21.4596
181	CAOG_03281	583	82	665	102	128	5	3	S	Capsaspora	NA	NA	NA	51.4206	58.7824	96.7486	190.015	236.352	225.146	177.144	144.895	112.4	85.7366	77.0019	63.9664	54.8719	45.7102	36.9608	34.6562	47.27	51.2755	90.7742	186.783	247.654	224.463	177.45	135.122	115.998	89.3874	80.351	64.4617	56.6829	36.9086	34.246	26.3025
182	CAOG_05646	190	477	667	174	162	2	1	G1	Paneukaryotic	ENSG00000160200	NA	NA	111.414	96.9516	92.3092	80.7673	82.7832	84.84	90.8482	93.3859	103.727	102.604	119.447	121.666	126.3	134.655	123.919	125.251	111.134	96.1516	94.6389	87.1916	84.6884	90.3163	91.4264	99.1055	107.333	107.474	118.921	121.334	119.615	128.844	131.733	130.17
183	CAOG_03518	583	86	669	184	394	5	3	S	Paneukaryotic	NA	NA	NA	27.2251	30.7069	42.0565	68.036	90.9275	77.6609	62.1316	56.1752	47.2975	44.2712	39.8945	37.3949	34.4269	30.606	28.026	21.8358	25.5073	25.4843	39.9838	57.8528	82.2877	77.8699	64.9643	44.1627	48.9844	41.0008	40.9697	35.4002	34.9883	25.9179	24.6661	24.5499
184	CAOG_01122	273	405	678	280	180	4	2	G1/S	Paneukaryotic	NA	YDL105W	Q6BDR8	25.8998	15.3835	9.63644	8.75496	7.54815	7.0778	6.35722	8.65942	7.47857	7.81887	9.38313	9.60959	10.7357	13.07	13.4141	14.0641	23.1398	13.1839	9.34868	8.2884	7.00294	5.70727	5.46299	5.69643	6.53223	7.26434	7.60755	9.45518	9.12945	11.3976	12.373	11.8367
185	CAOG_02207	190	489	679	38	153	4	2	G1/S	Paneukaryotic	NA	NA	NA	24.7703	13.8607	12.0322	8.54455	5.39884	5.28755	5.19075	4.77776	5.61371	6.66953	7.6144	9.12363	10.381	12.2063	12.6421	13.7585	21.4533	11.2284	9.32513	7.31143	5.53721	4.31436	4.60099	4.26674	5.34149	4.93531	6.7602	8.16506	9.72915	11.0501	11.1568	11.7873
186	CAOG_01951	190	490	680	97	256	4	2	G1/S	Paneukaryotic	NA	NA	NA	45.5101	24.3557	14.4598	9.65157	6.99949	4.99518	4.19869	3.16664	4.4189	4.42022	4.7241	5.46423	8.00148	10.2112	9.49082	11.861	36.453	19.384	14.2909	8.34685	6.03308	4.38616	3.53082	2.8426	3.84077	3.93115	4.79046	4.69911	6.93748	7.90643	7.28574	10.614
186	CAOG_02439	190	490	680	603	587	3	4	G2	Paneukaryotic	NA	NA	NA	25.6938	34.4344	57.5574	86.4972	80.9055	91.587	92.5919	97.1708	88.2393	86.5072	81.2348	79.4581	71.0789	79.6532	64.3379	68.2379	28.1848	33.8649	54.7219	77.395	89.1935	106.839	105.448	109.057	100.004	96.0463	89.7056	89.1293	87.5342	78.6263	83.8825	78.7848
188	CAOG_00367	190	494	684	231	25	1	5	M	Capsaspora	NA	NA	NA	8.64468	5.55242	4.59022	6.82633	9.46941	12.977	17.2487	19.4555	26.1022	31.668	29.9658	27.0615	30.2941	26.1607	20.2334	19.4267	7.13926	5.83443	3.68361	5.31547	9.3508	12.1016	15.023	15.4028	20.2441	24.3471	23.9588	23.9137	22.9078	21.4391	17.1893	16.0763
188	CAOG_03494	583	101	684	133	118	2	1	G1	Unikonta	NA	NA	NA	46.2026	22.5467	20.2625	16.3984	14.5904	14.829	15.3408	16.7222	18.4195	18.6999	23.7005	27.9618	31.3411	34.0206	37.2696	41.0553	43.0086	23.656	18.3508	14.5613	13.3433	13.1646	14.1508	15.1875	15.9074	20.2991	21.7913	25.71	31.4576	31.9067	35.5755	37.6218
190	CAOG_04488	273	413	686	101	108	4	2	G1/S	Paneukaryotic	NA	NA	NA	40.7867	23.4467	18.1902	13.7415	10.7905	9.90367	9.15492	9.48141	12.7233	11.5796	14.4478	16.1327	19.8457	22.3934	24.5919	24.6167	38.8992	18.9291	15.5092	12.0811	10.074	7.35119	8.3703	9.1858	9.28232	10.4078	14.4268	13.8332	17.3293	20.8989	21.6544	25.8263
191	CAOG_08787	190	498	688	634	839	2	1	G1	Capsaspora	NA	NA	NA	2.41744	2.33064	1.5448	1.27661	1.28626	1.45271	1.7274	1.58352	1.72888	1.93386	2.3353	2.5309	2.43625	3.05928	2.56857	2.10297	1.64553	1.61789	1.29473	1.30999	1.21744	1.1362	1.16379	1.68648	1.78911	1.67568	2.23554	2.32644	2.86406	2.34841	1.97668	2.51433
192	CAOG_04518	273	419	692	282	140	3	4	G2	Paneukaryotic	NA	YIL094C	O14104	3.01762	7.65403	14.5874	16.638	24.4484	26.8757	28.3287	26.5591	26.6861	22.5091	21.1281	19.2286	16.5591	13.6563	14.969	12.4169	2.73704	6.85543	13.3853	17.3507	20.8478	23.7354	24.2606	24.88	21.726	19.8804	18.1672	15.9852	14.927	13.3987	13.5178	11.9795
193	CAOG_02635	583	111	694	112	283	2	1	G1	Paneukaryotic	ENSG00000154930	NA	P78773	21.3269	17.9385	12.9213	11.0068	10.1342	13.4919	15.4116	16.5182	17.1409	17.718	18.9109	21.6245	23.3654	24.4746	26.0356	25.3917	23.593	16.3119	11.6361	10.251	10.1529	12.5188	14.6042	15.7404	16.4706	18.1078	19.0987	21.1479	21.8612	23.0564	25.6748	24.0905
194	CAOG_05786	190	508	698	413	18	1	5	M	Paneukaryotic	ENSG00000041880	NA	NA	30.1267	31.1132	31.1705	34.5423	42.9879	50.7934	57.7077	66.8167	70.982	68.8368	73.5921	71.8463	72.6541	72.4293	69.663	60.6978	27.6112	26.3709	24.5335	28.8092	36.345	45.0784	49.1056	60.0281	61.3649	64.079	66.9776	63.866	63.3596	61.768	57.5813	53.6003
195	CAOG_03708	190	510	700	153	286	2	1	G1	Capsaspora	NA	NA	NA	10.7849	4.48385	3.19482	3.87301	2.56678	2.1368	1.69886	1.57518	2.4913	3.04218	4.74357	6.65568	7.93075	13.3064	11.2259	16.1833	15.9781	3.30452	5.06507	2.91071	1.7156	1.3479	1.68253	0.990854	3.25892	4.12082	4.89736	6.37567	12.4807	12.635	14.8909	16.742
196	CAOG_02462	583	125	708	81	228	3	4	G2	Paneukaryotic	ENSG00000087302	NA	NA	35.6544	42.3549	44.1721	62.4615	83.529	91.4991	94.0972	92.125	74.9658	74.0433	70.6263	64.8277	60.177	55.8126	46.0737	44.0127	36.3008	39.0057	45.7611	58.2	79.8719	90.5458	91.1561	86.3281	80.458	75.1588	68.9283	60.9571	62.3335	46.4104	46.2397	40.2428
197	CAOG_03407	273	438	711	106	146	4	2	G1/S	Capsaspora	NA	NA	NA	25.9005	12.877	10.54	6.73919	5.2496	4.36638	4.80842	4.46503	5.21577	5.65453	7.11573	7.22593	11.3885	11.9452	12.0704	13.9255	23.5223	10.7544	8.29328	6.41889	4.68449	4.34554	5.01317	4.25768	5.29224	5.36993	6.10918	7.21524	9.04043	10.6181	11.1284	12.8366
197	CAOG_07739	350	361	711	146	294	3	3	G2	Paneukaryotic	ENSG00000101782	NA	NA	70.0163	67.9772	79.0498	115.336	139.929	139.729	124.749	109.952	94.9896	81.5415	80.1615	73.1771	68.4306	63.699	55.9748	50.9771	63.3723	60.4689	71.8201	111.644	138.58	140.312	120.792	109.413	97.1514	84.2389	81.2021	73.25	68.7097	55.3568	56.9963	47.0137
199	CAOG_06630	583	138	721	285	292	3	5	G2	Paneukaryotic	ENSG00000144741	YNL003C	Q10442	17.7177	15.2406	13.302	16.8762	25.1665	40.3054	53.2343	55.1603	53.0982	51.9241	47.0632	41.4933	40.5492	34.681	28.9367	28.5154	15.0834	14.224	14.7498	12.8104	24.7559	38.3809	46.8733	47.1746	50.8533	46.9829	45.3404	39.7877	37.0512	32.2893	28.4603	27.2845
200	CAOG_07608	583	142	725	149	119	4	2	G1/S	Paneukaryotic	NA	NA	NA	69.5531	43.0923	34.1422	23.487	21.1599	20.6456	21.0469	21.8893	23.2822	27.9081	33.5379	33.6339	38.6617	42.8915	42.9326	43.76	64.6849	40.3013	31.9739	24.2282	20.5123	19.5303	21.184	23.3015	24.7801	26.0352	30.5885	33.0438	36.5267	40.3675	44.9848	46.062
201	CAOG_07873	453	280	733	421	289	2	1	G1	Capsaspora	NA	NA	NA	97.8009	98.7381	80.8689	69.6363	75.9111	82.1072	82.2596	89.4514	92.3749	97.8293	100.173	112.261	110.219	130.916	107.645	125.617	106.875	96.1692	86.1201	78.412	82.5498	80.2089	87.073	101.238	106.572	104.702	111.167	118.612	121.133	121.511	124.751	131.119
202	CAOG_02861	44	693	737	206	199	1	5	M	Paneukaryotic	NA	NA	NA	118.465	92.6841	105.444	111.855	116.108	129.73	141.845	174.198	160.803	170.297	164.407	150.783	140.758	135.656	135.563	130.027	99.5104	86.1332	93.8029	108.327	108.212	123.721	134.028	156.793	156.306	158.12	155.125	154.829	138.198	130.506	129.683	118.621
203	CAOG_03830	273	467	740	287	238	3	4	G2	Capsaspora	NA	NA	NA	100.134	149.765	159.423	184.22	221.097	261.493	278.021	255.201	258.465	238.149	235.911	205.882	206.314	196.671	172.518	156.001	98.7144	135.688	162.976	198.784	212.195	259.38	283.002	316.745	289.327	242.136	247.357	232.019	199.501	202.837	191.945	175.634
204	CAOG_02319	350	397	747	354	253	4	2	G1/S	Paneukaryotic	NA	NA	NA	18.672	9.97644	9.02976	7.15161	7.45559	6.45385	6.0829	7.12358	6.59161	7.63364	7.95479	8.72823	9.77034	11.8667	11.4907	13.0272	16.3319	9.28254	7.09659	7.07184	5.54709	6.01918	6.2749	6.5711	6.64386	6.95912	7.9835	7.28377	8.94872	10.0845	11.9706	11.7954
206	CAOG_00658	273	483	756	219	314	4	2	G1/S	Paneukaryotic	ENSG00000120675	YNL328C	NA	248.048	162.992	163.396	127.497	109.481	115.729	108.166	100.144	103.247	108.244	109.276	115.46	119.231	125.857	130.077	141.042	245.071	169.694	135.969	131.819	114.1	110.085	103.831	105.421	107.118	116.416	117.655	120.267	129.266	122.908	133.242	133.2
207	CAOG_09311	453	307	760	80	193	3	4	G2	Paneukaryotic	ENSG00000140105	YOL097C	Q09692	51.5371	49.3833	51.3767	54.0534	75.5338	92.2705	101.455	102.821	95.9267	94.5712	93.967	82.182	74.1063	68.9256	61.7533	56.04	43.8511	42.4563	46.1676	49.7577	66.4402	82.4735	92.4617	90.7117	88.0253	82.1758	76.6095	70.8931	70.0958	59.9278	56.8275	54.3866
208	CAOG_01591	453	308	761	392	318	2	1	G1	Paneukaryotic	ENSG00000180185	NA	NA	67.8322	57.354	49.363	36.8648	35.4641	38.4307	40.8768	45.1182	48.3433	46.8804	57.7781	58.0963	59.1633	60.5283	67.7048	67.5086	63.1086	56.3309	45.3376	38.2795	35.8745	36.7937	41.423	46.929	45.1826	47.7805	52.1463	56.5898	56.7953	59.3616	65.9497	61.5863
209	CAOG_01439	273	490	763	244	172	3	4	G2	Paneukaryotic	ENSG00000105655	YJL153C	NA	262.223	383.794	550.902	689.033	741.662	769.793	787.743	739.975	699.585	639.428	636.665	570.697	549.558	550.36	534.159	514.489	268.979	352.378	492.342	641.948	712.997	797.379	847.042	998.219	895.498	776.036	758.554	686.772	582.804	599.659	592.504	566.793
209	CAOG_08473	44	719	763	461	156	3	4	G2	Paneukaryotic	ENSG00000134287	NA	P36579	1205.31	1284.38	1601.09	1814.75	1816.85	1850.46	1940.43	1909.76	1915.14	2182.22	2012.76	1868.9	1815.02	1892.13	1760.87	1670.06	1346.58	1536.19	1788.3	1981.49	2091.77	2125.03	2351.84	2528.83	2457.81	2319.96	2292.87	2265.28	2196.78	2217.01	2090.52	2026.2
211	CAOG_09522	350	416	766	365	127	3	4	G2	Capsaspora	NA	NA	NA	15.2939	24.732	23.6268	34.7271	50.5306	72.804	76.2688	66.9983	56.7373	48.1529	45.7696	38.2275	37.9629	33.4662	22.3717	34.1544	21.1488	26.7218	37.2801	43.4544	66.0813	87.6077	98.9095	74.9772	84.224	69.7672	52.9275	50.4268	44.5579	36.8761	33.185	28.6805
212	CAOG_09050	44	724	768	1111	131	3	4	G2	Capsaspora	NA	NA	NA	5.1497	5.85812	4.48499	4.95547	6.07219	6.11576	7.0187	6.56845	7.41894	8.03849	7.74111	6.05986	6.58877	6.30284	5.68137	5.20081	5.49358	5.86528	6.86458	7.51789	7.80836	9.13025	10.1684	9.95885	10.6725	10.2622	10.3597	9.79683	8.17387	7.61169	7.06003	6.60112
213	CAOG_06081	81	696	777	232	101	4	2	G1/S	Paneukaryotic	ENSG00000159259	YML102W	O13985	21.117	9.97922	7.29944	5.80869	4.80916	3.74607	3.89761	3.7728	4.2509	4.95332	6.93688	7.47907	10.4385	11.4962	11.7366	10.9937	18.0426	7.98615	6.55535	4.639	3.56768	3.0483	3.17618	3.10622	3.76094	4.33233	4.93113	6.14542	8.86375	9.45039	9.63666	10.35
214	CAOG_06869	44	735	779	197	671	4	2	G1/S	Capsaspora	NA	NA	NA	376.439	268.454	214.037	215.159	182.642	173.952	163.813	171.031	174.31	175.737	176.237	205.172	208.677	231.797	221.789	243.134	409.316	267.919	220.144	207.357	196.3	185.521	160.245	166.903	163.305	195.852	199.922	206.175	223.526	205.131	250.154	220.693
215	CAOG_01362	350	435	785	240	561	4	2	G1/S	Paneukaryotic	NA	NA	NA	9.83502	5.90061	5.10817	3.73641	3.2625	2.93059	3.34601	3.1178	3.51612	4.29822	4.28032	4.53847	5.33692	5.90896	6.12703	6.69904	8.43035	5.80243	4.60749	3.8639	2.88945	3.00548	3.14623	3.32842	3.61492	3.27681	4.46088	5.09561	4.58882	5.71508	6.09904	6.48705
216	CAOG_01496	453	339	792	40	2015	2	2	G1	Paneukaryotic	ENSG00000168827	YLR069C	Q9USZ1	39.5511	24.1259	20.3483	17.8955	16.8842	16.2548	15.9731	17.0558	17.2546	20.3862	22.1252	23.7349	24.821	26.9825	28.3716	32.2484	39.8065	23.6392	20.7893	21.5273	17.6964	19.2364	21.6645	21.8125	21.5065	21.1865	23.8398	26.5367	29.3484	30.6385	35.2446	37.0597
217	CAOG_07029	453	344	797	291	195	2	2	G1	Paneukaryotic	ENSG00000177084	YNL262W	P87154	9.80242	4.44506	3.10648	2.26134	1.75804	1.9344	2.08826	2.31915	2.26596	2.57015	3.38368	4.03688	5.44463	6.90344	7.77699	7.17553	9.19028	3.56563	3.03666	2.01898	1.57405	1.75293	1.74204	2.23677	2.35956	2.42169	3.03751	3.92441	4.70293	5.53748	7.13697	6.5062
218	CAOG_06238	44	763	807	59	152	3	4	G2	Paneukaryotic	NA	NA	NA	116.263	131.289	127.816	137.619	172.376	201.964	213.638	206.608	184.735	151.578	140.826	130.192	115.604	104.867	104.472	90.2905	114.091	122.731	117.9	136.895	164.418	200.391	203.01	208.255	177.332	149.23	147.096	130.484	109.77	99.6856	101.979	79.1697
219	CAOG_02067	743	67	810	136	221	1	1	M	Paneukaryotic	NA	NA	NA	179.636	132.072	106.175	101.066	100.245	118.391	139.291	176.357	209.649	227.462	267.507	323.118	362.04	394.964	428.552	412.242	230.992	159.968	125.275	119.285	126.003	144.549	164.077	208.091	238.203	281.966	324.239	352.225	411.368	435.499	464.142	437.76
220	CAOG_08766	743	69	812	171	239	1	1	M	Paneukaryotic	NA	YKR066C	NA	66.8747	65.9592	55.9493	51.829	57.7787	65.4636	71.0563	86.4649	86.6021	95.299	111.2	120.701	123.51	124.661	132.607	114.972	60.6416	60.7754	53.2197	47.4212	52.8635	60.5843	61.3166	69.6722	75.199	86.3828	97.1138	102.672	103.622	106.516	116.868	98.9485
221	CAOG_00331	81	732	813	199	205	2	1	G1	Paneukaryotic	ENSG00000140374	YPR004C	P78790	233.863	223.399	226.042	208.267	198.415	197.737	192.236	205.472	203.517	227.424	229.771	230.586	239.111	245.484	248.723	246.43	217.99	217.813	212.588	195.031	184.221	193.372	193.009	194.865	199.827	203.827	221.783	211.803	229.068	231.822	237.348	239.368
222	CAOG_04227	743	77	820	382	283	3	4	G2	Capsaspora	NA	NA	NA	4.26341	4.89811	8.3662	14.3422	19.3845	18.3081	17.5623	18.1719	14.3795	10.7945	9.9343	10.2747	7.55543	6.39985	4.3626	4.48818	3.45404	3.85253	6.91726	13.0697	20.1124	19.2894	17.5938	15.0021	15.5826	12.114	9.99698	9.27538	6.6416	4.64398	4.61996	3.13472
223	CAOG_02522	135	699	834	362	320	2	2	G1	Capsaspora	NA	NA	NA	6.19626	2.58152	2.14203	1.1913	0.806175	0.648249	0.807448	0.79287	0.826296	1.43744	2.15016	2.05542	4.15041	5.16459	4.46734	5.7002	6.72966	2.4951	2.09152	1.31677	0.93219	0.651644	0.715943	0.894784	1.06801	1.44181	1.89987	2.55547	4.36383	4.76228	4.26948	4.12296
224	CAOG_04528	453	388	841	488	327	1	5	M	Paneukaryotic	NA	NA	NA	1.96366	1.58714	1.11019	1.74022	1.49874	1.8848	1.90579	1.8473	2.40609	2.71835	2.71682	3.08666	3.65005	3.20759	2.84259	2.49475	2.27206	1.61226	1.14155	1.52737	1.77088	2.20936	2.53021	2.38658	2.50618	2.7211	2.97723	3.21403	3.2304	3.55477	3.1696	2.54315
224	CAOG_07832	743	98	841	190	244	2	2	G1	Paneukaryotic	NA	NA	Q92375	209.74	104.279	91.616	84.981	73.8647	77.8487	80.144	87.0138	91.7161	97.7884	102.442	123.301	142.238	146.124	151.493	165.093	233.751	110.449	83.4926	81.2457	68.9427	70.7774	76.8191	80.9934	84.4125	101.03	109.707	116.451	134.023	132.217	143.499	144.931
226	CAOG_04012	273	572	845	250	410	2	1	G1	Paneukaryotic	NA	NA	NA	116.038	97.0854	65.8852	56.2179	55.5022	56.094	62.8825	76.7716	77.6114	90.4621	97.2196	101.807	111.831	117.474	108.837	118.735	93.7879	82.058	62.4371	56.178	50.5351	64.0789	77.3024	91.6132	96.1923	113.49	109.376	121.997	130.893	128.484	125.711	138.991
227	CAOG_03341	350	496	846	538	1035	2	1	G1	Filozoa	NA	NA	NA	16.8646	12.1202	10.7598	9.81272	9.91966	10.5123	11.5732	11.5869	11.9261	12.4272	15.4904	13.7534	15.586	17.794	16.1571	16.2132	11.1961	10.5912	8.74975	9.03086	8.50244	10.0155	9.469	10.6082	10.8859	10.4869	12.8904	12.7235	14.6323	14.3648	15.6951	13.8632
228	CAOG_04693	743	105	848	261	1229	1	1	M	Paneukaryotic	NA	NA	NA	116.13	108.037	73.1506	72.5135	83.0909	108.818	141.101	196.19	233.192	277.671	297.508	315.801	320.595	335.266	326.507	319.73	94.3993	95.5972	75.701	73.1109	82.8122	96.5665	132.464	96.2287	141.708	165.297	201.738	199.984	235.948	233.806	214.703	215.621
229	CAOG_02105	743	108	851	268	109	3	4	G2	Paneukaryotic	NA	NA	NA	45.4761	43.1496	57.3208	107.453	159.904	167.029	156.271	145.091	122.403	109.897	93.6238	75.8089	65.884	55.6005	47.1013	37.7682	41.7507	44.846	55.2814	102.95	157.598	167.728	151.793	123.271	113.104	99.5473	91.4864	75.6077	70.713	47.1436	41.0122	33.8993
230	CAOG_02475	350	502	852	661	302	3	4	G2	Capsaspora	NA	NA	NA	2.65728	3.69953	3.4815	4.21027	6.23779	7.2679	8.08071	9.28856	7.61903	7.43376	6.63931	6.67955	5.64834	6.05346	4.73787	5.22473	2.41848	1.79392	2.91696	3.85674	4.95897	6.645	6.88511	7.85306	8.5059	5.95042	6.52178	6.29544	5.31875	4.62317	4.50208	4.20438
231	CAOG_01279	44	809	853	285	652	3	4	G2	Capsaspora	NA	NA	NA	39.169	46.0923	44.7877	50.4041	50.3438	62.4756	64.3499	64.9398	61.5245	56.0628	51.7958	47.3634	46.2852	43.5289	41.5285	41.7108	35.0995	41.5136	38.5093	42.0928	45.5023	55.0951	58.4033	64.9209	57.7603	53.5617	47.418	48.3583	43.1407	39.7433	43.9744	38.967
232	CAOG_04838	743	111	854	141	214	2	1	G1	Paneukaryotic	NA	NA	NA	196.126	189.543	137.343	98.2721	95.6964	103.597	105.806	112.042	126.08	126.373	154.329	159.65	171.718	190.551	203.443	196.947	173.712	168.529	113.977	93.9979	85.9574	97.0285	106.714	134.429	131.782	138.761	153.326	173.433	177.375	204.173	226.078	220.436
233	CAOG_03731	743	115	858	300	528	2	1	G1	Paneukaryotic	ENSG00000164904	NA	NA	91.6239	76.8355	58.3956	55.0643	56.4789	61.7329	66.6569	71.4876	74.3171	76.468	78.6694	85.7284	90.6375	96.4295	108.224	111.859	98.2897	72.3357	62.0485	58.4391	56.6201	66.8664	69.442	68.6617	72.8603	76.0983	82.1248	87.0914	86.8087	98.6888	107.94	103.769
233	CAOG_07006	453	405	858	485	135	3	4	G2	Paneukaryotic	ENSG00000140598	YNL163C	O74945	10.7716	10.52	12.6697	15.8737	19.3916	20.4996	21.1339	19.3391	18.645	17.215	16.2051	16.1444	14.0636	14.8352	12.0327	12.1958	9.13931	10.0222	11.9855	16.5076	18.8453	20.4356	20.9476	19.4579	18.2665	16.6176	16.1843	14.5515	13.7417	13.2883	12.5414	11.1441
235	CAOG_01620	453	407	860	142	514	4	2	G1/S	Paneukaryotic	ENSG00000065328	NA	NA	17.2314	10.9318	8.08403	5.12814	4.47546	3.90723	3.80427	4.43309	4.20176	4.91131	5.19751	5.58581	7.00645	8.13015	8.52241	8.95596	15.0901	8.41861	6.92278	5.14055	3.63376	3.76561	3.79808	4.03047	3.8339	4.41432	4.58289	5.58794	6.71839	6.63005	8.08433	8.70394
236	CAOG_02038	453	408	861	195	173	3	4	G2	Paneukaryotic	ENSG00000079785	NA	NA	27.7981	27.3491	32.2191	46.5346	66.7221	81.0197	80.4164	77.0756	67.2766	60.1969	55.3826	49.2536	42.5825	37.0345	31.39	28.5813	24.9099	24.3883	31.3686	45.1235	65.3336	75.3662	77.6341	66.8144	63.3449	56.9497	53.4046	44.0658	40.9873	32.2139	30.0785	26.098
237	CAOG_06937	453	410	863	220	114	4	2	G1/S	Paneukaryotic	NA	NA	P36603	1136.94	618.74	426.564	283.735	229.208	198.173	189.684	187.242	205.11	216.4	243.134	248.738	281.579	308.937	315.251	305.928	1161.9	603.704	400.011	299.314	222.936	194.227	191.273	205.786	219.973	220.647	237.993	266.042	282.149	310.903	331.996	338.327
238	CAOG_03362	81	783	864	158	457	3	4	G2	Paneukaryotic	ENSG00000163743	NA	O14099	118.407	128.946	130.201	131.993	143.102	147.538	149.528	151.88	136.565	139.462	130.221	127.35	123.957	124.752	109.662	102.208	108.769	116.914	125.217	133.37	140.851	145.846	138.827	146.418	142.669	136.32	136.64	123.285	132.696	115.432	106.61	104.063
239	CAOG_01945	350	515	865	179	293	1	5	M	Paneukaryotic	ENSG00000169084	NA	NA	46.5673	40.9122	37.0736	45.1318	53.9134	64.6608	80.7998	92.2331	92.7377	108.668	115.849	115.219	110.132	110.718	103.383	94.6085	42.3877	40.9213	37.3699	42.9447	51.8005	69.2158	73.3419	79.412	92.781	99.8911	103.384	100.475	102.404	102.403	100.035	92.0972
240	CAOG_00902	44	826	870	47	339	1	5	M	Paneukaryotic	ENSG00000163808	NA	NA	4.30265	2.72858	3.95843	6.15012	8.74027	10.3036	11.8205	12.2217	13.7241	15.8361	16.2242	14.6948	12.224	12.151	9.05676	9.65338	3.48455	2.07009	4.05234	6.67292	7.47462	9.30492	9.57191	11.5327	13.0867	12.3406	12.52	12.077	10.2645	10.514	8.34443	9.13017
241	CAOG_00571	453	419	872	798	563	3	4	G2	Paneukaryotic	ENSG00000141378	YBL057C	O13830	55.0039	44.5171	50.9295	65.2278	71.5819	82.5592	86.8788	77.7333	79.1821	70.8383	65.341	63.0299	59.9975	61.2575	56.2423	52.1938	53.1428	45.1355	46.0782	59.824	71.9541	77.6011	85.8255	87.6285	85.5914	78.4018	78.5439	70.69	72.5572	65.2288	67.6764	60.3011
242	CAOG_07091	81	793	874	168	819	4	2	G1/S	Paneukaryotic	NA	NA	NA	41.9498	27.1035	22.0888	13.769	12.6941	11.0251	9.90695	7.24431	8.44448	8.25464	9.11121	9.25089	12.5172	10.7285	12.5362	15.8675	38.9462	26.944	24.2694	18.3952	11.9077	12.0956	10.7564	7.49492	10.7919	5.17258	6.57246	10.0876	10.407	10.025	10.8665	11.5866
243	CAOG_02361	81	796	877	822	1306	3	4	G2	Opisthokonta	NA	NA	NA	579.32	971.485	1538.95	1520.71	1565.11	1627.12	1582.29	1637.29	1700.72	1531.5	1366.16	1409.82	1258.63	1320.01	1148.53	1222.63	550.629	872.153	1039.89	1257.25	1367.1	1364.78	1481.2	1949.28	1696.32	1674.45	1453.05	1252.42	1321.09	1303.22	1220.72	1349.61
244	CAOG_04225	81	798	879	326	14	4	2	G1/S	Paneukaryotic	ENSG00000198056	YIR008C	O14215	33.9039	11.8031	10.0957	7.34984	5.57474	3.91514	5.33312	4.61358	5.66972	6.98697	8.83206	10.912	13.1061	16.4238	15.7353	15.6466	32.3821	12.2156	9.79909	6.0549	5.90818	5.08411	4.20561	4.08157	5.56942	5.9058	6.66183	9.45765	12.6828	14.1542	14.2659	15.1367
244	CAOG_06422	453	426	879	149	275	4	2	G1/S	Paneukaryotic	ENSG00000198887	YOL034W	O13710	20.1941	13.0519	10.4781	8.41703	8.14164	7.84216	8.39116	8.08214	8.56141	9.14277	10.3253	10.7851	13.0884	14.8534	15.8855	16.6701	18.7572	12.327	10.5727	8.57227	7.7739	7.34648	7.95822	7.29289	8.4301	8.19772	9.90575	10.5352	11.8663	13.4032	14.0159	16.0305
246	CAOG_01174	453	428	881	1355	806	3	4	G2	Capsaspora	NA	NA	NA	17.8602	19.5626	19.0027	23.5524	29.0241	27.9476	31.1111	29.3344	27.3684	27.7777	23.4706	24.0919	25.2356	22.4896	21.0015	17.8176	13.3189	14.4059	16.8863	19.3247	22.7807	26.2105	25.2549	25.7728	27.374	25.1144	22.1028	19.6634	19.948	20.6181	18.7862	18.1464
247	CAOG_00722	453	429	882	716	123	4	2	G1/S	Paneukaryotic	ENSG00000012963	NA	Q09329	95.4973	49.2208	36.6778	23.0862	18.8945	17.4421	15.7676	17.5962	17.5411	22.6675	23.5771	23.0244	28.0362	31.7531	29.5772	29.9309	93.1564	43.3998	32.2884	25.7643	19.3982	16.3258	15.299	15.6891	17.1865	19.3281	18.9845	22.8163	28.5378	28.548	28.6136	30.6583
248	CAOG_01474	44	839	883	306	170	1	5	M	Paneukaryotic	ENSG00000113810	YLR086W	P41004	9.47329	4.45521	5.39946	8.55664	11.4365	14.6002	19.732	19.1854	23.7221	25.3783	27.5722	24.9472	25.1767	22.8049	16.8128	17.6561	7.46899	4.43008	5.69357	9.12715	11.6954	13.6332	17.9947	16.6059	21.5185	22.6655	23.5202	20.4778	19.1609	19.2171	14.3771	13.6469
248	CAOG_02115	44	839	883	155	526	1	5	M	Capsaspora	ENSG00000173230	NA	NA	4.79764	4.03	6.99962	8.99652	10.2579	11.8125	13.8782	13.4678	15.1942	14.141	15.3801	14.3167	14.0583	12.5279	10.8002	9.91869	3.88715	3.16222	6.23967	8.79737	9.39679	10.8918	11.5769	11.3849	12.1677	11.5187	12.7606	12.6335	10.3482	10.4041	8.93607	8.06796
248	CAOG_04254	583	300	883	351	371	2	1	G1	Capsaspora	NA	NA	NA	29.2245	25.724	20.2723	19.1817	19.4009	21.928	22.3543	25.83	27.0852	27.5044	29.5564	34.5287	34.171	40.9168	41.424	41.6759	33.9922	26.401	20.9375	20.6425	20.3513	23.2086	26.7546	30.2304	30.1858	32.7401	35.214	37.7643	39.392	45.2737	44.415	46.1047
248	CAOG_06256	583	300	883	242	568	2	1	G1	Paneukaryotic	NA	YNL229C	NA	36.8606	21.748	16.0282	13.6742	15.4961	16.1813	22.161	29.0416	32.531	38.6877	42.0697	54.673	64.1199	63.9311	67.5008	74.7741	60.4912	29.715	19.5867	20.4295	18.0651	20.534	23.745	34.6867	31.2318	40.5851	55.9054	57.4473	66.9022	66.6662	77.4841	71.5332
248	CAOG_07107	44	839	883	352	712	1	5	M	Paneukaryotic	ENSG00000175216	NA	NA	7.03169	6.66974	8.48392	8.81503	10.5156	11.1244	13.3555	13.0837	13.9882	13.8392	14.0404	12.932	13.0257	12.629	11.4499	10.68	6.43775	5.54702	7.80065	8.26789	9.51454	11.1088	10.9475	11.8598	12.4446	11.7628	12.5328	12.2586	10.1872	10.7666	10.5831	9.50828
253	CAOG_05557	81	804	885	1191	332	3	4	G2	Paneukaryotic	NA	YHR098C	Q9USS7	25.8732	39.0212	45.4055	41.6272	44.0294	45.816	50.5015	47.3147	48.0019	45.8427	47.3917	43.114	44.3176	43.833	39.8427	36.9685	20.2907	31.0589	35.918	39.1427	38.2214	44.4598	43.6888	47.8628	47.9661	43.5806	46.0854	43.0272	40.8605	37.8044	36.6155	36.0265
253	CAOG_06626	190	695	885	346	65	1	5	M	Paneukaryotic	NA	NA	NA	5.86363	9.29768	7.61066	8.51994	9.12319	9.43936	10.3029	12.1159	12.613	14.3219	16.0976	14.7511	14.7092	13.951	11.6758	12.1046	5.23796	7.4487	8.15094	8.73284	9.70556	10.5548	12.1951	13.0382	14.1666	15.6695	16.7675	14.8173	16.1716	12.7642	11.9734	11.4466
253	CAOG_07123	583	302	885	399	832	2	1	G1	Paneukaryotic	ENSG00000107959	YDR430C	O42908	11.886	11.8739	9.13896	8.69383	8.01932	7.77388	9.49192	9.36844	10.9224	11.8485	14.1739	13.9444	15.3279	15.6767	15.1016	16.9086	11.0064	11.7299	10.0436	7.80922	8.35696	9.48183	11.1664	11.4708	13.1386	12.3166	14.5305	15.2367	14.3639	15.3576	17.1098	16.4943
256	CAOG_09171	453	433	886	203	80	3	4	G2	Paneukaryotic	NA	NA	NA	40.9768	39.2284	37.6567	47.46	72.5517	90.7904	100.682	101.968	94.3813	83.9651	78.7811	68.193	64.6331	55.0932	47.0816	41.3552	38.0627	33.8629	35.2035	49.3234	67.0122	92.2586	95.436	104.287	95.3103	86.6894	76.5109	68.9297	63.3869	54.5755	44.6564	40.3907
257	CAOG_05738	81	808	889	475	158	4	2	G1/S	Paneukaryotic	ENSG00000197713	NA	NA	57.5543	38.299	35.1816	28.916	22.1008	22.3885	22.5922	23.8392	22.499	28.4668	27.422	29.282	32.5153	32.9776	38.4841	40.3416	65.9189	40.0386	33.8095	29.8036	25.7752	23.146	24.1242	22.3404	21.5754	22.5558	29.3637	31.7401	33.2605	39.1728	40.984	39.4785
258	CAOG_00109	453	440	893	359	122	4	2	G1/S	Paneukaryotic	ENSG00000147536	YDR489W	NA	34.0924	16.5993	12.7262	9.98531	8.26552	7.06882	6.64331	7.04711	7.80108	8.62103	12.5005	10.6694	14.0767	17.7618	17.4529	16.1565	38.503	17.5902	14.3113	8.74642	6.78885	5.56366	6.08984	7.67079	8.45645	8.50441	9.54775	10.7466	12.6058	14.5427	19.4643	22.1085
258	CAOG_07155	583	310	893	124	251	3	4	G2	Paneukaryotic	NA	NA	NA	10.2456	10.0463	8.09848	10.9234	17.9489	27.9183	35.5139	40.73	37.807	36.5255	34.8141	25.409	21.0915	18.2419	16.8215	15.0454	7.60352	7.63199	8.31055	10.0264	16.3482	27.6337	36.3871	37.7002	37.7951	29.974	30.3329	24.355	21.1988	19.0042	19.4744	16.0887
260	CAOG_00140	453	441	894	661	295	4	2	G1/S	Paneukaryotic	NA	NA	NA	24.0929	9.54024	5.97145	4.63044	3.69885	3.89039	3.8171	4.79447	4.66885	4.96796	6.60833	6.49148	8.50035	8.86755	9.52575	9.60247	26.071	9.69364	6.39178	4.85336	4.83387	3.98178	4.67479	5.11484	6.34453	6.23246	7.86198	8.26259	8.7729	8.82302	11.37	10.8171
260	CAOG_03252	583	311	894	865	324	1	1	M	Paneukaryotic	NA	NA	NA	5.11371	3.46337	4.49751	3.37935	3.05899	4.39449	3.64416	5.28956	7.31307	6.06315	6.54535	7.41184	7.4177	10.1718	10.1803	8.34792	5.97295	5.10201	4.05808	3.29944	4.01907	4.5603	4.85402	5.65093	5.47031	6.98887	6.56352	8.72217	10.5867	9.38554	11.4755	8.26559
262	CAOG_01948	81	816	897	178	89	3	4	G2	Holozoa	NA	NA	NA	50.621	52.1539	47.6857	60.7375	80.764	103.278	120.957	126.835	118.878	100.057	92.9106	81.1193	69.9085	58.4059	56.7862	45.5281	46.1363	47.2473	48.5308	60.9991	79.799	105.852	116.474	130.38	121.13	99.9927	98.7196	91.3363	69.632	59.973	60.3068	47.5613
263	CAOG_00165	453	447	900	377	1275	4	2	G1/S	Paneukaryotic	NA	NA	NA	88.3689	75.633	66.2905	52.9	42.3539	42.1171	38.5087	35.7938	33.4697	33.7613	34.775	33.8701	34.7986	36.7052	35.1026	37.0104	61.2937	52.2312	48.6874	41.424	33.3262	33.5505	32.6405	34.1464	31.2884	28.6426	29.5052	31.1266	29.7443	31.9231	34.0387	33.1556
264	CAOG_03025	135	775	910	667	241	3	4	G2	Filozoa	NA	NA	NA	3.00435	3.84752	4.84925	5.20304	6.33338	5.82919	6.51498	6.46128	6.24263	6.77143	6.58645	6.07092	5.65716	5.64167	5.35526	5.12895	3.21586	3.79416	5.16679	5.8643	5.34074	6.63989	6.9652	8.0842	7.3167	6.98311	6.88521	6.80237	6.26127	6.28693	6.05867	5.36634
266	CAOG_08106	135	778	913	148	667	2	1	G1	Paneukaryotic	NA	NA	O13813	214.405	179.676	189.461	181.497	164.438	159.561	158.33	159.23	168.989	176.597	177.953	187.231	206.274	215.264	220.09	235.419	206.347	181.367	182.84	186.261	172.353	166.928	164.592	174.416	172.515	187.02	192.111	199.637	221.13	216.669	232.449	236.257
267	CAOG_06032	81	833	914	563	187	1	5	M	Paneukaryotic	ENSG00000010292	YLR272C	O94679	2.67948	1.76916	2.36134	2.88957	3.53753	4.66832	6.25432	5.49188	7.351	8.28945	9.71403	7.59644	8.32115	7.68763	5.15666	5.72645	2.77256	1.74147	2.36051	2.91247	3.52673	4.41014	6.24589	5.11633	6.85686	6.9689	7.75609	7.0422	6.27821	6.1382	4.49071	4.83037
267	CAOG_09571	190	724	914	151	876	1	5	M	Capsaspora	NA	NA	NA	5.61705	7.42388	5.90994	9.28698	12.6358	14.2609	16.2577	17.8037	18.804	24.6895	23.1119	20.7449	19.3886	17.9968	15.4828	16.0374	6.01039	5.4447	5.88219	8.04371	11.6662	14.5082	13.8004	14.2194	17.8181	19.3087	18.2195	17.4675	18.4717	16.9568	13.9319	15.3274
269	CAOG_07862	190	727	917	30	334	2	2	G1	Paneukaryotic	ENSG00000073050	NA	NA	5.87534	2.46742	2.22172	1.21204	0.811979	0.743066	0.60983	0.981045	0.982093	1.01272	1.85731	2.55265	3.0961	3.7226	4.03096	4.24801	5.1399	2.34699	1.94954	1.46698	0.792431	0.829583	0.687545	0.872783	1.41419	1.33319	1.70153	2.07101	3.3114	4.56893	3.89119	4.69696
271	CAOG_04774	135	788	923	656	150	1	5	M	Capsaspora	NA	NA	NA	21.756	20.8968	28.4692	35.7091	34.0458	44.8854	49.5162	51.8089	59.0072	54.4675	53.6671	57.8948	53.9972	49.2739	39.7408	41.5754	18.7037	24.7101	30.0573	40.6232	44.9753	53.2706	52.1659	53.5793	61.3625	61.6105	66.293	56.8571	50.3262	46.8307	37.7441	39.1411
272	CAOG_06400	135	792	927	359	1508	2	1	G1	Paneukaryotic	NA	NA	NA	8.57321	6.30947	4.04797	4.72544	3.3293	2.39037	1.3848	2.14767	2.01614	3.99397	5.35886	9.61979	11.2067	15.4656	11.1633	14.9444	14.4354	7.64001	6.14943	1.37327	3.89923	3.39478	2.52914	2.41023	2.90928	5.45664	7.10185	6.87088	6.65867	12.0899	11.6214	13.3579
272	CAOG_07114	44	883	927	343	1008	4	2	G1/S	Paneukaryotic	ENSG00000142937	NA	NA	4296.53	4381.31	4268.24	4260.71	4103.14	4024.62	3922.4	3953.9	3835.38	3548.16	3962.7	3931.31	4021.2	4120.89	4112.07	4257.49	4697.7	4702.84	4653.9	4611.12	4571.18	4490.23	4405.33	4228.42	4395.74	4371.88	4325.5	4393.22	4456.71	4430.45	4398.96	4464.58
274	CAOG_09112	81	847	928	1094	168	1	5	M	Capsaspora	NA	NA	NA	58.2085	37.8145	16.0811	14.2042	23.5042	44.0732	62.9786	72.1332	115.466	112.564	101.012	148.828	109.417	116.998	73.0257	113.746	55.1704	49.8433	17.2082	21.3933	26.0573	67.0347	63.7476	124.553	144.065	169.966	183.624	171.332	133.332	144.022	120.359	117.375
275	CAOG_03097	135	798	933	771	698	2	1	G1	Paneukaryotic	NA	NA	P00046	1573.84	1712.86	1531.01	1435.94	1363.32	1430.45	1353.03	1478.01	1506.46	1407.93	1520.04	1750.35	1857.38	1941.98	1920.07	2437.98	1631.78	1768.84	1651.68	1547.77	1524.29	1443.87	1474.9	1109.79	1291.57	1540.13	1563.45	1619.49	1900.08	1797.72	1879.7	1908.34
276	CAOG_06094	135	806	941	434	230	4	2	G1/S	Paneukaryotic	ENSG00000111669	YDR050C	P07669	129.703	113.073	112.169	97.7467	102.546	96.1153	93.9967	97.6427	97.1475	106.991	116.475	110.41	119.02	134.613	132.861	141.29	125.678	114.319	114.253	101.383	97.597	98.0269	96.4509	89.2822	88.6912	100.474	104.154	105.779	117.68	109.419	128.589	126.558
277	CAOG_03064	81	862	943	95	1062	3	4	G2	Paneukaryotic	ENSG00000184445	NA	NA	12.723	11.4472	13.594	14.6822	14.5082	15.7337	16.1514	16.6581	17.9199	18.2187	18.8435	17.343	16.6791	16.0887	14.4024	13.3206	10.2682	9.9503	12.2391	14.3343	14.5123	14.4793	15.4414	14.4306	16.1328	14.8811	16.199	15.0361	13.884	13.0905	12.7081	11.4113
278	CAOG_08228	891	53	944	298	277	2	1	G1	Paneukaryotic	ENSG00000125166	YKL106W	O94320	269.876	189.588	156.101	138.142	142.269	164.21	188.146	226.573	250.513	248.686	290.233	312.111	346.218	357.391	385.264	382.621	280.768	189.205	158.781	148.345	147.413	183.521	215.938	260.748	280.516	302.804	329.501	376.068	373.295	405.992	424.272	441.275
279	CAOG_04519	190	757	947	1434	217	3	4	G2	Paneukaryotic	NA	NA	Q9Y823	5.30115	9.11852	11.205	10.2839	13.8405	16.7442	16.7386	12.4766	12.3993	10.6989	10.8082	11.0459	10.7449	9.4949	6.84449	7.24992	4.85785	7.38688	9.77547	11.3884	13.3378	15.5821	17.4832	15.474	13.7091	12.6587	11.7298	9.47181	9.79715	8.85942	8.17547	8.22405
280	CAOG_05330	891	59	950	303	242	2	1	G1	Paneukaryotic	NA	NA	NA	90.2766	76.4887	55.6692	58.1157	61.4371	72.8696	72.8797	78.9801	81.178	90.6394	88.9304	96.6641	104.821	111.566	111.039	109.381	94.9769	76.1473	56.5109	55.976	64.0569	68.4805	71.9335	80.5983	85.6426	87.5703	99.07	101.469	106.116	105.451	114.132	107.367
281	CAOG_04819	273	679	952	1937	1943	2	1	G1	Paneukaryotic	ENSG00000164163	YDR091C	O60102	161.164	143.518	146.346	133.118	134.538	129.58	135.112	121.397	134.746	139.231	152.328	144.088	156.189	157.485	154.866	153.553	142.983	137.84	138.1	141.853	131.25	133.418	135.875	151.542	146.884	140.383	144.854	154.509	154.973	159.898	173.435	179.7
281	CAOG_07905	81	871	952	852	312	1	5	M	Paneukaryotic	ENSG00000170312	YBR160W	P04551	247.151	199.472	235.611	310.282	321.912	340.481	419.954	388.191	426.045	420.157	402.854	402.955	404.475	357.572	316.525	344.559	327.111	225.599	281.691	355.981	379.085	404.395	421.16	485.231	541.175	495.214	488.001	494.458	432.442	451.757	374.51	379.061
283	CAOG_01754	135	818	953	170	105	1	5	M	Paneukaryotic	NA	NA	NA	3.86206	2.67107	4.41485	5.7653	7.25261	8.5363	11.1421	10.1125	12.6292	12.2705	13.2384	13.5309	11.4793	10.4102	8.75546	7.48915	3.73781	2.17995	3.89226	6.04924	6.70913	8.11202	9.01659	9.31679	11.2542	10.4485	11.6595	11.0379	10.2308	9.83856	7.34081	7.13034
283	CAOG_04480	135	818	953	1688	1640	1	5	M	Paneukaryotic	ENSG00000087470	YLL001W	Q09748	56.8927	54.2048	45.8646	46.8449	49.0025	53.716	52.9674	53.6493	54.8468	58.2983	60.9403	60.0496	58.6668	59.7597	58.9153	59.8303	50.3645	47.509	43.7256	44.3901	46.3331	53.4292	53.1121	58.4753	57.4847	56.8673	57.4299	58.3947	58.221	55.1975	56.4492	55.1211
285	CAOG_00483	350	606	956	1082	268	2	1	G1	Paneukaryotic	ENSG00000131238	NA	O59747	209.326	192.79	177.458	157.683	156.806	162.12	156.822	169.989	162.703	160.619	193.805	195.218	206.53	205.864	207.922	211.686	207.124	195.082	185.632	176.546	153.446	157.34	170.48	166.523	179.564	185.627	202.661	215.089	225.224	221.126	222.872	222.847
286	CAOG_03661	350	608	958	202	214	5	3	S	Paneukaryotic	ENSG00000117419	NA	NA	32.2848	31.5506	33.9275	39.3284	44.9716	45.4607	41.5494	37.8301	35.8324	29.0046	27.8106	23.9634	21.1253	23.1956	19.6745	16.3801	28.1334	26.3639	27.9204	37.6725	41.7452	41.1213	38.754	34.3991	32.5486	27.2565	24.0674	23.2189	22.0829	20.9255	16.3136	15.9953
287	CAOG_06766	891	70	961	301	332	1	1	M	Paneukaryotic	NA	NA	NA	19.7999	17.6281	14.0761	14.582	14.1475	15.9941	19.8386	21.3933	25.213	25.6748	28.0147	34.3202	37.6414	42.2304	39.3661	38.4204	20.2247	15.4578	12.3104	12.9076	14.4072	16.0056	17.451	18.956	21.8459	24.4279	28.1465	29.6657	34.5122	35.8082	38.0093	37.2637
288	CAOG_02216	81	881	962	256	655	1	1	M	Capsaspora	NA	NA	NA	25.5328	24.0671	24.8679	22.1485	21.7177	23.5395	23.8366	24.4417	24.1066	24.5628	26.5319	26.7427	28.5191	28.6555	27.9718	26.2494	23.237	23.6757	22.8387	22.2278	22.0775	21.7989	20.9598	23.5286	24.2153	26.2706	25.7265	27.766	28.3508	25.8304	28.0499	27.0175
289	CAOG_00956	583	380	963	1266	429	2	1	G1	Capsaspora	NA	NA	NA	79.3031	83.8557	56.9166	57.9788	57.8403	63.668	64.0593	76.9831	78.6836	81.9817	92.1588	92.5472	85.4808	91.2746	95.3378	92.5002	99.3347	88.4848	83.1592	75.6197	74.2312	76.809	86.3885	95.3883	101.29	104.663	98.3148	113.367	113.938	116.833	116.747	118.236
290	CAOG_05936	273	691	964	334	245	2	2	G1	Paneukaryotic	ENSG00000049541	YOL094C	O94449	31.8273	14.6697	10.6215	7.7793	5.43297	5.78651	6.41957	7.35245	9.03123	10.8732	13.131	13.0066	16.7361	20.578	21.0844	17.9726	30.0313	13.7251	9.69448	7.10628	6.36857	5.42121	5.31942	7.66758	9.68378	9.54624	11.644	12.5153	15.8656	18.7431	18.4942	20.237
291	CAOG_05286	583	382	965	782	785	1	1	M	Paneukaryotic	NA	NA	NA	171.983	153.567	151.68	140.787	147.269	159.051	177.164	168.107	190.691	174.654	187.9	193.667	222.754	225.722	219.078	204.603	185.446	145.096	139.947	145.966	140.337	146.429	168.004	187.36	197.202	185.309	203.462	206.558	206.847	224.704	222.08	221.812
292	CAOG_00182	583	385	968	134	684	2	1	G1	Paneukaryotic	NA	NA	NA	172.986	131.67	103.402	84.0352	74.657	79.2587	81.8547	102.031	108.444	117.838	134.97	140.369	145.538	156.796	172.033	172.569	154.575	117.048	100.607	88.5442	74.3851	87.7814	94.5143	128.894	127.833	133.8	154.782	173.529	146.258	170.5	202.304	177.035
293	CAOG_06217	190	779	969	344	1173	4	2	G1/S	Paneukaryotic	NA	NA	O13918	122.454	102.831	83.3122	75.1632	71.4147	69.4801	67.6166	70.1707	64.1642	64.1494	69.1918	71.562	75.5102	75.2305	78.7284	80.2578	116.432	94.1313	81.1448	75.4379	69.2717	67.9015	68.1909	68.4961	65.3141	63.5924	70.4325	70.1627	69.0978	74.7225	79.4327	79.0568
294	CAOG_02495	891	79	970	470	569	2	1	G1	Paneukaryotic	ENSG00000181192	NA	NA	22.8049	16.2497	15.7869	14.7314	14.8498	15.9162	16.8617	17.1405	19.8328	19.4064	23.7569	23.1004	26.3518	26.5579	24.7381	26.203	19.9251	14.0607	12.8706	13.1138	12.8437	14.1316	16.3399	17.4471	18.3674	19.5747	21.9804	24.4628	23.1466	25.0669	27.0277	27.3477
294	CAOG_07845	273	697	970	502	442	5	3	S	Paneukaryotic	ENSG00000170248	NA	NA	31.3034	34.4666	33.3288	32.2761	38.3915	40.8656	41.9368	39.6913	33.4441	29.8507	31.8232	27.3322	26.7799	26.0865	25.3412	22.3721	25.5267	28.377	27.9096	31.2889	33.8517	37.8829	36.7833	38.3436	33.3951	29.0371	29.5138	27.6393	23.6707	22.6999	23.3304	20.95
296	CAOG_06543	81	890	971	379	578	3	4	G2	Paneukaryotic	NA	NA	NA	10.9671	13.0278	11.7945	12.8546	19.2536	21.5361	23.5338	22.9868	19.5293	18.3812	15.7808	12.3923	13.8866	11.5903	8.70224	8.80697	10.9162	11.4999	10.7496	13.5158	18.6074	21.2408	20.2497	18.4196	19.204	15.4777	15.8866	13.2077	12.4378	9.98708	9.0179	9.35081
297	CAOG_07056	81	892	973	232	416	1	5	M	Paneukaryotic	NA	NA	NA	3.18342	2.58439	4.4422	5.15947	5.97576	7.22072	8.67045	7.80339	9.64655	9.60797	9.33039	9.16079	8.80135	8.3019	5.95473	6.13458	3.18605	1.80653	4.19312	5.44179	6.25245	6.94974	7.9125	6.70079	8.63559	9.47315	9.59424	7.60601	7.48568	7.07019	5.23827	5.4123
298	CAOG_03978	81	893	974	498	77	1	5	M	Capsaspora	NA	NA	NA	5.30156	2.9452	1.88565	3.05722	4.93432	6.945	10.516	9.9435	14.5939	16.831	14.988	14.9749	15.7539	14.1615	9.5847	10.8342	5.615	2.91279	2.28074	3.29275	5.26802	6.84332	10.5207	10.6029	13.9326	15.135	17.5431	15.5863	13.978	13.6688	9.43326	11.7495
299	CAOG_07346	190	785	975	329	104	3	4	G2	Paneukaryotic	ENSG00000187609	NA	NA	5.69549	6.22282	5.94491	6.33922	9.29296	11.3388	13.0249	11.7198	11.1576	9.85734	9.92798	7.26286	7.78362	6.6948	5.87086	4.73125	5.81115	5.68177	5.91522	7.22691	9.71832	12.8646	13.3565	13.2173	12.1436	9.7932	9.42431	7.93629	7.46047	6.10021	5.33559	4.93997
300	CAOG_00685	190	788	978	156	598	4	2	G1/S	Paneukaryotic	NA	YOL143C	Q9UUB1	291.026	213.022	175.035	146.339	137.862	130.123	125.826	133.773	131.924	137.694	146.139	158.332	167.398	190.33	195.057	190.49	312.517	219.318	175.281	134.17	136.768	132.058	128.691	120.899	114.881	141.411	140.286	143.301	176.84	165.089	186.675	179.425
301	CAOG_02656	273	706	979	88	312	1	5	M	Capsaspora	NA	NA	NA	17.2765	11.1942	7.49551	12.0246	23.2193	32.8126	40.3144	48.3646	56.5757	68.6159	70.7017	71.8436	72.3119	63.3696	54.8007	56.0602	13.4237	12.1365	6.77602	12.9576	22.504	32.287	41.1099	47.8351	63.2233	65.8926	71.2087	65.4042	72.3359	59.352	48.8001	50.4744
302	CAOG_07623	81	899	980	329	17	1	5	M	Capsaspora	NA	NA	NA	2.61975	1.97571	0.743419	1.54617	3.73842	4.76609	7.90885	7.88167	10.2037	10.1075	10.5834	11.5125	10.5311	9.33582	8.14928	8.75534	3.38261	2.31056	1.05307	2.0679	4.25531	4.97196	7.03418	7.04569	9.1615	12.0726	11.6706	10.5662	10.3201	8.94176	7.92131	7.55243
303	CAOG_04004	453	528	981	463	774	2	1	G1	Paneukaryotic	NA	NA	NA	72.2045	60.1764	50.6455	46.7122	44.2533	48.8171	53.1851	61.3421	56.313	68.5895	65.8011	70.1127	76.0402	81.4949	76.2307	82.4217	73.8556	64.9259	48.3623	43.5638	46.6648	49.6192	52.6492	54.5282	66.3327	57.7596	63.5797	69.1359	77.1106	74.4645	75.3346	73.8057
304	CAOG_01834	81	901	982	199	765	1	5	M	Capsaspora	NA	NA	NA	2.51335	1.59233	0.471015	0.703145	1.26582	1.7947	4.36581	2.53957	5.10209	5.46016	5.6576	6.41288	6.16724	4.87048	3.21553	3.59396	2.06271	1.1874	0.375988	0.989073	1.95496	1.7579	3.58594	3.01381	4.75356	5.61379	5.51614	4.42432	4.25834	4.93895	2.39152	2.63895
305	CAOG_09416	190	798	988	753	304	4	2	G1/S	Capsaspora	NA	NA	NA	1350.16	1201.96	1013.05	1106.51	947.821	1003.44	967.364	879.229	837.535	794.846	769.86	874.272	990.973	1132.27	1069.29	1416.17	1984.66	1580.59	1375.17	1299.06	1342.7	1190.06	1268.59	1228.58	1130.01	1185.36	1287.8	1344.04	1419.23	1506.51	1631.07	1815.42
305	CAOG_10142	190	798	988	753	304	4	2	G1/S	Capsaspora	NA	NA	NA	1350.16	1201.96	1013.05	1106.51	947.821	1003.44	967.364	879.229	837.535	794.846	769.86	874.272	990.973	1132.27	1069.29	1416.17	1984.66	1580.59	1375.17	1299.06	1342.7	1190.06	1268.59	1228.58	1130.01	1185.36	1287.8	1344.04	1419.23	1506.51	1631.07	1815.42
307	CAOG_02642	891	100	991	553	201	2	2	G1	Paneukaryotic	NA	NA	NA	12.207	5.64322	3.49529	2.6722	2.36235	2.86066	3.2169	3.55982	3.48838	4.17701	5.40291	5.59165	6.86897	8.10183	8.0338	8.16088	10.6525	4.43238	3.00282	2.36133	1.7931	2.68765	2.34921	2.90604	3.00253	3.71842	4.42577	4.80381	5.75101	6.45688	7.40508	7.80312
308	CAOG_09428	190	807	997	523	517	3	4	G2	Capsaspora	NA	NA	NA	620.294	755.79	816.029	816.606	842.608	938.513	933.593	1021.01	921.539	901.845	947.074	864.479	824.164	834.317	811.853	741.974	575.604	718.734	791.834	819.701	856.61	931.553	974.732	1159.12	1043.99	953.12	964.07	954.079	874.755	827.284	885.086	783.232
309	CAOG_06621	190	809	999	595	515	3	4	G2	Paneukaryotic	ENSG00000103502	NA	NA	152.677	191.382	238.555	279.212	282.881	301.378	295.728	278.92	271.427	282.375	259.731	237.822	230.431	236.236	195.875	190.719	138.141	155.047	202.627	244.329	264.67	276.581	282.011	328.318	304.938	287.087	270.274	257.928	213.586	228.015	235.709	222.43
310	CAOG_07553	891	116	1007	208	164	3	4	G2	Capsaspora	NA	NA	NA	3.32049	3.57418	4.39108	6.48899	8.95685	8.99951	8.28992	7.66488	7.17898	7.00015	5.86083	5.48637	5.1621	4.70393	3.84691	3.16854	3.02139	3.09112	3.99163	7.00472	8.15508	9.13445	8.75268	7.7548	7.29582	5.76271	5.75629	5.22611	5.00782	4.2912	3.76049	2.82392
311	CAOG_03878	583	425	1008	216	277	3	4	G2	Paneukaryotic	ENSG00000134684	YGR185C	O14055	65.0709	81.403	84.3109	88.46	110.677	130.455	143.539	144.67	136.809	129.439	134.676	122.437	119.771	110.968	100.144	100.06	70.4912	75.0414	83.1819	92.0863	108.274	133.116	144.386	138.295	138.774	130.876	133.314	124.536	115.293	112.149	103.649	97.5785
312	CAOG_05285	583	429	1012	381	83	3	4	G2	Paneukaryotic	ENSG00000196449	YGL169W	O94530	54.2892	47.9959	48.6224	59.4094	95.2456	115.448	116.62	116.366	99.6735	89.8951	84.1854	74.6272	65.4782	59.9648	52.7235	51.8269	42.9202	43.038	44.8705	53.5435	80.531	102.46	114.081	106.478	97.9637	88.5493	78.2881	66.6981	66.108	52.4735	46.4573	45.6235
313	CAOG_04878	583	432	1015	288	1329	3	4	G2	Paneukaryotic	NA	NA	NA	20.5835	21.9774	25.5083	23.805	26.4014	27.2459	27.6444	27.4394	25.2364	25.3171	23.8212	23.6949	23.2125	23.0378	21.9025	19.7129	19.077	17.8305	23.0157	24.8917	25.6077	26.0955	26.9948	27.1996	24.2369	22.0289	21.4862	23.4135	20.4549	20.0267	20.7141	21.0017
315	CAOG_05760	583	443	1026	270	2028	1	5	M	Paneukaryotic	NA	YBL040C	O94270	103.016	112.38	118.899	113.878	119.442	122.233	126.464	132.628	132.955	151.19	151.936	140.923	142.417	139.416	138.624	125.242	109.048	114.265	116.932	123.755	124.643	127.154	141.394	149.066	149.744	155.254	147.59	146.565	151.79	147.313	144.47	150.035
316	CAOG_00075	135	895	1030	319	198	1	5	M	Opisthokonta	NA	NA	NA	4.33601	2.52422	1.7638	2.32903	3.90842	5.52626	7.64471	7.36793	10.9361	11.4024	12.2067	11.52	11.1624	11.6976	8.1285	7.6305	4.13331	2.19673	1.58511	2.4535	3.8561	4.71252	7.44646	6.89494	10.0249	10.7207	10.9554	10.166	9.41726	9.70819	7.29348	7.21519
317	CAOG_03810	453	579	1032	821	1002	2	1	G1	Paneukaryotic	NA	YOR128C	P15567	21.0923	21.847	19.3135	17.0975	16.2124	17.7791	18.3688	18.9186	19.3323	18.8916	18.9331	22.1142	24.8686	27.2562	25.3652	27.3952	22.5234	20.7416	18.8321	17.0363	17.0563	17.5181	17.6514	16.2978	17.2573	19.5288	21.5473	22.3872	24.146	23.5971	25.4983	26.7808
318	CAOG_09051	81	954	1035	1162	4	3	4	G2	Capsaspora	NA	NA	NA	3.87388	4.18669	4.2257	4.22749	5.07623	5.53603	6.5812	5.90229	6.12861	6.31212	5.97406	5.07684	5.53269	5.81913	3.87725	3.97486	4.32264	5.10743	5.6322	6.96433	7.53786	8.0231	9.45928	9.92989	9.72072	9.61983	9.29939	8.27164	7.30528	6.70287	6.19438	5.00205
319	CAOG_04597	350	689	1039	505	710	2	1	G1	Paneukaryotic	ENSG00000128050	YAR015W	Q9UUB4	42.2514	46.8357	38.3011	33.7946	35.4571	32.6055	34.4403	34.9153	34.9105	36.6978	39.6711	40.8536	41.9453	42.601	44.9898	45.8221	42.9142	40.0799	43.3484	35.0876	31.406	33.6165	33.879	33.8318	33.9973	35.71	38.4791	39.3239	45.7295	44.7321	45.3118	48.7902
320	CAOG_07993	453	589	1042	1084	742	2	1	G1	Paneukaryotic	NA	NA	NA	19.8365	19.8406	19.0466	16.1847	15.862	17.1447	16.5495	17.6068	18.0975	17.0044	19.0594	19.5593	21.3073	22.294	21.1874	21.9062	19.0216	18.0412	18.4874	17.1245	15.6349	16.3233	16.9423	19.2921	19.3797	19.5525	19.1712	20.4002	21.5502	23.349	24.4708	24.7257
321	CAOG_08148	891	152	1043	1034	1168	4	2	G1/S	Paneukaryotic	NA	NA	NA	26.1311	14.7668	11.2766	7.09059	6.57758	6.41234	6.98413	6.66691	6.95332	7.79752	8.2602	8.24877	9.03309	10.8069	11.159	10.2293	22.9675	13.8641	10.0434	7.18758	5.8506	5.78506	6.16917	6.94314	6.67067	6.42664	6.94094	8.12471	9.6498	9.59365	11.0923	12.033
322	CAOG_02716	350	694	1044	208	201	1	5	M	Paneukaryotic	NA	NA	NA	259.79	352.487	358.444	381.321	392.786	408.682	445.129	467.911	493.026	510.381	559.676	500.643	470.629	476.513	472.098	438.729	252.46	328.124	382.568	401.359	421.552	451.501	505.65	509.984	523.252	524.907	520.462	511.519	478.849	490.693	479.274	453.807
323	CAOG_05814	190	856	1046	845	970	1	5	M	Paneukaryotic	NA	NA	NA	17.1401	15.0427	14.6929	14.6244	15.1952	15.4851	17.0367	16.2253	16.7282	17.4809	17.0889	19.6789	19.4907	18.1437	17.6814	17.8132	16.1031	13.4344	13.7686	14.3034	14.0095	14.3682	15.014	15.483	16.7049	16.3768	18.8072	17.8379	16.5156	17.5215	16.9951	15.2256
323	CAOG_07833	891	155	1046	216	391	3	4	G2	Paneukaryotic	NA	NA	NA	198.076	226.851	394.463	1015.48	1914.71	2345.42	2266.95	2060.48	1756.88	1703.96	1429.8	1267.89	1007.63	805.449	643.285	574.959	221.933	210.517	411.922	1030.92	1928.59	2414.92	2487.76	1881.62	1864.72	1597.04	1391.3	1141.13	1100.19	737.266	581.323	517.279
325	CAOG_00535	190	860	1050	201	204	1	5	M	Paneukaryotic	NA	YPL209C	O59790	12.4519	6.49897	4.41153	3.82043	8.05634	9.90418	14.5291	13.0479	19.2572	22.409	23.0285	19.8352	22.3335	19.3214	15.9224	13.1273	11.3741	7.50377	4.07887	4.98616	7.48398	9.80814	12.408	12.2047	18.0068	23.1778	21.7541	20.9511	19.0427	18.6038	15.1848	15.8509
326	CAOG_09495	273	779	1052	766	493	1	5	M	Capsaspora	NA	NA	NA	108.379	87.9181	86.327	112.998	122.048	103.684	129.299	119.174	143.339	195.553	160.746	154.544	137.342	123.05	116.808	93.4041	130.935	151.796	187.169	166.543	209.711	176.567	236.539	238.229	263.585	267.812	262.463	256.25	231.76	207.252	196.121	203.796
327	CAOG_04201	273	781	1054	683	92	3	4	G2	Paneukaryotic	ENSG00000036257	YGR003W	Q09760	36.6182	33.7724	32.9452	36.1869	46.9219	53.8643	57.6024	56.9557	51.4491	54.9682	47.481	42.8132	41.9121	38.8809	32.9132	31.6529	31.4334	30.4995	32.49	35.7939	41.8188	51.1766	57.1193	50.5563	49.3582	43.2511	42.4859	37.6547	35.1477	33.2794	29.6905	29.4392
328	CAOG_02957	743	314	1057	314	196	2	1	G1	Paneukaryotic	NA	NA	NA	114.386	91.7108	68.4589	59.6985	70.2121	78.3339	79.2242	90.8487	96.3462	103.689	109.102	109.502	118.587	121.903	131.772	129.556	110.018	93.3712	67.7131	65.6251	73.5795	83.1241	87.1323	88.5759	94.7436	105.036	114.289	115.212	125.47	121.176	130.467	128.584
328	CAOG_03095	891	166	1057	2270	875	1	1	M	Paneukaryotic	ENSG00000134321	NA	NA	1.33663	1.61243	1.23087	1.32404	1.14652	1.24549	1.7634	1.72665	2.21228	1.85732	3.24067	3.13793	2.80859	2.67138	4.41453	3.96609	2.06456	1.46516	1.36628	1.21838	1.20753	1.07241	1.7806	2.11895	1.87292	2.5283	1.92272	2.24376	2.70491	3.14451	3.97145	2.75793
330	CAOG_03762	273	790	1063	405	437	3	4	G2	Paneukaryotic	ENSG00000105865	YLR405W	O74553	18.4493	16.844	18.4406	22.1099	33.896	41.022	45.238	40.514	32.984	34.444	29.8611	26.5977	20.1743	20.1012	17.886	15.3604	16.3832	13.0232	15.7145	21.8406	28.0958	36.6936	40.1633	37.3742	35.9702	28.433	26.4102	22.3165	21.9732	17.5464	15.167	15.7747
331	CAOG_02300	190	874	1064	108	445	4	2	G1/S	Paneukaryotic	NA	NA	NA	53.2835	31.0224	23.3618	15.3999	12.7198	9.32427	9.47708	9.30581	9.12525	10.9043	12.3975	13.5205	16.8615	19.5459	19.7505	19.8488	52.2014	25.2788	20.0198	13.9855	10.0555	8.46262	9.31189	7.74092	8.97289	8.78313	10.164	11.401	12.7458	16.6233	16.078	18.6922
331	CAOG_04418	273	791	1064	476	1732	3	4	G2	Paneukaryotic	ENSG00000163832	NA	NA	30.4066	34.2855	32.2776	32.4475	39.4556	40.7203	47.3189	45.2308	46.4725	46.1115	43.0001	37.6009	33.9171	32.6328	26.498	25.0767	29.6316	29.9563	28.0153	30.4078	29.4366	38.3494	44.7255	46.2266	42.2857	40.7087	36.1265	34.0094	37.0916	28.0904	28.4865	26.6007
333	CAOG_04951	743	325	1068	113	672	2	1	G1	Paneukaryotic	NA	NA	NA	58.6244	55.5432	38.5867	33.3091	37.3078	45.0792	46.0963	46.3197	47.2315	51.7522	56.3391	57.343	59.3201	65.727	65.1943	63.684	51.9276	46.7464	37.0787	35.3487	35.2991	39.3674	43.0901	47.8704	46.8623	44.4338	53.1981	53.4873	53.9085	58.5419	67.0841	66.5602
333	CAOG_05536	350	718	1068	210	119	2	1	G1	Paneukaryotic	NA	NA	NA	36.9756	34.8588	29.2165	23.7588	23.2156	25.3655	25.0504	25.6798	27.3819	27.7397	34.6839	35.6284	35.3534	43.4682	43.6116	45.5007	39.3597	34.7616	30.6274	25.2476	24.2439	25.0819	25.1869	26.4392	28.6471	28.7824	33.3534	34.8614	33.6001	39.6333	45.2173	42.3033
335	CAOG_05673	273	796	1069	1574	705	4	2	G1/S	Paneukaryotic	ENSG00000113387	YMR039C	P87294	106.253	54.4553	35.08	29.6458	28.0838	25.6018	24.0715	18.4165	27.2027	36.1265	34.0868	33.8492	33.372	39.9146	38.07	42.548	107.982	52.3681	30.7153	26.1061	25.808	20.8588	21.341	18.3275	21.8021	22.5643	28.0461	28.9751	38.9126	36.9345	33.7433	38.8445
336	CAOG_05527	273	798	1071	121	746	3	4	G2	Capsaspora	NA	NA	NA	14.1546	19.9682	26.471	28.2606	30.5083	35.4266	37.0765	43.1064	41.4097	39.8983	39.4247	35.9222	33.5058	35.4646	30.5625	28.4541	14.5957	18.579	23.3218	28.1544	29.6939	37.3585	38.0256	42.1822	41.3454	38.3655	40.9829	41.2669	33.5412	33.3076	33.5691	29.4447
336	CAOG_09294	350	721	1071	333	411	2	1	G1	Paneukaryotic	NA	NA	NA	48.3117	58.0054	46.4906	34.6891	32.5706	35.0199	31.9676	35.9343	36.0125	36.0869	44.0582	47.8354	51.5159	56.3397	58.6125	62.4782	45.0743	50.3854	43.2008	33.7372	30.4709	31.2268	30.157	34.1697	35.6358	36.818	43.5601	48.5486	46.9673	52.8963	60.8987	59.6365
338	CAOG_08027	583	493	1076	591	280	1	5	M	Paneukaryotic	NA	YIL116W	P36605	28.2901	35.1481	38.569	39.7745	65.6319	83.4649	105.398	102.091	104.413	101.064	105.016	97.3777	96.7754	91.714	84.2663	76.3836	28.2454	31.9048	35.4926	39.0485	54.3402	79.5018	99.0509	106.906	100.661	94.9858	99.9457	94.7283	86.0296	81.9264	80.4157	79.638
339	CAOG_09948	135	944	1079	174	211	2	1	G1	Paneukaryotic	ENSG00000138363	NA	O74928	75.805	73.6784	67.2203	56.0462	52.3382	53.3241	50.088	52.9033	56.8328	54.35	61.9525	64.1714	72.3952	76.8408	79.4307	84.1828	79.0119	67.5335	63.5559	55.6633	48.1949	49.7275	50.7174	49.0103	54.6469	55.22	63.558	67.8414	68.1702	76.6453	78.1702	83.9913
340	CAOG_00179	273	809	1082	383	621	3	4	G2	Paneukaryotic	NA	NA	NA	5.19249	7.92246	7.85074	7.20753	10.3102	18.239	20.6573	21.7719	19.1832	14.1698	11.9556	11.3187	10.4055	7.59864	7.38442	6.11891	10.1667	8.37555	7.47626	9.23277	11.9539	19.5639	22.1888	22.1723	20.7039	17.5395	15.0993	12.8492	12.1121	9.61489	8.08454	7.19005
341	CAOG_01968	273	813	1086	379	235	3	4	G2	Paneukaryotic	NA	NA	NA	18.6852	21.0289	18.9971	20.9248	26.7171	35.0909	42.2853	42.5059	40.0512	30.4476	30.0154	26.7904	23.1194	22.0533	22.5249	18.3505	16.4407	17.4906	17.358	18.8972	22.8185	34.7901	37.3363	43.5908	36.6244	29.8587	29.1794	27.4867	22.051	20.2257	20.9331	16.5444
341	CAOG_05208	742	344	1086	306	349	2	1	G1	Paneukaryotic	ENSG00000153574	YOR095C	Q9UTL3	56.3599	42.8281	32.2962	28.5061	24.4508	28.9662	28.74	32.2041	33.694	37.0499	37.4639	43.4261	43.5625	48.0807	50.2806	51.9507	55.4117	40.1384	36.9072	32.3634	30.1333	30.261	32.2164	30.2626	35.5094	36.8725	41.1548	44.784	49.8917	47.2509	56.6892	53.1764
343	CAOG_04314	273	816	1089	1037	375	3	4	G2	Opisthokonta	NA	NA	NA	11.1833	16.987	27.4725	28.537	26.4883	28.0911	28.36	32.1546	30.5001	29.1433	29.0536	25.5819	26.0701	24.4984	25.223	22.4805	13.9414	18.7156	26.4347	27.3623	27.6621	29.4884	30.866	33.733	29.3942	30.4737	30.2776	27.2512	26.3376	25.4442	26.2096	25.3385
343	CAOG_05307	453	636	1089	1365	550	2	1	G1	Capsaspora	NA	NA	NA	47.8847	41.1279	29.9521	27.799	30.5097	27.5861	32.7803	30.3425	35.062	39.812	38.4964	45.4618	42.3445	46.4655	49.0635	45.1044	37.7372	38.4604	29.538	27.1917	28.8464	29.1167	27.5882	33.6528	33.4632	35.889	39.2566	43.8602	44.3879	46.1164	45.9607	44.5667
343	CAOG_06003	190	899	1089	338	213	1	5	M	Capsaspora	NA	NA	NA	1.84753	0.945297	0.780977	0.560257	0.796269	1.65586	3.04758	2.05198	3.77634	4.9761	5.82429	4.55673	4.1466	4.60825	2.62959	2.5433	2.08117	0.841222	0.406088	0.671123	1.13191	1.3239	1.98739	2.13439	3.34851	3.80792	4.18595	3.60729	3.90469	3.2835	2.11807	2.98267
347	CAOG_00837	350	755	1105	532	885	3	4	G2	Capsaspora	NA	NA	NA	58.0646	58.1853	62.9872	61.99	67.0125	70.9739	72.6739	75.5892	68.42	71.504	66.593	68.9718	64.4949	61.944	53.176	55.2061	54.6694	53.9639	59.8799	58.3816	61.9409	66.1287	75.3334	72.58	66.91	66.9705	67.2828	62.7621	66.0584	60.3752	60.2264	57.8246
348	CAOG_07769	1073	36	1109	440	262	2	1	G1	Paneukaryotic	ENSG00000114054	NA	NA	302.92	266.388	220.934	229.427	228.672	247.722	266.301	281.984	291.38	286.61	317.726	323.974	362.052	384.679	382.042	392.03	295.78	267.724	220.989	223.527	232.687	254.977	266.114	301.423	313.585	325.035	350.559	358.158	363.975	389.284	418.097	415.965
349	CAOG_05865	135	975	1110	1020	545	4	2	G1/S	Paneukaryotic	NA	NA	NA	54.896	55.9594	49.6315	41.9538	41.4361	39.993	40.1621	36.2925	37.0466	37.2621	39.5539	36.4283	40.8174	42.6033	40.5412	43.0233	50.1755	52.0498	43.8867	40.3256	38.7442	38.0904	36.0029	30.783	33.5325	33.0127	29.2911	34.7789	37.7968	36.7738	38.9647	37.9397
350	CAOG_04241	453	658	1111	1475	926	2	2	G1	Paneukaryotic	ENSG00000136982	NA	NA	11.2665	5.57452	2.95156	3.40734	2.59563	1.98711	3.03764	2.78627	2.82804	3.94563	4.57728	4.34245	7.28425	6.82016	7.05706	7.12245	11.6701	4.19452	3.85099	2.46107	1.62616	2.29819	2.67958	2.75783	2.9707	2.63864	3.23789	3.81595	5.51043	6.93749	6.67394	7.6946
351	CAOG_06958	350	767	1117	560	1716	1	5	M	Capsaspora	NA	NA	NA	2.74822	2.85577	3.42269	3.74545	4.29854	4.87074	5.38237	4.9955	5.14318	6.73281	5.96161	5.69643	4.91957	4.87073	5.3873	4.15748	2.23559	3.00534	3.67966	3.9952	4.082	3.89989	3.95003	3.96471	4.87117	5.07038	5.48902	5.34098	4.72449	4.13722	4.04577	4.46705
353	CAOG_03173	350	770	1120	336	136	4	2	G1/S	Paneukaryotic	ENSG00000104889	YNL072W	Q10236	22.8187	10.3891	7.32712	5.06086	4.41017	3.26105	3.20436	4.4503	4.74345	6.68777	5.85786	7.72981	9.74287	12.7904	10.4368	12.483	24.5957	11.9695	8.41953	5.67948	4.72991	3.35619	3.17033	4.97408	4.83681	5.17159	5.64704	8.43003	8.57838	10.3491	12.2628	15.78
354	CAOG_07901	583	538	1121	653	378	1	5	M	Paneukaryotic	NA	NA	NA	15.7887	13.2086	13.6705	13.4468	14.372	16.5169	18.1478	17.0269	19.9778	23.1089	21.7129	22.9411	24.3562	24.6524	22.0371	21.5836	15.6558	12.3807	15.0701	15.2095	16.4563	16.9164	18.9654	19.69	21.3066	21.8293	23.6418	23.1221	23.1512	23.4229	21.439	21.2478
355	CAOG_00137	1073	54	1127	305	271	2	1	G1	Paneukaryotic	NA	YPR021C	NA	22.5421	12.895	10.0573	7.11659	7.69122	8.05628	8.42914	9.04025	10.4783	11.6349	14.6856	16.0144	16.9733	17.5473	19.2518	21.3469	20.669	14.6569	11.2669	8.83052	9.18639	10.2055	10.7217	12.4905	15.7456	15.4327	17.2298	20.1413	21.3557	22.3646	23.7322	25.2778
355	CAOG_05439	1073	54	1127	114	472	2	1	G1	Paneukaryotic	ENSG00000126432	NA	NA	290.332	197.158	165.11	132.757	142.919	159.383	169.969	186.781	210.216	220.344	277.363	283.384	298.216	311.284	305.97	301.456	322.539	232.995	174.381	151.614	157.181	161.815	163.787	199.769	212.165	240.618	282.773	286.88	308.82	296.244	306.566	314.409
359	CAOG_10199	453	680	1133	320	1673	1	5	M	Paneukaryotic	NA	NA	NA	118.645	110.757	116.267	115.618	135.58	143.06	165.173	164.489	200.21	216.702	233.248	210.602	203.97	188.982	200.148	162.782	61.7166	76.8199	83.7302	94.6501	94.3848	116.749	131.841	177.321	157.838	135.545	161.203	166.343	164.515	160.3	155.092	146.05
360	CAOG_01919	453	681	1134	1628	1295	1	5	M	Holozoa	NA	NA	NA	13.9613	15.576	17.7723	16.0232	18.4468	18.3704	19.0563	18.2039	18.74	22.9788	22.6178	22.7688	22.4121	21.9602	20.0676	19.1835	11.024	14.1963	15.8663	15.4017	15.5211	15.5933	16.0724	18.759	19.7586	18.5396	21.8164	20.0508	20.3683	18.4461	19.0332	18.2372
360	CAOG_05706	453	681	1134	273	892	1	5	M	Capsaspora	NA	NA	NA	40.9624	38.4789	45.7226	44.1094	56.0003	57.4252	61.608	67.9082	67.7126	80.8363	87.845	83.4838	77.5933	72.1696	70.5112	67.1082	31.5275	39.0529	46.1323	44.3285	54.6108	58.0208	66.5769	58.9212	62.5965	71.4428	71.2635	73.6855	77.6506	74.7218	72.3107	61.9869
360	CAOG_09445	453	681	1134	688	692	1	5	M	Paneukaryotic	ENSG00000187905	NA	NA	19.8658	19.551	20.0983	19.9391	22.0574	23.6162	25.6426	23.7381	25.7499	28.7705	30.2986	27.9907	28.9511	28.3153	26.0805	25.4078	15.3098	17.0896	18.8687	18.9255	19.2222	21.7971	22.4615	22.7172	24.5988	22.9804	24.9666	25.3202	24.0446	24.3939	23.3217	23.5178
364	CAOG_00009	743	393	1136	664	563	2	1	G1	Paneukaryotic	ENSG00000120437	NA	NA	76.8644	60.5225	53.1207	48.5358	55.206	59.4586	62.946	70.5953	66.2324	74.9981	70.8538	75.7009	82.4832	82.3216	78.3709	80.2987	78.8389	66.9785	56.6739	46.0714	56.4028	57.8174	62.0707	64.4406	65.6849	70.1929	76.167	75.0259	76.9539	78.0562	80.7399	78.4345
365	CAOG_01729	350	794	1144	353	362	3	4	G2	Capsaspora	NA	NA	NA	29.5539	26.9496	29.0194	35.1332	49.1881	58.2827	63.7335	53.7655	47.256	44.9266	42.1038	34.8171	28.5557	29.7331	24.9165	20.7259	27.0177	21.8863	26.3997	33.6195	48.3628	60.5243	62.2581	58.1496	52.0806	43.2592	41.143	35.5712	32.619	26.9243	25.5428	22.0246
366	CAOG_02930	743	403	1146	1378	140	3	4	G2	Paneukaryotic	NA	YDR127W	Q9P7R0	5.22977	6.47597	6.22833	6.89731	8.50014	10.4102	12.6415	11.9757	11.3535	9.98568	10.1566	8.4253	8.62425	7.13558	7.20044	7.37071	4.76225	5.19911	6.20906	6.95667	8.96925	11.3114	12.4664	10.6674	10.156	9.11839	8.97562	8.80679	7.5002	7.2954	7.0989	6.67059
367	CAOG_00392	453	700	1153	115	420	3	4	G2	Paneukaryotic	ENSG00000198858	NA	NA	103.088	103.548	109.35	135.646	165.359	192.285	185.992	190.967	169.994	159.497	155.691	138.474	127.447	119.698	113.135	99.1026	97.952	87.4355	101.293	134.656	168.813	186.361	183.452	186.467	169.84	160.662	149.56	133.522	131.949	103.638	106.971	92.2561
368	CAOG_00155	350	804	1154	267	143	4	2	G1/S	Paneukaryotic	ENSG00000093009	YLR103C	O74113	26.8814	16.6305	13.3146	8.78461	7.9356	7.13011	7.38285	6.64161	7.76478	9.55244	9.62901	10.38	12.1967	14.3853	13.9124	15.6851	24.7476	15.1681	11.0644	8.4722	7.67979	7.14746	6.92758	7.12954	7.33053	8.056	8.83237	9.11523	11.5397	13.8118	11.9564	13.4087
369	CAOG_00010	81	1076	1157	1437	184	1	5	M	Capsaspora	NA	NA	NA	46.3536	50.7425	56.8812	75.7402	70.6288	85.8645	93.2533	112.429	111.061	101.65	99.3038	104.57	105.608	88.6525	77.3616	81.9207	60.2006	69.3578	63.1611	89.1207	94.8165	103.196	98.7587	104.387	116.671	127.982	120.91	117.426	108.761	100.767	90.2267	89.3272
370	CAOG_05182	350	809	1159	1098	321	4	2	G1/S	Paneukaryotic	ENSG00000214960	NA	NA	43.0547	32.6189	26.2545	20.9067	18.6512	18.2657	17.6412	17.3774	18.0091	18.7185	19.406	20.7317	19.7542	22.5866	20.7156	20.6792	36.5932	28.6699	20.9844	18.6945	17.6642	15.8228	16.2481	16.1595	16.9755	17.5317	18.6838	18.4137	19.3524	19.4343	22.5534	21.461
370	CAOG_05694	743	416	1159	271	255	3	4	G2	Paneukaryotic	ENSG00000134014	YPL086C	O14023	28.7153	28.927	29.1663	32.3208	43.4386	50.5109	51.9573	51.2332	42.5918	42.5724	37.5762	37.3448	34.8904	34.1469	33.2953	29.3905	26.8976	25.9908	29.145	34.0448	41.4287	48.6231	51.4124	46.3296	44.4718	39.6138	36.7521	36.7316	34.051	32.183	31.7908	29.1663
370	CAOG_07673	453	706	1159	119	588	2	1	G1	Paneukaryotic	ENSG00000163655	YMR217W	Q9P772	55.2906	43.5912	38.0281	33.9565	30.4775	32.4684	33.3642	34.1302	35.0585	34.4868	40.803	44.0573	48.7322	52.5598	58.7702	57.6077	54.9874	38.8117	35.7447	33.6165	29.2212	33.1423	32.4242	35.2429	36.1554	34.7224	41.7409	46.2893	45.5069	52.9163	59.6576	56.9315
373	CAOG_06387	743	419	1162	648	424	3	4	G2	Paneukaryotic	ENSG00000128908	YGL150C	O14148	7.83036	7.73459	8.40176	7.69182	9.30232	10.7879	13.9139	13.996	12.7019	13.0342	12.1378	11.0721	9.72925	10.5001	9.01474	8.2964	6.15896	6.13607	7.18351	7.44747	7.69539	11.5659	12.873	13.3193	12.9103	10.124	9.59013	9.38955	8.7332	7.62487	8.2	7.91731
373	CAOG_08679	743	419	1162	278	225	3	4	G2	Unikonta	NA	NA	NA	61.6941	64.6378	82.6862	154.752	230.466	269.093	272.37	266.461	227.289	204.507	174.575	154.102	120.375	99.4948	100.189	87.6747	52.5479	59.3128	79.39	143.658	223.242	273.324	275.003	251.394	225.406	193.13	160.62	153.012	127.778	102.121	109.569	94.9715
375	CAOG_09339	350	813	1163	1207	380	4	2	G1/S	Paneukaryotic	NA	NA	NA	50.3236	43.0237	45.0291	38.927	37.0266	37.5771	37.305	33.8386	35.2187	37.5102	39.7189	37.2304	40.0895	43.6843	40.1883	45.0165	44.1628	39.9701	38.3411	36.3204	35.3159	33.8548	32.0533	33.838	34.5018	36.327	36.2269	39.3409	39.7044	38.5741	39.9588	44.4794
376	CAOG_03671	453	713	1166	1201	290	3	4	G2	Filozoa	ENSG00000179889	NA	NA	11.3084	16.7196	21.8198	22.7901	24.6313	23.9604	24.3415	23.8953	23.7134	21.7282	19.6329	18.049	19.6033	20.5385	17.999	17.8374	11.498	14.3746	18.5981	21.0913	21.3003	23.5705	22.8785	23.5826	22.2835	21.377	21.2677	20.2491	19.9344	16.9453	17.3992	17.2269
377	CAOG_05492	453	714	1167	36	298	2	1	G1	Paneukaryotic	NA	NA	NA	213.066	190.148	182.283	154.032	149.434	157.691	162.441	168.352	172.695	173.79	183.666	209.009	228.81	248.359	260.149	259.196	204.535	174.538	155.609	139.257	130.96	140.605	145.162	185.184	170.7	176.437	190.556	218.266	224.562	244.2	265.886	254.856
378	CAOG_02431	453	715	1168	599	365	3	4	G2	Paneukaryotic	NA	YDR234W	Q9UT74	8.00036	12.5215	16.8256	18.6319	20.668	24.9485	25.7093	22.571	21.638	19.0764	18.1769	16.9058	19.2107	16.3601	14.0314	15.7414	7.62238	11.8333	15.9694	15.9355	18.2591	23.8612	23.0037	21.2871	19.0905	18.0308	17.4902	15.6042	15.6807	15.513	13.5506	14.3891
379	CAOG_04131	1073	96	1169	312	357	4	2	G1/S	Paneukaryotic	NA	NA	NA	247.584	142.488	78.2585	50.7408	40.7297	41.3291	46.3194	50.3223	55.1755	67.1385	72.9802	91.95	99.3173	111.527	110.26	112.518	251.408	141.844	79.8764	49.6526	41.7191	42.2852	46.1394	45.9501	54.6877	66.6894	73.9979	83.2964	99.9434	109.499	110.815	112.158
379	CAOG_06127	1073	96	1169	746	373	3	4	G2	Capsaspora	NA	NA	NA	228.845	278.335	340.654	358.475	402.573	401.671	385.569	367.372	349.255	351.897	352.132	331.927	320.317	314.853	302.834	270.707	201.508	250.289	311.782	357.982	373.009	371.337	380.6	360.709	340.806	333.005	312.83	312.712	302.11	282.599	293.004	278.437
379	CAOG_10208	891	278	1169	254	2034	1	5	M	Opisthokonta	NA	NA	NA	49.5402	55.9174	57.723	56.2563	67.3401	71.8507	82.7912	76.2423	95.2909	101.95	107.372	109.455	103.787	102.31	99.5534	85.6228	24.3233	41.2744	43.4981	46.2899	53.5824	65.8524	70.8451	86.2616	81.7659	67.0698	83.7929	85.1518	90.9639	84.9486	84.5428	74.3967
382	CAOG_00507	891	279	1170	271	259	2	1	G1	Paneukaryotic	ENSG00000123131	NA	NA	587.694	451.302	409.757	396.103	409.522	390.434	394.582	426.977	458.052	442.447	493.988	506.795	547.69	588.038	598.039	605.809	509.721	458.592	392.171	387.909	395.001	404.492	429.86	471.333	482.012	505.243	544.536	557.583	593.761	592.489	635.05	637.41
383	CAOG_09365	743	431	1174	282	630	3	4	G2	Paneukaryotic	NA	NA	NA	9.68973	13.6659	15.3254	16.0598	22.0477	30.0445	34.1335	30.8646	29.2328	25.2435	23.5955	21.1778	20.3068	20.3619	18.4974	16.8769	9.22683	11.6435	13.8302	14.9858	21.0134	31.5673	34.5461	33.8947	30.5597	24.7091	24.7322	21.6972	18.7924	17.6291	20.3224	16.2801
384	CAOG_05290	743	434	1177	412	1445	4	2	G1/S	Paneukaryotic	ENSG00000035928	YOR217W	O60182	21.1365	15.1872	12.9152	9.66871	8.19957	6.89126	7.2134	6.89009	7.2519	8.21424	9.07212	9.61078	10.4887	12.1063	11.5351	11.8064	19.8711	12.6569	11.1974	9.06347	6.74404	6.59037	6.48999	7.17657	7.06525	6.96349	7.03312	8.24676	9.65565	10.6612	9.96846	11.541
385	CAOG_07490	453	726	1179	427	459	4	2	G1/S	Paneukaryotic	ENSG00000129187	NA	NA	86.7979	38.4162	26.3465	21.0955	13.2463	13.1808	15.0514	12.2215	12.9937	12.6109	15.4117	21.2093	25.9482	29.053	27.5346	31.1816	83.3592	33.6445	26.0389	18.0945	12.6364	11.9235	12.6905	14.0245	13.2739	16.5871	17.0939	20.2614	24.82	24.6004	29.7683	31.2208
386	CAOG_07213	135	1053	1188	1111	1107	3	4	G2	Paneukaryotic	ENSG00000174442	NA	NA	5.2757	6.47277	8.13861	8.71828	10.9192	10.2757	11.0705	11.1056	11.6892	10.7141	11.8983	11.1259	9.20702	10.338	9.67033	9.12773	6.15425	5.94926	9.6229	10.1476	10.0178	11.0152	10.5202	10.4686	11.2524	11.0905	12.1663	10.2856	9.50245	9.15362	8.88487	8.9691
387	CAOG_07723	1073	118	1191	137	580	2	1	G1	Paneukaryotic	NA	NA	NA	16.9119	6.97662	5.47491	4.51343	4.03403	5.08099	6.72674	8.2662	9.12022	10.3848	14.4185	17.0364	18.6161	18.7237	22.8199	20.6958	22.5205	7.72354	5.55464	5.68221	5.50485	6.28622	8.34642	10.3438	13.8852	14.6403	18.2202	21.3509	21.5032	23.9834	27.1771	27.3206
388	CAOG_07911	583	612	1195	162	808	2	1	G1	Capsaspora	ENSG00000105607	NA	NA	72.1694	52.7476	50.7321	50.3607	48.2837	46.8141	48.4287	51.6552	51.4082	53.5027	53.8174	58.7939	67.5085	71.4089	72.7971	75.8854	74.4262	48.6929	50.326	49.9146	44.4862	48.667	46.34	48.4174	52.3112	52.4486	60.0418	61.8637	64.5011	70.6547	75.4689	70.405
389	CAOG_07960	891	305	1196	203	563	2	1	G1	Paneukaryotic	NA	NA	NA	305.244	222.535	210.259	210.854	198.183	198.905	202.638	216.851	221.133	232.898	252.478	264.079	270.938	296.016	311.874	323.914	301.548	228.954	212.811	205.008	205.898	215.62	224.5	227.295	221.063	246.538	255.708	263.602	295.547	306.75	326.859	337.298
390	CAOG_01141	350	847	1197	425	619	1	5	M	Capsaspora	NA	NA	NA	3.9976	2.50688	2.49273	2.58154	3.16762	3.56022	4.11268	3.91141	5.53355	6.18495	6.52293	6.86911	7.34948	6.74156	3.96001	4.11631	3.7901	2.0139	2.11907	2.6652	2.8708	3.43057	4.20937	4.09349	5.92241	5.75206	6.51703	5.66857	5.14041	5.20358	3.84952	4.32188
390	CAOG_01818	350	847	1197	2110	72	5	3	S	Paneukaryotic	NA	NA	NA	78.0529	134.321	146.753	90.9928	57.7153	42.9994	27.4499	17.6118	11.4166	16.4235	11.0562	12.6051	12.3367	11.8042	15.0364	10.2352	65.8708	132.332	117.939	95.5378	53.0636	30.6252	24.1547	13.6778	10.4552	11.8293	6.36806	8.13079	9.21275	12.4176	13.6319	14.1016
392	CAOG_09892	583	615	1198	160	2418	1	5	M	Capsaspora	NA	NA	NA	451.359	642.135	798.568	947.087	1230.28	1333.71	1331.67	1398.94	1391.79	1442.15	1590.98	1527.29	1362.31	1359.87	1302.14	1265.43	425.831	517.569	777.527	945.826	984.617	1205.16	1269.49	1274.14	1272.6	1235.24	1219.9	1314.43	1146.16	1310.32	1151.54	1140.24
394	CAOG_09950	453	748	1201	432	663	4	2	G1/S	Capsaspora	NA	NA	NA	1186.67	680.769	556.317	559.705	557.072	529.027	519.202	537.674	558.607	622.031	657.611	658.897	667.556	708.915	769.764	695.33	1158.52	707.863	555.665	533.439	535.818	519.763	530.937	560.598	547.729	573.87	622.493	628.046	638.015	688.594	741.776	689.503
395	CAOG_00215	453	753	1206	408	350	4	2	G1/S	Paneukaryotic	ENSG00000062822	YDL102W	P30316	69.4339	37.1003	29.0884	22.4487	17.2492	14.684	15.7478	16.3565	18.251	18.6607	20.5626	22.5023	23.8107	26.9944	26.7354	26.4854	61.7208	33.9935	25.087	18.9436	15.4837	13.9787	15.2362	15.6234	16.5045	16.3392	18.8573	21.0499	22.4501	24.4464	26.3981	24.8131
396	CAOG_05754	583	624	1207	556	285	1	1	M	Paneukaryotic	NA	NA	NA	16.6563	11.0473	8.80817	7.17348	9.27715	13.04	16.1375	22.5795	28.6489	36.4694	41.9304	45.1086	40.6991	44.4992	58.2701	45.3741	19.3582	12.558	9.09878	8.84234	10.4334	14.2055	16.8888	27.9168	28.5768	34.6613	37.9506	52.1346	42.1575	50.045	67.5479	45.4924
397	CAOG_01557	350	858	1208	895	231	4	2	G1/S	Paneukaryotic	NA	NA	NA	13.2782	8.18007	8.27738	7.91669	6.63259	5.14848	5.21149	5.1476	5.67732	5.3317	5.71356	5.88763	7.36753	8.3168	7.81045	8.25049	12.8466	7.55358	8.17559	7.37604	5.69759	5.19928	4.87602	4.53285	5.22947	5.28815	5.62961	6.30271	6.39774	7.47351	8.12431	7.74662
397	CAOG_05808	891	317	1208	310	737	1	1	M	Paneukaryotic	ENSG00000103043	NA	NA	27.8543	24.7861	20.9636	22.4156	25.7355	25.6574	26.6723	26.635	29.3017	30.4896	31.8019	32.1973	33.704	33.6444	32.7318	31.777	23.9407	20.904	19.5792	19.3841	23.017	24.461	25.7513	27.628	28.7695	27.8058	31.3343	32.1354	32.3024	32.5098	30.1901	33.4401
399	CAOG_02914	453	757	1210	105	369	3	4	G2	Paneukaryotic	NA	YER090W	O94582	22.4234	27.386	37.1291	39.9065	51.9634	58.0399	67.2099	57.8292	59.3998	53.0567	51.6725	45.9395	40.6862	39.1643	35.8251	33.6208	12.484	21.4455	27.8791	32.7928	43.7944	53.7902	59.1211	55.5477	52.7518	41.4983	45.7772	39.4579	33.8902	36.0085	31.8445	28.8882
400	CAOG_00530	891	322	1213	72	443	2	1	G1	Paneukaryotic	NA	NA	NA	62.592	51.0935	35.5244	31.7881	35.5839	38.787	45.9475	46.0586	46.3643	51.6052	54.7314	57.9378	66.053	68.1169	65.2193	64.8767	55.1824	46.735	36.6399	28.5485	32.5897	37.0257	41.7368	47.3775	46.1077	48.1761	52.7327	56.1102	55.9511	61.7381	67.178	65.7493
401	CAOG_00216	453	761	1214	185	511	4	2	G1/S	Paneukaryotic	ENSG00000133119	YBR087W	O94697	52.6516	32.9668	26.6636	19.4657	16.8991	14.5586	13.3482	15.4013	17.1242	17.9916	20.9271	21.0016	25.7699	26.9993	26.0676	29.3583	50.4675	31.9143	27.7245	19.425	15.4307	14.2306	13.0523	12.9365	14.329	19.9643	20.2262	19.4168	23.3173	24.3315	24.2872	28.4342
402	CAOG_03073	190	1028	1218	536	15	4	2	G1/S	Paneukaryotic	ENSG00000127586	YMR078C	Q9USQ1	14.9219	6.97523	4.25621	2.74472	1.66061	1.41736	1.68365	1.85594	1.85679	1.54129	3.21387	3.57143	4.43107	6.11832	8.1118	7.56987	12.7498	5.94915	3.82802	2.92709	1.84311	1.32362	1.42861	1.55261	1.56563	1.67925	2.85368	3.62193	4.48608	5.69397	6.4604	6.76749
402	CAOG_06892	350	868	1218	494	2110	1	5	M	Capsaspora	NA	NA	NA	13.5837	11.7175	7.21636	10.0692	11.4492	12.7702	14.2425	13.7631	13.745	14.4026	14.9451	15.0384	14.9716	14.6243	13.9446	13.2053	13.4371	11.9107	7.9808	11.1475	13.0102	14.3554	13.8062	13.7383	14.9882	14.9599	14.1018	15.1596	14.6516	14.9581	13.6975	13.9005
402	CAOG_09482	891	327	1218	250	409	2	1	G1	Paneukaryotic	ENSG00000107815	NA	NA	18.3538	12.6765	10.3622	8.89829	9.16187	9.25873	10.8358	11.1089	12.6264	12.8482	14.4062	16.9267	17.5086	18.3336	19.7138	19.3415	17.0297	13.4862	11.1439	9.71541	9.72762	10.1251	10.8256	13.2302	14.9975	15.6097	19.1515	19.4784	17.695	19.3001	21.1772	19.4747
405	CAOG_05294	583	639	1222	386	1025	1	5	M	Capsaspora	NA	NA	NA	10.4184	7.13286	5.87342	6.64252	8.02983	8.71689	9.89662	10.2476	11.5899	12.8304	13.2052	12.7708	13.8546	13.886	12.091	12.2146	6.98342	6.57929	5.79534	6.8324	7.65673	8.29576	9.50472	9.62361	10.553	10.5155	11.708	11.3591	11.7392	11.9068	11.2055	11.8354
406	CAOG_08639	190	1034	1224	508	40	3	4	G2	Paneukaryotic	ENSG00000103187	NA	NA	765.381	1064.92	1268.57	1567.32	1614.29	1623.79	1732.45	1706.61	1749.53	1751.91	1692.79	1607.83	1603.8	1623.84	1544.93	1547.82	827.896	1364.77	1623.3	1925.31	2029.27	2031.68	2130.84	2089.79	2088.87	2079.44	2031.3	1968.8	1941.01	1928.68	1867.97	1806.04
407	CAOG_05304	190	1037	1227	645	88	1	5	M	Capsaspora	NA	NA	NA	11.2311	8.9984	5.03692	3.32311	4.6434	6.12179	8.80425	9.54571	12.4458	15.6978	16.3266	14.9525	16.0967	16.4571	11.2003	13.9282	10.0774	8.69817	3.99974	3.79963	5.31367	7.28839	8.39147	8.92706	13.0489	14.2144	16.6213	14.9876	15.2048	13.6522	12.1709	10.9782
408	CAOG_04321	891	337	1228	249	184	5	3	S	Paneukaryotic	NA	NA	NA	44.0841	69.0513	70.1929	88.9331	95.5739	94.1924	84.8186	80.7655	67.6073	61.7215	56.0371	50.3561	48.5853	48.4987	45.2948	50.9729	45.7075	66.291	80.06	96.9557	105.427	103.449	96.4088	66.8415	66.3248	61.4378	58.1268	55.6554	54.54	49.6791	45.089	47.1632
409	CAOG_07083	743	487	1230	744	192	1	5	M	Paneukaryotic	ENSG00000183773	NA	Q10499	12.153	16.4586	13.1358	14.2864	16.6891	21.8442	27.2524	31.4964	35.1959	34.6511	37.8288	36.6567	43.5253	40.2214	38.2564	32.9571	10.7278	14.0405	11.5285	12.5548	16.7357	20.2166	22.9059	25.1488	28.2766	32.3232	33.1092	35.363	33.4914	32.8789	31.5194	30.1761
411	CAOG_03017	81	1153	1234	678	771	4	2	G1/S	Paneukaryotic	NA	YBL024W	NA	49.8302	39.6385	39.5551	34.4839	33.7473	32.2046	30.9788	30.6062	32.1497	30.4447	35.5496	34.1697	36.9161	36.8307	38.596	37.0512	43.4159	33.2851	34.8044	35.3294	30.3773	29.5912	29.0497	29.284	30.7311	29.9983	32.2913	35.625	35.2403	37.7314	38.4694	39.1698
411	CAOG_03647	135	1099	1234	329	390	3	4	G2	Paneukaryotic	NA	NA	NA	33.1913	35.6018	48.9326	57.9712	60.5924	62.3657	66.7759	63.3896	65.0021	61.8097	59.266	56.1188	52.4591	56.3304	47.4668	45.8699	28.2362	33.9976	47.2185	55.9442	58.8722	62.7947	68.3841	64.1579	66.4454	64.0158	62.0138	55.6225	59.4016	50.5441	46.919	48.997
411	CAOG_04565	44	1190	1234	316	190	3	4	G2	Paneukaryotic	NA	NA	NA	10.9736	11.8437	12.6505	12.916	15.2756	17.5618	17.6346	18.8104	17.2677	18.6803	16.1623	13.6886	14.0726	12.1111	12.5686	9.65302	8.05005	9.41407	10.0734	10.9409	12.0868	14.2184	16.6439	16.3044	14.8504	14.2871	14.2685	12.9968	12.7768	10.1639	10.0461	10.5624
414	CAOG_02387	453	782	1235	534	352	2	1	G1	Paneukaryotic	NA	YDR408C	Q9UUK7	97.1626	83.8516	73.8759	54.2913	60.4271	59.4445	54.6018	59.9124	62.2127	65.8201	70.7574	81.4611	85.0859	97.9175	89.1159	93.7602	81.5527	79.1328	69.4625	52.4666	53.3278	50.6287	57.3415	61.3052	58.8767	66.391	73.9018	78.5508	87.0621	82.3466	91.5534	93.4644
414	CAOG_08208	891	344	1235	376	287	2	2	G1	Capsaspora	NA	NA	NA	400.573	185.607	98.6986	70.1684	64.7296	69.2191	72.6119	88.2202	101.991	119.378	137.988	160.027	182.349	202.496	212.524	205.317	389.856	169.365	100.296	72.9804	63.2937	69.7342	77.7621	109.655	116.444	135.632	161.418	189.747	204.139	226.825	251.538	247.656
416	CAOG_02553	81	1163	1244	460	477	4	2	G1/S	Paneukaryotic	NA	NA	NA	18.8577	15.6121	14.7332	12.7247	12.4801	11.2382	11.4578	11.1744	12.1809	11.6667	13.0054	13.8378	16.2512	17.8364	17.433	17.3606	18.3761	13.6208	13.2155	12.4735	10.5435	10.8129	10.7518	10.8586	11.4203	10.8928	12.675	13.9789	13.508	15.9126	17.3364	16.635
417	CAOG_03082	190	1055	1245	928	199	3	4	G2	Capsaspora	NA	NA	NA	5.64276	5.95377	5.12292	5.97132	7.09019	7.57011	6.62944	7.58914	6.3786	6.063	6.14634	5.92105	5.27588	5.28007	4.54129	3.99481	4.82946	5.23358	5.59012	6.25381	6.76328	7.85287	7.28536	7.2098	6.64557	6.29981	5.64589	6.09883	5.66519	4.66158	3.99767	4.28033
417	CAOG_09952	135	1110	1245	465	266	3	4	G2	Capsaspora	NA	NA	NA	9.71742	11.1522	9.56843	10.9236	12.1115	15.1497	15.6106	13.2698	13.89	12.846	11.7869	11.3346	9.51901	9.51807	8.49068	7.32844	7.55613	9.04169	9.08751	9.17978	10.9698	12.681	12.7583	12.5762	12.0997	9.86701	10.7101	9.00972	8.34804	7.45586	8.28825	7.91946
419	CAOG_02039	273	979	1252	396	73	3	4	G2	Paneukaryotic	NA	NA	NA	69.507	69.6199	81.1349	90.581	101.145	108.324	116.554	111.711	111.992	112.364	115.938	107.172	100.068	97.8219	85.5771	76.6092	66.0112	59.413	72.6674	85.7598	90.7471	103.259	105.586	109.208	106.769	100.576	103.839	100.416	94.3855	84.9885	78.8453	71.0605
420	CAOG_09060	583	684	1267	1439	1052	5	3	S	Paneukaryotic	ENSG00000022840	NA	O94271	10.7919	14.9981	14.8488	14.8255	16.075	15.7776	15.6149	13.5293	12.7914	13.8371	11.437	11.0925	11.333	10.1822	10.3563	9.52206	8.62979	11.1069	12.8564	13.2346	13.1411	15.2338	13.2612	13.7083	13.0781	10.577	10.6684	11.559	10.2746	10.0679	10.1392	9.01237
421	CAOG_06149	891	385	1276	388	276	2	1	G1	Paneukaryotic	NA	NA	NA	3486.68	3079.55	2901.12	2790.32	2828.95	2898.24	3096.67	3207.91	3446.22	3221.46	3677.92	3557.38	3826.89	3817.79	4020.81	3740.05	3427.81	2901.27	2798.96	2681.04	2603.16	2872.32	3118.37	3398.8	3448.87	3481.14	3640.88	3894.62	3727.22	4121.26	4207.86	4300.41
422	CAOG_04765	453	829	1282	1009	449	5	3	S	Paneukaryotic	NA	NA	NA	64.3881	58.9565	67.4487	60.1146	54.9429	48.5244	48.0473	45.8903	43.1274	40.0479	41.0896	40.154	40.5869	42.895	40.7547	41.9998	54.6596	50.873	54.4206	54.2355	46.9605	42.9421	42.374	41.1027	37.2416	35.4788	36.635	35.343	35.3764	36.0047	38.3804	37.7915
423	CAOG_09376	453	837	1290	183	511	3	4	G2	Paneukaryotic	NA	NA	NA	26.4565	29.4398	31.0076	31.9015	41.7511	50.5992	54.1742	52.3852	45.7197	43.0943	43.6964	40.2642	35.4718	33.6124	33.3541	30.0071	21.052	25.027	27.9031	31.5303	37.3287	45.3123	46.5119	51.6095	44.4237	37.2216	37.7252	36.8242	31.6067	30.6733	31.7247	28.7157
424	CAOG_03325	1073	219	1292	241	252	2	1	G1	Paneukaryotic	NA	YCR012W	O60101	123.918	105.724	98.5614	97.932	97.9578	100.237	106.212	108.425	116.348	124.628	134.995	135.346	143.819	149.304	153.369	155.304	118.464	105.649	87.1366	92.761	91.7205	96.7022	99.0765	105.462	107.173	113.784	120.879	122.447	130.143	140.413	144.528	148.059
425	CAOG_02364	583	716	1299	600	299	1	5	M	Paneukaryotic	NA	NA	NA	44.4191	42.3408	53.4028	61.7005	62.481	68.8489	80.7507	80.9346	88.4988	84.8156	86.6545	88.9684	91.2926	92.9216	85.7146	79.7599	54.3385	45.1686	55.2947	63.0787	67.8644	72.2889	76.1425	80.9463	86.2422	84.2344	92.8304	98.4844	86.0693	90.0907	84.7869	79.621
426	CAOG_00721	583	719	1302	612	460	4	2	G1/S	Paneukaryotic	NA	NA	O94401	348.46	234.724	191.068	162.377	133.61	117.805	115.049	95.8618	89.1807	86.9478	87.2032	86.2281	87.66	95.7215	87.4933	93.8362	343.553	228.506	180.27	158.184	127.164	113.296	108.009	97.0674	90.8084	86.0742	88.8083	87.7259	88.6096	88.8119	96.0012	90.9685
427	CAOG_10089	350	953	1303	42	1529	1	5	M	Opisthokonta	NA	NA	NA	46.7398	47.5252	47.5054	50.0287	55.9986	63.1759	69.3536	69.5669	84.3241	86.2976	92.8383	87.6286	84.5937	79.7944	78.2042	65.8808	21.4849	32.216	35.2907	40.0019	40.0717	50.1722	53.6402	73.3576	63.5893	55.1826	66.2557	63.9889	68.0467	61.0759	61.8632	54.1052
428	CAOG_01222	453	852	1305	549	273	4	2	G1/S	Paneukaryotic	ENSG00000164306	NA	NA	28.6615	18.2833	12.6335	9.94335	8.58717	8.38601	8.88652	7.52405	9.36283	10.5409	10.9179	12.459	13.2731	17.5828	16.8973	16.6477	26.6049	17.8836	12.0718	9.18909	8.59331	7.48097	8.93694	8.21175	8.30316	9.55068	10.2818	11.9359	13.9023	14.9928	15.7485	16.3286
429	CAOG_00147	583	723	1306	59	471	1	1	M	Paneukaryotic	NA	NA	NA	93.8402	102.091	93.5223	76.6018	71.0923	74.0603	75.8206	89.9541	96.9281	106.745	126.851	135.938	142.065	148.99	160.54	146.66	75.1312	89.685	77.793	70.1351	63.8119	68.5672	73.1208	90.119	93.8831	107.332	117.789	134.891	134.371	145.196	158.712	152.961
429	CAOG_04551	891	415	1306	398	309	3	4	G2	Paneukaryotic	ENSG00000169914	NA	NA	7.97838	11.2737	10.5703	15.348	23.4714	27.5818	24.396	24.6766	19.1991	19.8776	18.1836	14.0951	12.7013	11.7329	11.1536	10.1013	6.81248	8.6412	10.4618	15.6978	21.7751	27.3735	27.2525	24.7999	22.2198	18.1562	16.1317	14.4051	12.8057	10.8276	12.4455	11.4996
431	CAOG_03116	350	959	1309	607	148	5	3	S	Paneukaryotic	NA	NA	NA	31.9997	29.7325	29.5928	43.574	47.0091	44.6612	40.1377	37.6556	36.5551	30.1336	28.8885	23.7117	24.4075	23.1796	23.0808	20.4781	29.5336	27.0398	30.7567	39.7316	45.6644	44.3082	39.5753	33.2655	30.9853	29.7931	25.3953	25.0525	22.914	21.5988	22.1483	19.5935
432	CAOG_00772	190	1120	1310	462	297	4	2	G1/S	Paneukaryotic	ENSG00000164024	YLR244C	O59730	117.082	90.3046	85.5861	79.6407	75.1255	74.3634	70.2031	71.3583	67.0272	64.7745	74.8075	74.3865	76.8594	79.1573	75.9944	80.9045	110.331	77.2649	80.2051	74.3504	67.6226	72.1791	66.7736	66.8957	66.1755	67.0255	68.7046	72.334	74.4705	76.8286	76.8818	87.264
433	CAOG_08084	453	859	1312	564	1126	1	1	M	Paneukaryotic	NA	NA	NA	57.3404	63.5466	52.4301	48.0316	51.4407	55.6997	55.567	56.0846	62.1435	60.9311	66.1549	68.1071	71.8529	69.0296	70.2893	64.9779	47.4592	57.3012	49.3999	49.6336	53.867	54.2113	55.0969	58.6832	62.3135	61.1706	67.6098	68.8267	68.6175	69.5767	65.5678	68.7226
434	CAOG_03428	891	424	1315	481	144	4	2	G1/S	Paneukaryotic	ENSG00000128708	YPL001W	Q9UTM7	71.7789	32.7943	23.1054	15.2551	15.0624	15.1812	14.1103	16.2087	17.1101	20.9224	21.5923	22.6121	24.75	30.3651	28.0212	28.8008	65.2761	29.4338	22.0386	16.5935	14.5231	13.435	15.4627	17.4791	20.5977	21.0772	22.1467	23.9077	26.8341	30.5808	31.2373	35.9175
435	CAOG_09101	190	1135	1325	147	677	1	1	M	Capsaspora	NA	NA	NA	5.49558	5.14434	3.71605	3.30858	4.29663	4.06849	4.89003	5.18735	5.91786	7.3371	8.08667	7.74064	8.38416	9.75909	7.71077	7.62114	5.32608	4.59367	3.37072	3.11425	3.58928	3.79995	4.70459	4.67014	6.6559	5.70804	7.06516	7.30759	7.05285	7.99597	6.16387	6.40079
436	CAOG_03714	583	746	1329	279	183	3	4	G2	Paneukaryotic	ENSG00000102699	NA	NA	11.1363	11.8437	12.7347	14.1692	18.0362	19.2339	20.6841	18.9192	19.8323	18.2028	18.5468	17.1193	16.4882	15.4043	14.9099	12.6677	8.22813	9.3705	10.8995	12.9874	14.6885	18.4512	17.9763	17.7331	16.9929	14.9253	15.5877	14.5879	13.118	12.8062	12.4516	10.2399
436	CAOG_06089	583	746	1329	349	454	3	4	G2	Paneukaryotic	ENSG00000187555	YMR304W	NA	45.5616	51.0339	55.3357	56.6883	69.1885	78.1304	83.21	79.0887	76.9028	68.3494	68.8042	63.7613	63.2378	57.9628	58.0223	50.5466	37.4214	42.6498	43.9319	49.4751	54.8195	67.9637	73.7942	75.3196	68.5757	58.1043	59.7455	58.6453	53.1252	51.5193	51.8985	48.0379
438	CAOG_04018	273	1057	1330	1347	2487	4	2	G1/S	Paneukaryotic	ENSG00000118600	NA	NA	32.1668	26.4056	21.7703	18.7873	19.1622	17.7187	16.2255	15.3221	14.5404	15.5195	13.9979	16.7004	17.1737	17.2483	17.471	15.9705	28.8375	21.0038	19.0391	17.5361	16.9188	16.1665	16.8763	15.9809	16.3045	16.7492	16.6619	14.4485	15.9995	16.063	17.2039	17.4684
439	CAOG_00062	81	1253	1334	226	2107	1	5	M	Paneukaryotic	NA	NA	NA	38.935	33.0326	33.2568	37.4822	38.8446	40.4127	40.6523	43.1259	40.6341	51.8207	50.5663	45.5911	45.3063	42.9836	40.1111	40.0199	34.1446	28.1378	32.6824	34.9818	38.2816	35.7828	41.5915	42.6759	45.0871	42.8695	44.5275	42.7008	41.4008	42.2993	41.8521	43.8785
439	CAOG_03113	583	751	1334	617	586	4	2	G1/S	Paneukaryotic	ENSG00000131153	YJL072C	O94329	44.1151	22.6898	15.7252	9.45757	8.37403	6.63403	8.94877	10.6583	8.71876	11.3517	11.9798	14.2918	18.0888	19.3329	20.9746	19.9821	37.5822	18.4075	15.4937	10.7323	8.13324	7.29041	7.70958	8.49294	11.4182	8.40356	11.6329	11.4923	15.8953	17.7622	17.8425	18.6852
442	CAOG_00681	583	757	1340	957	860	2	2	G1	Capsaspora	NA	NA	NA	31.832	20.126	14.3614	13.3862	14.1062	13.79	12.0885	11.9571	14.5244	14.5866	16.7136	16.2958	18.8065	18.1716	20.5682	20.2308	30.4365	18.1957	14.7939	15.0324	13.4049	12.6169	13.5023	15.4342	18.0512	15.8639	22.2536	20.3801	22.2277	23.0094	22.9879	25.5418
442	CAOG_04620	453	887	1340	274	1569	1	5	M	Capsaspora	NA	NA	NA	1.17	1.36176	0.733872	1.04425	1.24806	1.35816	2.06982	2.66741	2.67548	3.83566	4.32332	4.42165	5.25198	4.79021	4.62783	3.87868	1.16605	1.13287	1.32258	0.917419	1.4982	1.63788	1.92814	2.40637	3.1523	3.56189	3.23627	4.15189	2.88673	3.69115	3.30596	3.34351
444	CAOG_02523	135	1208	1343	1273	962	4	2	G1/S	Paneukaryotic	ENSG00000178896	YGR195W	O42872	19.9166	19.2959	17.0263	18.4738	16.0597	15.3022	15.0321	13.6118	15.2835	17.6655	16.0659	18.2825	18.1992	19.3348	18.0242	19.2329	18.6946	15.962	17.6646	15.5074	16.6212	14.2845	13.7252	12.2685	13.8197	15.7897	14.6714	16.1983	17.3823	16.6279	17.4036	17.437
445	CAOG_03800	190	1163	1353	323	1233	4	2	G1/S	Paneukaryotic	NA	YMR049C	O74399	38.1935	30.3659	32.5183	30.0754	28.1674	27.5045	26.9229	24.7152	25.4255	25.4405	30.1768	29.1731	32.6347	33.7683	33.2885	33.9969	37.3208	27.8698	30.0003	31.0703	29.0779	29.0095	28.906	25.6786	26.5095	25.4637	27.6914	29.5843	31.6568	33.6883	35.7499	38.403
446	CAOG_03500	453	906	1359	1234	1933	1	5	M	Paneukaryotic	NA	NA	Q9P6P7	14.802	13.4552	14.1883	14.1607	14.8273	14.811	15.87	15.9557	16.5306	17.2926	16.2969	16.8577	16.3092	16.2336	16.7606	15.1339	12.3278	11.7993	11.6645	12.6612	13.2572	14.3733	14.3013	17.2208	16.9227	16.3303	16.3051	15.608	15.837	15.3755	15.4576	16.2078
447	CAOG_07453	1073	292	1365	1063	1282	2	1	G1	Paneukaryotic	NA	NA	NA	197.283	138.41	115.512	102.093	109.428	107.737	110.659	123.554	129.942	139.493	154.321	151.42	150.962	158.907	168.955	149.909	178.621	124.649	106.375	97.6581	97.0579	104.436	107.045	132.262	128.921	125.919	141.571	152.24	154.343	151.649	167.757	160.957
448	CAOG_07506	1073	293	1366	255	232	2	2	G1	Paneukaryotic	NA	YDL015C	O94511	87.0364	58.8377	41.5176	37.2694	35.19	35.9138	36.3646	40.1418	41.4408	43.1286	47.7226	52.4458	59.958	66.8532	70.7071	63.486	84.3565	54.5277	48.2302	35.5717	38.104	39.5887	39.2238	43.7065	46.6958	46.8449	51.5115	56.2998	58.5117	69.0429	71.3259	78.3171
449	CAOG_01242	743	628	1371	1135	711	1	5	M	Capsaspora	NA	NA	NA	24.7556	21.6485	21.9354	21.9263	21.9387	23.1129	24.291	22.7059	24.2799	24.9757	29.3036	27.7928	29.8315	31.6668	26.4975	29.1708	23.2464	21.6044	23.5952	24.0913	24.2708	24.5721	26.672	28.2747	29.9428	30.3923	28.6107	28.9563	31.3563	27.8606	26.1781	27.536
449	CAOG_02470	273	1098	1371	406	2118	4	2	G1/S	Paneukaryotic	NA	YPL123C	NA	160.955	127.834	83.109	69.1812	51.2558	47.9124	45.0832	41.8665	42.1739	39.5978	42.0039	45.3011	46.1206	44.365	46.1654	49.8905	181.004	121.039	90.2602	66.4827	55.9542	55.4312	49.6553	58.3675	55.1222	54.2058	52.4855	51.8016	57.8791	55.9504	62.7458	61.1933
451	CAOG_01581	81	1294	1375	224	357	1	5	M	Capsaspora	NA	NA	NA	1.6027	0.805863	0.741028	0.805259	1.56957	1.8417	3.1441	2.78324	4.69406	5.02097	4.89695	4.71141	4.41152	4.32671	2.40503	3.2505	1.21489	0.902438	0.624624	0.937364	1.51988	1.89606	2.91542	2.85172	4.06854	4.1364	4.96168	3.49007	4.22767	3.44552	2.10668	2.49983
451	CAOG_08161	81	1294	1375	321	325	1	5	M	Paneukaryotic	NA	NA	NA	6.76728	3.68414	4.25948	4.93523	7.30782	7.06119	8.65925	9.66778	11.2592	13.1983	12.3894	12.5148	9.78406	12.1432	8.54244	8.51891	5.81895	3.81226	4.28769	5.87584	5.89927	7.84497	9.11649	7.77345	10.5342	11.312	11.1179	10.3661	10.0092	9.64201	7.52554	7.61478
453	CAOG_07848	135	1243	1378	317	158	1	5	M	Paneukaryotic	NA	NA	NA	4.61639	3.25534	3.02077	3.81315	4.78935	6.69575	8.48356	7.30464	9.56722	11.2276	11.6262	10.1138	10.9729	9.85118	6.8393	6.99409	4.49488	2.60771	3.23321	4.19955	5.40609	7.16792	8.39727	7.88261	11.0022	11.3224	12.1679	10.7047	10.0521	10.0392	6.52116	7.46728
454	CAOG_04990	583	798	1381	1070	596	1	5	M	Paneukaryotic	NA	YER055C	P40373	35.2248	48.3514	42.2831	50.4466	66.9762	93.9096	102.983	108.992	98.8015	101.68	100.028	90.9202	91.1177	84.9665	75.5561	76.9941	40.1336	48.4919	45.4371	49.9388	72.4307	97.6415	116.947	113.056	117.457	113.509	106.028	108.269	96.5073	94.4052	83.0478	83.667
455	CAOG_10194	350	1032	1382	842	447	1	5	M	Capsaspora	NA	NA	NA	2.57362	2.09152	2.16916	2.15033	2.39159	3.09654	4.17396	4.48897	4.44836	4.48214	4.88805	3.99207	4.09515	4.03368	3.86879	3.36257	2.11995	1.61767	1.86153	2.01571	2.34917	3.33381	4.00277	4.11174	4.30523	3.93721	4.40354	4.17666	3.78146	3.47975	3.64979	3.24765
456	CAOG_05835	190	1193	1383	109	1574	4	2	G1/S	Paneukaryotic	ENSG00000185238	NA	O13648	27.501	26.4628	26.4273	26.0949	23.9155	22.8733	22.81	21.8024	18.9265	19.85	20.4537	21.9879	22.612	23.6821	22.7092	24.9904	30.1636	22.3698	27.2631	26.3948	24.1371	24.5093	22.2498	22.414	20.9439	22.1455	23.27	24.0143	24.1505	24.8434	25.4613	26.7411
456	CAOG_08658	273	1110	1383	648	288	4	2	G1/S	Capsaspora	NA	NA	NA	95.6264	69.9707	72.6544	68.2157	65.8548	62.8324	62.7425	63.5665	63.7602	70.655	66.3848	69.681	70.9683	74.0491	72.6601	75.7771	82.152	65.2196	64.1209	63.2407	60.8369	58.1472	56.3327	57.2348	58.7226	62.3279	64.639	64.1239	68.6629	66.6729	67.2791	69.6442
458	CAOG_09600	350	1034	1384	602	659	4	2	G1/S	Paneukaryotic	ENSG00000172732	NA	P87231	28.4069	25.1751	21.7185	17.3741	15.2903	14.608	15.2869	13.5778	13.648	14.3398	15.1394	15.0622	16.5364	16.4454	17.0331	16.7279	24.0529	20.8762	17.4094	13.6821	12.6989	11.9975	12.5064	13.5373	13.4229	12.794	13.5914	13.912	14.5828	15.6673	15.9317	17.5215
460	CAOG_06289	1317	70	1387	443	451	5	3	S	Capsaspora	NA	NA	NA	16.2336	18.8979	19.6828	20.1408	18.434	17.5684	16.7939	14.5966	14.3178	12.7349	12.3951	10.6892	9.8003	10.0564	8.20577	8.50204	15.8538	21.9524	25.0805	25.1207	22.5754	20.3958	18.9262	16.7762	16.3501	15.1867	13.6833	13.8926	12.3322	11.0186	9.63732	9.43351
460	CAOG_08165	1073	314	1387	297	751	2	1	G1	Paneukaryotic	NA	YBR256C	Q9Y7P0	64.8532	38.5598	33.97	32.1226	36.1352	35.5404	42.2325	47.6561	50.2964	57.9371	66.5469	71.9156	79.1946	90.8059	97.5493	96.2186	71.0673	37.507	33.5961	32.6674	37.5998	34.5803	38.1416	40.5321	44.9479	50.1182	57.6802	69.017	67.9619	72.7136	91.4335	83.3209
463	CAOG_07269	350	1039	1389	1035	734	2	1	G1	Capsaspora	NA	NA	NA	18.5794	14.6024	14.0962	13.38	13.7284	12.7054	13.071	14.7642	14.0917	14.0735	15.7787	17.4721	16.3191	19.7757	18.5519	19.1648	16.5573	13.852	14.024	14.5218	12.1973	12.5096	13.4706	13.8794	15.7423	14.7917	16.637	18.7922	19.0259	19.1588	18.9319	20.9071
464	CAOG_07214	1317	73	1390	511	348	1	1	M	Paneukaryotic	NA	NA	O59858	48.925	27.671	26.0287	27.094	36.0589	37.1903	43.6793	64.6204	61.6701	76.0077	84.5794	81.3557	84.8035	89.2054	95.284	78.7	49.2438	33.2617	29.1247	26.9709	31.4304	41.0845	43.746	56.4577	63.5579	69.5327	79.9651	84.0965	90.3262	90.1863	99.5206	96.5308
465	CAOG_06095	190	1201	1391	1546	1080	4	2	G1/S	Paneukaryotic	ENSG00000132275	YDR083W	Q10257	27.9219	26.2575	24.5244	23.8311	21.0872	21.8879	20.4784	19.7015	19.5739	20.763	23.1622	22.6582	22.7396	25.1617	22.2022	24.8807	25.274	22.8542	23.2439	22.7197	19.5198	20.1967	21.4275	20.6935	20.4731	21.1394	21.4971	22.9862	24.4908	24.0215	25.8953	25.0618
466	CAOG_07477	743	650	1393	1070	974	1	1	M	Paneukaryotic	NA	NA	NA	16.7687	16.9595	13.1194	13.7857	15.1435	15.3918	16.6241	16.5229	17.1628	16.7607	18.1531	18.3644	19.4357	19.7268	18.1666	16.4858	16.0527	14.9024	11.1568	12.5	12.7921	14.6163	15.3715	15.3375	17.5888	16.4321	16.9299	17.9587	16.9944	17.8573	18.3434	17.5506
467	CAOG_06100	583	813	1396	909	1209	4	2	G1/S	Paneukaryotic	NA	NA	NA	5.86132	3.62355	2.95329	2.01953	1.92251	1.64742	1.81049	1.56352	1.9739	2.06264	2.25522	2.21147	2.40599	2.46316	2.30479	2.78922	4.92129	3.49575	2.47438	2.3745	1.65329	1.54121	1.662	1.47501	1.96016	2.01166	2.01364	2.17274	2.34499	2.08097	2.54752	2.31755
467	CAOG_09951	273	1123	1396	2492	54	3	4	G2	Paneukaryotic	NA	NA	NA	11.441	11.4309	11.242	10.9261	12.3405	15.9314	16.5426	15.8826	13.4806	12.2802	13.3037	12.298	11.2384	11.6162	10.0191	9.73708	10.1909	10.5674	10.5285	11.743	13.5115	16.1487	16.8801	16.0222	15.0343	13.1777	12.4829	11.5528	10.5108	10.3186	10.1322	8.92903
469	CAOG_04896	743	656	1399	489	243	2	2	G1	Paneukaryotic	ENSG00000156709	NA	NA	128.992	107.868	86.75	71.8267	67.1192	67.7959	67.9266	68.4354	67.4927	69.5206	76.3273	81.3208	92.5886	100.256	100.719	106.067	124.226	88.6669	79.4999	71.7536	65.6136	69.6813	73.5405	74.2025	73.6562	76.2985	83.8214	95.6983	95.7271	110.812	117.925	118.696
470	CAOG_03220	135	1265	1400	161	369	1	5	M	Paneukaryotic	ENSG00000079616	NA	NA	1.93263	0.685184	0.628097	1.57513	3.21081	4.30381	5.57886	4.64562	6.20488	7.24583	7.22609	6.31474	6.21299	5.83687	3.66935	3.69036	1.48712	0.808582	0.784437	1.93115	3.07073	3.86672	3.81651	4.11784	4.90172	5.73989	5.71299	5.01193	5.313	4.20679	2.90021	3.22567
471	CAOG_06354	583	818	1401	135	1406	1	5	M	Paneukaryotic	NA	NA	NA	83.8938	78.3402	71.851	67.0976	69.7536	82.6771	106.981	117.73	136.226	135.498	150.096	154.966	159.293	163.862	157.106	135.511	87.3141	68.4216	71.8245	67.9293	64.7213	80.2259	99.085	134.994	135.632	127.244	145.784	152.452	137.388	161.997	151.947	156.752
473	CAOG_01752	743	660	1403	771	247	2	1	G1	Paneukaryotic	ENSG00000156968	NA	NA	97.299	64.3737	61.7023	51.0218	51.8413	54.9364	49.2242	53.2907	57.1316	55.0085	66.9809	67.2601	67.3805	79.1855	76.1115	86.1609	85.4509	64.9152	64.0149	56.8555	52.5425	54.652	59.4069	58.7268	63.8905	66.7135	70.216	76.5323	77.1212	85.8641	82.9167	93.7525
473	CAOG_04075	743	660	1403	1042	940	2	2	G1	Paneukaryotic	ENSG00000122512	YNL082W	P54280	8.85017	5.88792	5.29997	4.24939	3.681	4.04745	4.39878	4.08522	4.27404	5.16193	5.93639	5.16735	7.02038	7.0041	7.99757	7.52149	6.98979	5.19826	5.49267	4.43854	4.2313	4.08456	4.43833	4.04193	4.70557	4.59469	4.59736	5.46891	6.00568	6.91747	6.69172	7.46291
475	CAOG_05815	190	1214	1404	1189	76	4	2	G1/S	Holozoa	NA	NA	NA	295.655	242.704	215.002	190.702	172.689	161.026	161.835	155.387	145.639	159.965	159.275	156.008	170.161	177.114	170.95	170.744	232.896	202.799	176.066	158.469	155.076	147.145	140.633	132.885	136.514	136.729	143.239	142.793	150.789	154.585	157.117	159.391
477	CAOG_00815	190	1218	1408	315	363	4	2	G1/S	Paneukaryotic	ENSG00000116062	YDR097C	O74502	15.8413	9.36207	9.99154	7.97804	6.01922	5.33856	4.66953	4.86783	5.50844	5.13718	7.27017	7.60184	9.64953	11.4526	10.8772	11.8247	15.6961	8.79363	9.2734	7.65619	5.81509	4.7702	5.00951	4.26387	5.17451	4.9871	6.37914	7.21473	8.78479	9.85966	10.0676	10.4295
477	CAOG_03698	743	665	1408	658	493	2	1	G1	Paneukaryotic	ENSG00000165283	NA	O60121	59.3812	49.0583	48.682	42.6951	39.9626	40.4334	40.9768	44.7092	43.3802	46.8367	45.3872	50.1989	53.4408	55.812	54.0537	52.3847	58.8232	47.2721	47.0463	44.7929	39.7026	40.2853	44.8713	51.4179	50.3415	50.6742	52.7644	55.7537	57.3737	57.5993	61.1693	62.6724
479	CAOG_03989	273	1136	1409	430	636	3	4	G2	Paneukaryotic	ENSG00000142544	YGL211W	O94282	19.0418	16.2607	18.5049	20.2848	25.164	30.5133	32.6705	29.3506	27.4985	27.6395	23.9872	21.9478	20.1686	18.6329	15.4308	15.5687	18.7922	15.3744	18.1648	19.4176	24.84	27.9409	28.2332	24.3509	24.0228	21.4797	20.0291	18.403	19.4635	17.7254	13.6791	16.2154
480	CAOG_07227	135	1278	1413	2238	224	5	3	S	Capsaspora	NA	NA	NA	13.3019	14.9313	15.1821	14.8669	19.3602	18.8152	16.9948	22.1032	14.9605	16.238	14.7294	13.1922	15.104	10.2871	10.6274	9.93263	15.6612	13.989	15.1931	16.1594	16.5289	19.7411	20.5567	19.6697	18.6105	17.1825	14.9746	14.189	12.7331	10.6563	9.0876	10.022
481	CAOG_06537	1073	342	1415	374	634	4	2	G1/S	Paneukaryotic	NA	NA	NA	25.8902	17.5636	11.3972	8.03877	7.88918	7.94519	8.4281	7.94622	8.8429	9.76373	10.8201	11.0218	12.8592	14.3544	15.371	15.6743	22.2362	14.2367	10.067	8.15791	7.04859	7.41685	7.83179	8.23039	8.23921	7.82185	9.27007	10.2831	10.8162	12.851	14.5998	14.8296
482	CAOG_04452	1073	343	1416	469	418	2	1	G1	Capsaspora	NA	NA	NA	283.67	170.79	136.67	112.911	109.231	109.067	121.409	137.887	137.484	146.962	180.363	180.118	218.035	227.445	230.313	253.422	317.145	179.095	155.052	138.648	132.426	135.477	158.743	199.558	191.443	217.523	229.336	254.853	258.431	302.444	334.171	339.006
483	CAOG_00052	1073	344	1417	980	598	2	2	G1	Paneukaryotic	NA	YDR487C	O60181	227.569	119.855	82.7875	73.9003	66.1161	80.0264	86.7383	98.5564	96.3119	97.015	116.178	118.584	133.298	139.847	158.794	156.563	229.832	117.448	81.1905	78.4698	74.4862	83.9218	86.0018	96.1214	113.853	118.348	125.556	146.741	145.944	149.427	164.687	165.598
483	CAOG_07991	135	1282	1417	610	750	1	5	M	Paneukaryotic	ENSG00000108106	NA	NA	75.7013	75.1243	80.5449	74.2973	79.9459	87.1399	81.7089	88.5438	97.1952	100.921	115.883	105.265	99.1134	100.862	90.2858	80.0348	70.28	77.3792	75.3826	70.9675	70.5375	70.9789	86.7988	94.1352	96.347	98.1832	106.669	97.8076	97.3663	91.2517	83.4191	88.4986
485	CAOG_00919	453	966	1419	623	1010	2	1	G1	Paneukaryotic	ENSG00000215021	NA	NA	137.078	143.257	134.638	117.661	108.113	113.102	110.89	116.776	116.384	134.396	146.069	152.169	148.002	163.892	158.514	162.409	128.405	133.819	136.851	116.983	108.566	107.632	119.822	137.3	130.763	145.168	139.776	147.114	157.342	164.863	172.593	182.916
485	CAOG_05972	190	1229	1419	1153	428	3	4	G2	Filozoa	NA	NA	NA	6.29787	6.74613	7.66538	6.69969	8.45699	8.61082	10.0768	10.1073	9.21967	8.41751	8.52665	7.18715	8.53802	6.83065	5.87945	6.06302	6.5822	6.04525	6.38152	6.23619	7.42749	8.8178	8.86076	10.3013	9.59385	9.23143	8.03396	7.89515	7.93162	7.26913	6.8577	6.5391
487	CAOG_04184	273	1147	1420	1061	974	2	2	G1	Paneukaryotic	ENSG00000133935	YER044C	O74820	44.4487	31.3531	26.1614	27.3506	22.8443	24.8141	20.6598	23.503	25.5665	23.0218	25.739	30.6255	29.7814	32.1418	35.0163	31.7522	49.255	37.3773	27.6871	30.8322	28.6133	24.1523	25.6546	26.6945	27.1053	29.6156	33.8631	36.4307	40.8582	37.5367	35.6506	43.6812
487	CAOG_08198	891	529	1420	794	405	2	1	G1	Paneukaryotic	NA	YJR107W	NA	221.195	208.475	159.208	132.302	152.358	179.39	201.656	205.535	214.405	200.867	211.44	232.603	259.824	292.223	274.962	271.412	196.769	169.964	144.472	117.749	134.15	162.977	175.181	202.453	196.799	209.237	225.2	225.772	227.12	262.288	272.616	292.742
489	CAOG_00988	190	1232	1422	875	1449	4	2	G1/S	Paneukaryotic	NA	NA	NA	18.2545	14.103	14.3901	14.0539	13.7385	13.0651	11.9802	12.2989	13.0901	12.5411	13.5921	13.5248	14.9717	15.2047	14.461	15.0378	17.0772	12.5077	14.6181	13.1574	12.0929	12.5911	12.1882	10.9553	12.3092	12.1407	13.2682	13.5988	13.9166	13.9305	15.2505	15.1646
489	CAOG_02792	1073	349	1422	519	421	4	2	G1/S	Paneukaryotic	NA	NA	NA	86.1449	56.3455	37.6159	31.9542	22.7153	23.5178	24.5478	26.1532	26.6529	28.0741	38.6544	39.3346	39.1457	47.3886	46.1035	45.4766	117.72	67.4906	41.0896	32.69	21.8257	24.8273	25.1798	33.9523	29.7082	35.9237	40.2429	43.2159	44.157	51.5454	57.3415	58.1576
489	CAOG_03056	1073	349	1422	458	160	4	2	G1/S	Paneukaryotic	NA	YHL022C	P40384	23.6816	12.0831	8.34377	5.33335	4.98913	5.63883	5.63508	6.15955	5.65363	6.39886	7.95503	10.0018	10.085	14.1817	14.4865	14.93	18.2389	10.1803	8.32441	5.27726	4.24031	4.75463	5.65069	5.94743	6.02763	6.55964	7.65545	8.57556	10.2096	11.8126	12.6634	14.4984
492	CAOG_06696	891	533	1424	723	566	2	1	G1	Paneukaryotic	ENSG00000139131	YPL097W	O74890	12.7198	10.5933	9.40704	8.16687	8.45592	8.48063	8.72128	8.86367	9.05535	9.75986	10.5524	9.49815	11.4352	11.5774	11.676	12.5518	11.8551	10.5533	9.23549	8.43736	8.34055	9.36642	8.88129	9.54239	10.0926	10.8282	10.5729	12.0798	11.9659	13.4199	12.7167	14.6885
493	CAOG_02168	350	1075	1425	306	1942	4	2	G1/S	Paneukaryotic	NA	NA	NA	50.7677	46.6123	36.5946	36.019	32.7124	27.646	28.997	30.6704	30.3638	33.2748	33.8293	36.222	37.702	37.3691	39.6276	37.9738	55.1545	42.8954	35.4916	31.8012	28.9786	27.2979	29.2228	28.1093	29.3506	28.9176	29.2487	33.4603	35.2466	32.4212	33.888	34.1671
494	CAOG_05063	190	1236	1426	2495	544	3	4	G2	Capsaspora	NA	NA	NA	20.3517	21.3017	21.6956	21.7842	22.4853	23.8295	25.4543	22.5544	25.3763	23.1198	24.834	23.1482	23.3065	23.2725	20.312	18.2131	17.4259	18.6988	20.9358	21.6194	21.0426	21.3069	22.091	24.1198	24.0849	22.749	22.4751	21.8099	20.2672	20.337	18.4022	19.1511
495	CAOG_03505	273	1157	1430	721	399	4	2	G1/S	Paneukaryotic	NA	YIR001C	O14327	197.211	161.692	146.957	125.249	111.66	95.0768	87.0561	89.7983	81.0396	78.2597	78.083	93.7341	89.9429	98.269	91.4393	94.5993	199.319	160.943	137.562	123.462	91.687	87.185	79.6716	71.581	72.9051	79.5867	79.6609	81.6515	90.9182	88.0949	86.9011	91.9183
495	CAOG_10019	743	687	1430	234	2387	1	5	M	Paneukaryotic	NA	NA	NA	241.195	226.159	232.472	242.474	273.649	283.845	337.18	325.363	403.257	445.769	468.256	426.178	412.062	396.527	403.517	320.741	115.294	155.906	172.513	189.323	192.279	240.075	273.762	389.91	331.47	284.995	328.278	344.78	349.202	336.457	331.903	299.048
497	CAOG_03343	273	1158	1431	335	583	1	5	M	Opisthokonta	NA	NA	NA	2.9815	2.06259	1.80928	1.75295	2.46318	3.53122	4.97094	4.15582	5.79797	8.54914	7.74281	6.22049	7.14493	5.94229	4.22572	4.63902	2.97804	1.77801	1.66168	1.55769	2.5737	3.39206	4.24074	4.06495	6.13782	7.16383	7.67714	5.70448	5.81524	5.84829	4.6683	4.33523
498	CAOG_00350	190	1247	1437	339	360	1	5	M	Paneukaryotic	ENSG00000136824	YFR031C	P41003	7.83506	4.68846	9.44689	12.6587	17.5394	21.3421	25.0867	24.3282	28.6377	32.0022	30.8641	28.8239	26.2028	26.2313	18.8674	18.9361	6.82811	4.05346	8.75483	13.3744	15.1331	18.5882	22.414	19.8504	25.0996	24.0247	25.851	23.4079	21.1933	21.1649	15.3447	16.222
499	CAOG_07973	190	1248	1438	349	326	1	5	M	Paneukaryotic	ENSG00000198901	YOR058C	Q9HDY1	5.41514	2.71959	1.33128	1.39583	2.3065	3.72904	4.86778	5.77719	8.30216	11.8995	11.0279	9.06464	10.5002	9.61048	6.00621	7.44066	4.00161	2.79927	1.21945	1.55265	2.61361	3.68224	5.44293	4.81717	8.2703	9.06155	9.78969	9.21599	9.45166	8.79653	5.31282	5.63944
500	CAOG_05775	190	1252	1442	1039	182	3	4	G2	Filozoa	NA	NA	NA	3.97108	9.41097	14.1937	17.4365	20.9935	23.1197	26.1791	21.6567	25.0487	25.4212	25.4703	21.7821	22.3357	21.7336	16.7832	16.2265	3.86288	7.353	12.3868	16.3511	17.8218	21.3428	23.0996	22.1382	25.1512	22.658	22.2755	21.8361	19.6798	18.1811	14.3194	15.6403
501	CAOG_02866	190	1253	1443	1189	691	3	5	G2	Paneukaryotic	NA	NA	NA	55.473	51.1127	56.0175	61.2509	59.3877	61.7012	63.9272	63.6217	62.4555	65.1088	66.2537	64.123	61.5211	63.7925	60.3409	60.8433	57.1344	52.7731	59.9733	67.7543	69.8552	70.5451	71.4294	74.1504	72.3777	72.7485	74.371	69.8298	73.9735	66.4925	69.5471	64.6802
502	CAOG_05747	743	701	1444	63	2466	1	1	M	Paneukaryotic	NA	NA	NA	15.8963	14.8992	14.988	13.1932	14.1523	14.4681	15.8511	16.4017	16.624	18.1928	18.6106	18.7138	19.0982	19.309	19.0422	17.8135	11.5057	11.7635	12.2299	11.3755	10.9714	12.3393	13.54	13.215	13.798	13.3832	14.1832	15.1541	14.077	15.2468	15.1739	15.1797
503	CAOG_00158	350	1099	1449	707	1463	2	1	G1	Paneukaryotic	NA	NA	NA	58.0736	57.0843	52.8684	51.5109	51.7163	51.3103	50.2419	50.341	51.3531	48.6924	56.3986	55.781	57.1596	60.694	60.6405	62.1957	54.9447	51.829	51.0807	50.339	52.1463	51.343	49.1368	49.1056	49.3649	51.759	52.92	56.3164	56.3166	54.4002	59.4477	64.4318
504	CAOG_00986	190	1260	1450	111	536	1	5	M	Paneukaryotic	ENSG00000109805	YDR325W	Q10429	4.0955	2.50286	4.10491	6.05233	7.17062	8.46893	10.641	9.38217	11.3276	12.7293	12.7013	11.5897	11.4612	11.0587	8.01719	7.77871	4.0065	2.9911	4.18443	6.73129	7.01269	8.36055	9.57338	8.75545	12.0428	10.9983	12.2143	10.2031	10.7348	9.96534	7.05244	7.42076
505	CAOG_05074	350	1102	1452	393	1522	1	5	M	Paneukaryotic	NA	NA	NA	10.1475	9.93857	9.59813	8.52125	8.81968	9.70975	11.3755	9.96371	11.1208	11.2612	11.8082	12.238	12.8414	13.4809	11.869	11.8136	9.67831	9.84767	9.96456	9.41144	9.55135	10.9732	10.6422	11.1026	12.5664	12.3954	13.3773	13.2841	12.4152	14.1794	13.0821	12.2982
506	CAOG_07620	350	1107	1457	1267	482	4	2	G1/S	Paneukaryotic	ENSG00000112167	NA	NA	107.174	85.7015	69.1389	57.0977	49.7809	49.196	41.8378	49.2368	46.9627	50.1161	43.8753	51.2118	59.0971	57.0475	57.9997	64.4846	143.717	96.6301	70.215	60.3332	54.8932	48.2692	45.1067	46.1317	47.98	53.1261	56.9728	56.8873	64.8567	66.0232	69.0415	64.4061
507	CAOG_09143	190	1270	1460	1918	2178	1	1	M	Capsaspora	NA	NA	NA	74.9861	71.2497	66.0892	60.2018	65.3913	65.2744	66.7594	64.8929	67.9986	77.5434	79.1361	76.3409	78.1188	76.9516	71.2761	71.0354	59.5673	58.8233	59.3142	59.5406	56.9053	58.6843	62.8861	60.6502	63.4511	62.4999	66.1768	64.6133	68.4326	65.5741	65.2125	67.9934
508	CAOG_02146	1317	147	1464	693	392	3	4	G2	Capsaspora	NA	NA	NA	16.616	25.7726	24.2439	59.9838	86.4587	102.956	89.0674	91.5323	79.6998	52.3044	48.583	48.8124	39.308	33.7265	32.4647	28.7684	21.9118	28.3255	37.9794	77.1722	116.987	125.953	112.219	97.1342	104.134	81.9484	63.8299	51.3156	49.4171	45.2752	37.9037	26.1724
508	CAOG_07880	1317	147	1464	327	439	3	4	G2	Paneukaryotic	ENSG00000203705	NA	NA	11.3165	12.2215	18.3592	43.7587	63.8114	68.486	64.7311	55.1676	46.4129	39.492	37.1551	33.6915	28.2703	25.0661	19.7286	17.2514	12.0028	12.247	19.1555	42.0066	65.7913	69.9429	63.8589	49.8271	50.8336	41.6778	39.083	32.0139	28.197	21.0007	18.0239	16.9718
510	CAOG_00451	273	1193	1466	229	436	4	2	G1/S	Paneukaryotic	NA	YBR192W	Q9P6L7	34.6066	25.4724	25.2386	18.9866	17.3775	17.0307	15.2281	15.5728	15.75	16.3451	17.9389	17.9409	19.7557	20.2373	19.2714	22.1211	29.4007	22.5611	21.2495	17.9847	17.5136	16.373	15.8868	14.9249	16.4862	16.4863	19.0278	17.6396	20.4474	20.6978	19.6685	22.3016
510	CAOG_05348	1073	393	1466	139	400	2	1	G1	Paneukaryotic	ENSG00000138413	NA	NA	30.5483	18.5679	10.6684	10.0768	12.4243	15.004	18.1714	18.8131	23.4204	28.3646	28.9793	30.531	32.9267	35.5681	32.5608	31.7009	24.8504	14.3356	8.91053	7.63374	10.2054	11.5831	15.4994	19.0898	19.3987	21.7079	24.5406	25.4127	25.8145	27.1881	27.1636	28.1485
510	CAOG_06407	1317	149	1466	403	441	3	4	G2	Paneukaryotic	NA	NA	NA	14.3673	14.5372	20.5382	36.3946	47.6781	48.2978	42.5137	42.8593	34.2169	31.747	30.058	25.8083	21.9088	21.6817	19.5249	17.5218	13.2199	13.3849	19.4915	36.0006	45.7992	48.0285	44.3626	37.6875	32.7947	29.7895	28.1296	26.661	21.2947	18.3491	20.4217	17.8173
513	CAOG_01280	350	1117	1467	1704	669	3	4	G2	Holozoa	NA	NA	NA	49.151	58.3282	58.9739	52.1662	57.2387	67.9478	75.4308	73.7575	63.7495	62.1826	53.6732	54.1013	51.4668	54.5819	47.8104	45.4004	38.3612	51.1272	54.3596	51.9528	57.2366	65.071	73.2102	69.7609	67.3432	57.9655	58.3329	60.3644	56.9246	49.0711	49.5322	45.3857
514	CAOG_08481	453	1016	1469	612	2222	1	5	M	Paneukaryotic	NA	NA	NA	5.72805	5.55138	5.9956	5.4762	6.04549	6.8639	7.02081	7.57545	7.33164	8.53439	7.90035	8.72549	8.72783	8.34467	7.07762	7.22543	5.26452	4.96138	5.33923	5.32685	5.94266	6.12019	7.17201	7.29743	7.76119	6.69216	7.32556	7.77037	7.08313	7.70488	7.62637	7.04902
515	CAOG_08313	583	887	1470	34	545	1	5	M	Capsaspora	NA	NA	NA	34.8352	28.4298	25.2996	33.6814	43.6936	53.5353	56.161	60.2329	65.8654	74.3354	77.668	78.3259	77.5286	75.7275	67.4898	64.5223	26.2669	25.0518	22.3991	30.4795	38.0112	43.1739	49.8137	58.5041	60.7753	63.8108	67.5341	64.2286	67.2402	64.9712	60.7704	64.5638
516	CAOG_00827	1073	398	1471	903	732	2	1	G1	Opisthokonta	NA	NA	NA	25.3431	17.523	12.6396	11.3719	11.9353	12.5059	13.5952	15.1746	16.1638	20.3222	22.5376	22.037	23.1893	22.1949	28.0514	24.8583	19.875	14.3752	12.3127	11.3968	10.3941	11.723	12.4194	16.0381	16.3439	16.0553	19.8382	19.6337	19.6755	21.9767	24.4925	23.853
516	CAOG_01882	891	580	1471	436	464	2	1	G1	Paneukaryotic	NA	YNR018W	NA	270.079	209.433	132.91	112.123	98.1738	130.3	112.227	167.341	143.978	170.111	192.234	208.237	227.765	263.811	272.349	309.883	236.022	201.157	152.041	119.02	108.322	168.063	123.27	173.084	154.64	189.712	217.188	240.951	266.102	270.131	298.2	321.54
518	CAOG_01975	190	1283	1473	367	307	1	5	M	Paneukaryotic	NA	YGL216W	NA	1.8744	0.842902	0.929636	1.51964	2.46115	2.85183	4.64286	3.34519	5.21145	5.78575	5.1644	4.93241	5.0143	4.87018	3.29633	3.93877	1.51678	0.886658	1.01837	1.95424	2.53715	3.30052	4.16928	3.52784	5.37056	5.31695	5.72777	4.58258	5.12774	4.12209	3.08189	2.68974
519	CAOG_00796	350	1126	1476	393	622	2	1	G1	Paneukaryotic	NA	NA	NA	34.6737	24.7946	20.7756	19.8371	18.3142	19.6883	20.0844	20.4554	22.7358	25.2748	25.9736	28.3217	32.9269	31.7436	34.01	31.0253	33.7805	24.3428	21.3146	21.1823	18.6778	17.9702	20.5603	20.2333	23.2021	24.3231	28.8975	29.5756	31.9138	30.1742	31.6455	30.8913
521	CAOG_05532	583	897	1480	887	543	1	5	M	Filozoa	NA	NA	NA	5.8253	4.74903	5.12502	6.17989	7.32697	9.21409	10.7179	10.5473	12.2354	13.7447	13.7773	13.4166	14.4378	14.2013	12.372	12.7363	5.92995	5.76052	6.19084	6.80878	7.44233	9.69501	10.8852	10.2778	11.911	11.8427	12.4622	13.0017	11.7919	12.3693	11.3547	10.9794
522	CAOG_00421	273	1211	1484	940	209	4	2	G1/S	Paneukaryotic	ENSG00000117222	YAR003W	O42858	33.8586	23.5016	16.6781	12.9098	12.6348	11.7434	11.0571	9.92144	10.4622	11.8102	11.2833	12.3187	14.7922	15.3497	14.2951	13.5782	32.3531	21.5254	18.8065	12.7471	11.579	11.0685	8.99331	7.97087	10.8114	9.88027	10.6175	11.3107	13.3244	13.9038	14.0395	14.7337
523	CAOG_05339	350	1139	1489	489	388	3	4	G2	Paneukaryotic	NA	NA	NA	23.8253	20.4878	20.5071	23.5709	34.0682	44.8778	43.566	43.8162	37.2912	34.8541	31.4441	25.662	24.1002	20.8074	17.912	17.0555	23.1163	20.1967	19.1449	25.6878	30.617	42.9289	45.8547	42.1922	36.776	30.0845	29.0607	24.0063	22.212	19.8506	17.2458	16.6292
523	CAOG_09389	453	1036	1489	873	423	3	4	G2	Capsaspora	NA	NA	NA	15.2615	14.5773	17.0171	16.5604	20.4211	27.9337	25.1075	25.3228	25.6651	23.3511	23.428	19.4962	19.8321	19.2704	16.3299	15.263	11.0968	13.7143	15.4231	14.0941	17.5361	20.6574	22.3057	17.9969	18.197	17.6191	17.3625	15.1042	16.9273	13.4819	12.2888	11.7395
525	CAOG_07451	273	1218	1491	442	272	4	2	G1/S	Capsaspora	NA	NA	NA	9.86586	4.45905	3.99781	3.55607	1.8913	1.78806	2.08036	1.16708	1.76403	1.85987	1.99339	2.18963	2.78118	3.63123	3.05185	3.82369	8.64523	4.12033	3.18252	2.9858	2.01396	2.10193	2.03028	1.394	1.24505	1.20751	1.49587	1.7978	2.23323	2.79909	2.60285	3.66208
527	CAOG_03326	891	610	1501	1378	948	5	3	S	Paneukaryotic	NA	NA	NA	12.6365	13.7424	17.9086	16.0848	17.2669	17.1089	17.4312	15.7069	14.556	14.2201	13.6198	12.658	14.5377	12.2885	11.9961	10.1871	12.6771	12.7168	15.5126	17.0159	16.5437	16.1355	16.3731	17.0839	15.4687	14.4053	14.5686	14.4158	12.4648	12.2957	10.9432	11.3176
529	CAOG_09764	273	1235	1508	1515	2380	5	3	S	Capsaspora	ENSG00000078814	NA	NA	3.9662	4.16368	4.85134	3.98286	3.58261	3.65655	3.62349	2.63887	2.59208	3.01105	2.65977	2.57744	2.7423	3.00798	2.95962	3.30842	2.75669	3.80523	3.99399	4.57461	3.76303	2.99873	3.03037	2.75082	3.15845	2.25756	2.68264	2.01389	2.26488	3.0271	2.4291	2.98231
530	CAOG_07786	743	766	1509	554	256	4	2	G1/S	Paneukaryotic	ENSG00000161048	YPL103C	NA	138.885	85.352	66.9324	55.5216	48.2752	46.3827	42.4708	54.0221	46.7834	49.2413	50.8823	56.4215	60.1559	61.7824	64.9637	67.0163	160.306	91.0462	72.0449	59.7139	50.3857	52.7147	50.0057	49.1278	47.8111	57.1336	57.2999	60.644	61.4433	63.0911	65.5103	64.12
530	CAOG_09936	273	1236	1509	771	207	4	2	G1/S	Paneukaryotic	NA	NA	NA	25.839	12.9837	10.1503	6.6255	5.07113	5.03487	3.59526	2.74712	4.45906	4.315	2.951	4.79185	8.36511	11.1256	8.66199	11.0443	23.7536	11.7541	8.9229	5.70431	3.43199	3.76161	3.13062	2.02375	2.58939	3.62961	3.65796	5.11633	6.90012	5.32054	8.65757	12.2296
532	CAOG_04123	1073	437	1510	489	1040	3	4	G2	Paneukaryotic	NA	NA	NA	44.8134	39.3356	33.5625	41.8625	58.0674	76.4156	78.152	81.2758	69.5122	61.5487	60.5074	57.6772	56.0246	53.5621	48.4359	50.8797	45.0491	37.7405	32.3922	39.184	55.2305	77.5868	80.3059	78.6764	68.0542	64.0408	61.888	58.7937	53.3675	50.5748	54.3111	45.7192
533	CAOG_01369	743	770	1513	1553	254	3	4	G2	Paneukaryotic	NA	YDR062W	Q09925	54.5551	89.8704	144.26	153.626	151.695	144.691	151.376	138.909	134.527	130.915	118.584	116.131	112.598	116.699	104.071	100.641	49.0429	72.7858	111.716	130.783	125.892	143.679	145.243	157.65	138.819	130.598	123.463	117.242	112.395	113.447	101.719	99.1076
533	CAOG_03327	891	622	1513	891	375	3	4	G2	Capsaspora	ENSG00000184564	NA	NA	17.4434	14.3926	17.2527	18.5699	36.586	45.0812	47.7735	42.7202	39.4779	40.8294	35.9673	32.816	25.1672	23.5483	20.0148	21.043	16.4371	16.053	14.792	20.3828	28.5702	43.0497	44.8081	44.3285	42.725	34.8324	30.7382	26.5976	26.2747	22.5504	19.6973	17.6896
535	CAOG_00091	743	772	1515	2482	995	3	4	G2	Paneukaryotic	NA	NA	NA	186.293	275.575	308.111	316.447	315.865	328.714	331.705	313.084	304.49	272.468	273.605	274.113	268.936	284.143	254.759	259.878	203.703	267.564	313.303	327.94	312.993	330.7	335.99	327.554	313.417	290.601	286.76	282.31	257.389	271.083	267.573	260.826
536	CAOG_03807	350	1174	1524	792	830	3	4	G2	Paneukaryotic	ENSG00000124571	YDR335W	O14116	11.7558	10.5102	11.8463	11.0218	13.2197	12.9637	14.8994	15.6162	14.774	14.0947	13.7817	12.3182	11.5194	12.2101	11.4219	9.84554	10.7417	9.35213	11.4948	10.9598	12.4884	15.2637	14.6069	15.7009	14.9183	13.6295	13.0037	12.6316	11.6565	10.3682	11.5722	10.6218
538	CAOG_00249	350	1186	1536	395	541	3	4	G2	Paneukaryotic	ENSG00000122547	NA	NA	11.3146	14.2362	15.9535	18.5423	20.2435	22.8409	23.3472	28.1849	24.5728	25.5339	23.6022	24.7377	19.0027	20.1456	18.3207	17.6584	11.786	12.8031	16.8234	20.0862	19.1888	22.8954	24.2139	25.2161	26.3907	24.448	26.3045	25.5818	22.9405	22.0743	22.5641	21.0798
540	CAOG_07719	350	1192	1542	1498	1442	4	2	G1/S	Paneukaryotic	ENSG00000148187	NA	NA	64.2092	44.9494	47.1816	41.005	42.6814	37.0734	34.4415	34.0957	33.3715	34.2207	37.6495	35.429	36.6188	39.6038	39.4483	38.1194	53.2143	41.0945	42.2846	42.9462	38.2906	38.1128	35.5948	31.761	33.2149	34.4338	32.2332	33.4516	38.1958	36.2299	40.0761	39.9022
541	CAOG_03401	350	1193	1543	230	2370	4	2	G1/S	Capsaspora	NA	NA	NA	43.2141	33.5931	31.7351	25.6406	27.4201	25.073	24.8104	24.6808	23.2727	22.0179	26.8117	26.2674	28.3601	29.4683	31.0536	31.9542	35.57	29.8303	27.2828	23.853	21.6701	22.2543	23.4899	23.5215	22.1765	23.9197	24.5333	22.8394	27.3763	27.7533	26.9512	30.9929
541	CAOG_07793	350	1193	1543	893	1394	4	2	G1/S	Paneukaryotic	ENSG00000048162	NA	NA	94.8152	73.7448	72.0411	67.8953	63.1465	59.7791	59.5346	60.6531	58.5069	61.7311	61.5541	75.6099	67.2983	77.7125	73.6949	81.8547	87.6238	64.7751	71.9567	67.2568	64.3107	61.2452	64.7169	57.9029	59.8451	57.0739	60.8846	67.5083	77.4671	71.3403	72.3409	81.0171
543	CAOG_08230	891	653	1544	567	826	2	2	G1	Paneukaryotic	NA	NA	NA	45.9089	31.0183	28.0179	27.7	26.4366	27.1623	28.7604	27.7945	28.9614	30.8572	33.8756	33.3345	35.8803	37.1939	36.7352	37.2251	41.4345	28.5169	28.2263	27.984	26.8879	27.4281	27.3733	28.9814	30.3613	29.7964	32.8098	32.1884	32.8233	34.6626	33.4539	35.494
544	CAOG_00874	273	1273	1546	449	372	1	5	M	Filozoa	NA	NA	NA	7.26124	3.66052	2.43564	3.75096	6.9661	8.32242	13.4354	11.9509	16.3553	19.7741	16.7412	18.4282	19.1281	17.9027	13.4495	12.2226	6.00571	4.09431	2.8844	5.04241	7.13911	8.88818	11.9055	12.1127	16.3567	18.7221	18.6023	16.3891	17.8036	16.7833	10.9725	11.9254
544	CAOG_03725	583	963	1546	607	134	2	2	G1	Paneukaryotic	NA	NA	NA	90.2727	95.8569	80.3212	63.1591	58.3695	58.3904	57.3986	57.2916	63.6698	56.1842	65.1883	71.1063	82.371	86.1854	92.1884	95.1126	91.5818	83.5745	71.6374	58.8139	51.9556	54.9135	55.0659	61.2573	61.3749	61.6945	69.3362	80.7427	76.7562	93.0752	97.347	96.0193
548	CAOG_09810	273	1279	1552	589	1178	1	5	M	Capsaspora	ENSG00000065613	NA	NA	27.9441	26.4082	22.2365	21.4005	24.777	26.4444	28.2646	26.4949	29.3784	28.5486	29.4292	31.6743	33.605	30.7825	28.5516	26.2239	25.2483	22.8373	21.838	24.4805	23.2997	25.3695	27.9122	26.7828	28.6471	28.2719	30.6939	31.2981	29.2952	30.2209	26.5335	29.3436
550	CAOG_07372	350	1203	1553	1797	422	4	2	G1/S	Paneukaryotic	NA	NA	NA	25.8202	22.4586	15.8872	12.7498	13.29	13.8466	12.2962	12.488	13.7991	13.5124	13.6226	16.1967	18.5571	19.0046	18.2906	19.8291	22.2511	18.9334	14.8446	12.9335	11.8996	11.3615	11.7834	10.5025	11.8678	11.3042	12.9925	13.8098	14.9813	15.6956	15.5867	16.1313
550	CAOG_08761	350	1203	1553	566	823	3	4	G2	Capsaspora	NA	NA	NA	12.7294	14.4593	15.68	15.8861	16.2386	16.9854	17.9103	16.4709	16.9252	14.7778	15.6156	15.0027	14.8202	14.6107	13.4735	12.5111	10.6703	13.4033	14.2351	15.4198	15.0387	16.0501	15.8242	17.3637	15.9113	14.0416	15.4406	14.2241	13.458	12.4526	12.6537	11.0736
552	CAOG_08491	891	666	1557	937	425	2	2	G1	Paneukaryotic	ENSG00000116539	NA	NA	13.0901	6.49238	5.10175	3.91824	3.94344	4.19587	4.65561	4.32791	4.41668	5.14844	6.27367	6.05131	7.3893	8.71101	9.25189	8.7477	9.23131	5.0897	4.11344	3.44329	3.38434	3.56317	3.80728	3.97174	4.76127	4.34001	5.08543	5.54241	6.45726	7.17456	7.70751	8.0689
554	CAOG_03338	453	1108	1561	516	1543	1	5	M	Filozoa	NA	NA	NA	24.5128	26.0596	34.495	32.1554	37.8859	37.0067	38.3598	39.2988	43.1797	47.5987	48.3149	43.3748	44.515	43.5238	38.981	35.1093	22.3545	24.4208	28.4165	30.0824	34.1031	36.0256	36.2111	39.3079	38.4531	38.7848	37.418	37.7536	38.211	38.2044	36.1538	36.2212
555	CAOG_00358	273	1289	1562	322	1932	4	2	G1/S	Paneukaryotic	NA	NA	NA	17.2694	18.7985	14.3667	12.7078	11.5613	10.6855	9.7508	8.90448	9.45254	8.6098	9.20208	9.72761	9.69796	10.4027	10.004	10.9931	15.3385	16.1928	14.4143	12.1673	10.3695	10.2097	9.00944	9.16054	9.14396	8.9362	10.2597	9.12363	10.2192	9.74263	9.95892	10.9996
556	CAOG_01346	350	1214	1564	362	792	4	2	G1/S	Paneukaryotic	ENSG00000155393	NA	NA	23.5864	20.6878	20.723	18.5034	18.0139	15.2626	14.8225	13.8792	14.5005	14.089	15.216	16.3331	17.1431	17.6784	17.2527	18.8091	21.1788	18.9985	20.635	18.9793	17.1915	15.5514	15.8689	13.4867	13.5911	14.6715	15.2285	14.9512	16.4613	15.6678	16.2884	18.1963
557	CAOG_07392	1317	250	1567	576	1026	1	1	M	Paneukaryotic	NA	NA	NA	41.8171	36.1082	32.1211	30.9329	34.1911	37.0115	40.0641	47.023	51.6597	49.5963	56.3579	55.2948	59.4423	66.4699	64.8079	64.7594	40.2158	33.6276	33.2997	32.2864	35.1397	35.8663	40.9526	36.5404	40.5898	43.7361	49.7128	54.0959	51.5514	56.0695	54.6628	60.8322
558	CAOG_01984	350	1218	1568	882	250	4	2	G1/S	Paneukaryotic	ENSG00000108055	YJL074C	O42649	41.5453	27.7637	25.2689	25.5377	22.5815	17.7344	16.0803	15.2305	14.0744	15.8463	17.9986	18.6012	20.7177	22.1972	21.1371	20.398	37.4451	25.2442	26.8871	24.6657	21.0091	18.0546	14.849	13.7869	14.6178	14.4846	15.8115	17.1386	18.0638	19.2847	19.9859	20.0912
558	CAOG_08159	350	1218	1568	295	342	3	4	G2	Paneukaryotic	NA	NA	NA	430.689	515.772	504.438	622.171	764.034	923.91	983.926	953.453	853.669	695.115	650.907	566.685	488.473	476.507	502.914	434.785	458.408	504.449	519.427	686.824	838.373	1020	1087.07	1352.36	1062.17	849.763	808.722	780.623	544.918	594.322	664.903	494.731
560	CAOG_06745	273	1297	1570	2474	364	1	5	M	Paneukaryotic	NA	YAL016W	Q9UT08	101.122	101.064	88.1184	96.4568	102.05	101.233	109.284	107.584	109.213	107.354	114.223	109.115	114.735	115.279	109.408	104.705	92.6841	89.7262	83.7442	96.4993	99.0847	103.755	106.035	108.15	108.557	108.234	114.074	114.229	104.772	107.435	106.991	103.677
561	CAOG_08446	453	1124	1577	348	1331	1	5	M	Paneukaryotic	NA	NA	P46595	906.741	834.27	803.409	847.911	886.935	905.828	858.82	916.592	941.237	975.463	993.379	1017.78	1022.39	1015	959.549	973.027	930.805	889.427	920.156	916.48	952.48	950.261	979.806	1100.86	1106.27	1126.19	1113.12	1120.03	1118.41	1077.24	1075.18	1119.14
562	CAOG_03812	453	1125	1578	311	493	4	2	G1/S	Paneukaryotic	ENSG00000143476	NA	Q10990	5.26819	2.48317	1.56731	1.31422	0.866949	0.748454	0.549865	0.553007	0.787111	0.69072	0.958027	1.34942	2.47196	2.89703	2.1524	3.47531	4.46785	1.94887	1.65411	1.23596	0.668333	0.678988	0.456366	0.470042	0.864411	0.707808	1.33367	1.16958	2.12447	2.61871	2.13675	2.9601
562	CAOG_06008	273	1305	1578	1854	379	2	1	G1	Paneukaryotic	ENSG00000244005	YCL017C	O74351	33.1872	32.665	26.5963	24.9848	24.874	24.9466	23.3548	25.2525	25.5761	27.3838	32.2781	27.6685	30.1063	29.6165	32.5679	31.2205	30.0583	31.0638	29.0566	26.5779	25.5981	24.5269	25.5358	23.9933	26.3645	27.7676	29.0512	31.3286	30.209	32.2077	34.6195	34.1837
564	CAOG_02657	583	997	1580	544	1097	1	5	M	Paneukaryotic	NA	NA	NA	12.8193	10.8122	8.48441	8.84251	9.90821	10.8258	13.1493	12.1399	13.8668	15.8398	17.1478	15.7416	16.4264	17.1438	15.4282	14.7644	11.7353	9.72214	8.37409	9.42723	10.3482	11.7239	12.0275	12.9964	14.1284	13.3828	15.2888	15.0576	14.9007	15.4806	15.3226	15.9701
565	CAOG_02404	350	1231	1581	2084	615	1	5	M	Paneukaryotic	NA	YPR167C	Q10270	99.4848	71.8384	100.451	142.986	168.162	187.566	227.764	217.499	231.372	212.124	225.134	219.452	231.81	223.58	207.442	191.536	99.3193	73.2413	93.9664	134.247	152.709	180.272	192.664	220.721	231.663	218.274	232.03	224.17	209.995	216.764	199.155	200.085
565	CAOG_03219	453	1128	1581	414	837	1	1	M	Paneukaryotic	NA	NA	NA	61.4947	62.5353	60.6639	53.0269	47.1265	51.2334	54.7141	64.8245	69.6958	72.9184	82.1144	82.1571	81.9042	87.6992	93.6166	86.7905	63.443	55.7059	58.4491	54.1397	47.1941	53.9579	60.5563	76.6771	80.5306	80.028	88.5011	96.8265	81.3948	91.6692	109.68	91.1967
567	CAOG_08069	453	1136	1589	1780	1075	3	4	G2	Paneukaryotic	NA	YDR120C	Q9P804	21.5914	24.6656	24.2781	23.2452	26.5552	29.7362	33.0054	30.8132	29.5129	23.7587	25.5135	23.9211	24.4569	23.5972	23.4682	19.8611	21.3471	21.9376	23.1077	21.9284	23.0473	27.7443	29.128	30.3359	28.7211	26.279	24.1177	25.685	22.1829	23.8744	22.9516	20.7553
568	CAOG_06224	743	847	1590	1760	1211	2	1	G1	Paneukaryotic	NA	NA	Q9P7P7	25.3326	27.059	20.165	22.1054	19.3323	19.8551	22.3897	21.6538	20.5439	23.8563	26.4906	26.1701	27.1023	30.5032	27.6426	26.1644	24.0735	25.1246	20.6226	17.3309	19.1451	20.7444	19.0004	21.178	22.3839	22.7229	21.9686	24.5247	24.4044	26.0161	25.7823	25.6588
569	CAOG_04238	350	1242	1592	94	446	1	5	M	Paneukaryotic	NA	NA	NA	6.62647	5.47913	3.29478	4.36946	6.00937	9.52749	12.2236	14.3666	17.5025	24.5358	23.2515	23.7266	23.0447	20.8969	18.8095	17.4836	6.22078	5.49906	2.3306	4.54631	6.93272	8.55688	10.2553	12.4785	14.9383	17.5435	17.9044	19.4691	16.7823	18.945	14.926	16.8696
570	CAOG_05677	453	1140	1593	1249	1645	1	1	M	Paneukaryotic	NA	NA	NA	5.25326	5.88006	4.10798	3.428	4.49621	4.77868	5.13142	5.32738	4.76958	5.77623	6.83248	6.58561	7.08389	7.298	6.60314	5.77632	6.86523	4.95933	3.40101	3.25515	4.51045	4.48958	5.07564	6.25241	6.35461	5.41841	7.08834	6.19122	7.87639	7.88678	7.22579	6.80744
570	CAOG_06036	350	1243	1593	742	725	1	5	M	Capsaspora	NA	NA	NA	7.89925	5.02749	5.11904	4.95519	5.41146	6.82691	9.02134	9.97559	9.75092	9.28188	11.2858	12.5798	13.5688	11.1448	10.0834	10.7287	6.89497	6.72818	6.4427	5.38497	5.6356	6.92603	7.5792	9.0498	7.32541	10.7932	12.1037	10.1109	12.1737	12.574	11.4475	11.3354
572	CAOG_09890	891	703	1594	409	676	3	4	G2	Paneukaryotic	NA	NA	NA	25.7341	26.5231	27.3608	39.0103	49.4994	54.4917	52.5626	53.3491	46.6347	38.8844	38.1374	35.7379	32.2301	32.3828	28.136	26.6133	24.9884	22.5263	23.8802	35.8301	48.9796	52.0909	50.7727	47.0103	44.6508	39.6387	40.7608	33.0851	33.034	29.3234	24.8406	24.1021
573	CAOG_01452	350	1246	1596	1155	1201	1	5	M	Paneukaryotic	NA	NA	NA	33.2224	29.2487	31.2988	28.5344	29.8939	29.1322	31.5388	31.1775	34.7512	35.6577	37.167	34.5077	33.5036	35.0225	33.4555	31.8798	26.5038	24.1607	27.6722	27.1223	26.0624	28.1799	28.862	30.2121	31.2672	30.4628	31.719	32.994	31.6702	32.2923	30.9537	31.5851
574	CAOG_06677	1561	36	1597	304	328	2	1	G1	Paneukaryotic	ENSG00000113924	NA	NA	60.6591	49.1281	37.1086	38.0053	37.7829	39.1727	46.5454	49.8094	52.0174	52.0574	59.758	60.552	66.3618	75.3023	74.1133	72.3691	50.91	37.4246	30.0262	30.3256	30.9173	33.2459	35.94	42.1963	43.8701	45.1118	51.0941	55.9208	56.0769	57.5236	58.7432	61.2102
575	CAOG_02405	350	1249	1599	547	454	1	5	M	Unikonta	NA	NA	NA	2.35266	1.6355	1.57657	1.17161	2.2617	2.78672	4.04137	3.38454	4.3564	4.45308	4.06463	5.42128	4.66064	4.39387	3.58855	3.72995	1.68408	1.51664	1.54119	1.73842	1.92159	2.1391	2.98333	2.98287	3.78847	3.83622	3.87415	3.30605	4.16227	3.44578	2.96225	2.54534
576	CAOG_01850	891	709	1600	407	642	1	1	M	Paneukaryotic	NA	NA	NA	28.3748	23.4946	18.7714	17.2287	19.2389	22.731	29.734	28.436	35.1883	32.6649	38.9489	39.7767	43.2358	46.1348	42.5668	41.6026	28.3091	23.0025	18.0844	18.1541	18.4931	23.7468	27.4115	34.1883	36.2961	35.5383	41.7196	44.1282	38.2583	47.7901	45.5645	44.2623
576	CAOG_02911	1073	527	1600	439	585	5	3	S	Paneukaryotic	ENSG00000138308	NA	NA	612.935	750.207	821.315	846.595	777.029	714.743	626.568	555.721	486.794	477.751	424.39	413.848	400.922	386.498	383.06	380.75	609.603	795.777	878.534	865.942	812.046	727.623	643.874	486.546	474.068	442.74	412.736	376.888	423.194	340.393	351.344	338.142
576	CAOG_03129	891	709	1600	466	597	1	1	M	Paneukaryotic	NA	YMR009W	O94286	41.1853	32.589	27.3361	28.0458	28.48	36.2643	44.9153	47.6857	48.7968	50.708	57.278	57.1663	66.8214	66.5663	58.7999	66.4644	44.3636	33.2697	27.9376	27.4673	35.4938	38.1227	39.5906	45.34	45.5992	53.0048	51.8716	54.9917	64.8986	62.5757	65.6438	65.013
579	CAOG_05082	453	1150	1603	591	1139	4	2	G1/S	Paneukaryotic	NA	YNL312W	NA	93.7967	65.0184	65.8345	59.2536	49.0591	41.5308	33.4503	35.6769	35.6787	35.512	41.9178	48.5749	56.0549	61.3193	58.9668	61.6725	116.393	64.2217	70.006	69.1009	52.225	44.3082	36.7804	38.0899	42.0005	41.8575	47.0039	53.3136	66.5145	65.3573	64.5314	69.8463
580	CAOG_09183	1561	45	1606	493	996	1	1	M	Paneukaryotic	NA	NA	NA	59.9533	52.5913	45.2745	46.0993	47.2204	51.5182	54.517	56.6649	60.913	61.5377	61.1888	62.112	62.9379	65.9466	68.9376	69.6733	60.4632	53.6404	48.4965	50.2533	52.9274	55.9405	56.8558	56.6184	56.1793	62.2805	63.5546	67.7523	70.0874	67.3845	67.8787	71.2288
581	CAOG_04628	891	716	1607	437	687	2	1	G1	Unikonta	NA	YMR302C	O94689	50.4657	43.8527	37.6904	36.1385	36.0803	38.1574	39.3925	39.6527	41.5159	43.5823	46.5497	46.761	48.5058	49.5558	50.2474	48.7632	48.8906	43.3475	41.9102	38.1324	36.3108	38.7806	44.0732	49.493	47.5569	48.8187	49.7873	53.3741	51.4874	54.2906	57.5382	57.857
581	CAOG_08275	350	1257	1607	783	865	1	5	M	Paneukaryotic	ENSG00000127481	NA	NA	4.26193	4.31874	4.14544	4.55172	5.00708	5.27879	5.43727	5.82608	6.12934	6.36679	6.7962	5.77168	6.05849	5.6241	6.32195	5.54648	3.86959	3.77572	4.28055	4.71926	4.77491	5.0212	5.32913	5.47673	5.51854	5.30564	5.88838	5.74853	5.26363	5.17185	5.47786	4.49299
583	CAOG_00208	453	1158	1611	1345	469	4	2	G1/S	Paneukaryotic	NA	YDL103C	O94617	84.2908	63.1597	48.4944	42.682	33.8377	37.7539	34.4477	35.5366	36.5521	41.1149	40.3203	40.034	42.9016	46.4016	47.6	45.4321	80.8398	59.9167	41.058	35.6236	34.8431	35.8734	34.8534	34.4454	35.8886	37.8657	39.6115	41.1295	43.5144	44.1663	46.8824	47.4699
584	CAOG_03032	1561	52	1613	426	529	5	3	S	Paneukaryotic	NA	NA	NA	42.8745	44.7966	47.3878	48.3597	46.0336	45.7463	41.4864	39.9962	34.7317	34.6255	32.8257	27.9738	28.0886	27.2767	23.6339	23.15	40.8537	39.6313	45.0963	47.004	44.8465	45.0023	41.3315	37.844	35.5861	31.9588	30.8776	26.855	25.6812	23.4714	23.9391	22.3878
585	CAOG_04680	1561	54	1615	440	756	1	5	M	Capsaspora	NA	NA	NA	13.2222	11.4903	11.7176	12.511	13.4548	14.5318	17.3133	19.0019	19.7136	22.1027	24.1471	25.3365	25.6292	28.2853	25.3959	23.3176	13.5358	11.1066	11.4475	13.1762	14.5622	16.3387	16.6631	17.3527	19.5836	22.556	22.8103	23.917	25.0868	24.0956	22.8696	24.1207
586	CAOG_01969	453	1168	1621	807	317	1	5	M	Capsaspora	NA	NA	NA	3.67023	4.14203	4.67731	5.29963	5.31692	6.40183	8.06225	10.5993	9.16397	8.84629	9.28296	9.35315	8.45559	9.06687	7.79174	5.94281	2.30252	2.88325	3.21957	4.05059	4.23746	5.66296	6.14719	8.0086	7.27484	7.38475	8.04673	6.97403	6.60629	5.9003	6.35319	5.61684
586	CAOG_09718	81	1540	1621	735	173	4	2	G1/S	Capsaspora	NA	NA	NA	100.538	33.965	42.3971	26.7627	13.0818	13.0987	11.7934	9.42807	14.5744	9.77964	14.6599	23.048	34.8243	63.9689	45.5579	59.031	108.082	47.4059	29.9139	26.7488	11.1979	17.2904	14.161	8.41344	8.22435	12.7028	16.5764	25.2512	33.8685	44.6938	50.5556	68.685
588	CAOG_10037	350	1272	1622	1200	665	4	2	G1/S	Paneukaryotic	ENSG00000124299	NA	NA	97.8591	98.0966	86.0691	75.8367	73.417	74.5725	73.8019	76.9961	78.6999	73.4467	80.9802	86.4499	94.2034	95.871	96.0763	104.086	102.845	89.427	85.0246	73.8251	67.9828	70.8984	68.1508	61.1087	67.651	66.7514	74.7275	78.0931	76.6711	81.9452	89.5565	88.2141
591	CAOG_03904	1317	309	1626	738	673	1	1	M	Paneukaryotic	NA	NA	O94702	3.47349	2.72454	2.1745	1.79474	2.23022	2.80315	3.21786	3.62675	4.20585	3.72738	4.64586	4.23513	4.8763	5.14644	5.73286	5.5012	3.87873	2.50072	1.69317	1.91077	2.34771	2.8153	3.03504	3.47864	3.89855	4.39988	4.49533	4.2493	5.09937	4.93379	5.56461	5.6445
592	CAOG_03947	891	738	1629	1341	557	4	2	G1/S	Paneukaryotic	ENSG00000160688	YDL045C	O74841	55.6647	34.1076	23.1786	17.8018	18.908	17.0972	18.5492	18.389	18.0447	22.0064	20.6377	22.5494	23.2489	26.4801	24.9684	28.5326	48.5231	29.0029	18.6236	18.4583	16.2615	17.5911	16.8604	16.9805	18.9338	18.1564	20.0536	20.7179	23.3135	24.4306	24.6824	25.1238
593	CAOG_02250	1317	322	1639	384	1142	5	3	S	Paneukaryotic	NA	NA	NA	98.0421	171.26	206.272	221.967	173.704	141.059	98.8197	88.3679	71.0944	58.5877	55.7294	51.8209	45.1741	42.0523	34.5837	36.0058	78.2216	174.515	198.048	189.727	157.573	125.653	97.1939	70.7748	58.8103	49.5351	50.2741	41.2562	51.6938	40.6231	33.2427	32.5326
593	CAOG_02298	1317	322	1639	384	1142	5	3	S	Paneukaryotic	NA	NA	NA	98.0421	171.26	206.272	221.967	173.704	141.059	98.8197	88.3679	71.0944	58.5877	55.7294	51.8209	45.1741	42.0523	34.5837	36.0058	78.2216	174.515	198.048	189.727	157.573	125.653	97.1939	70.7748	58.8103	49.5351	50.2741	41.2562	51.6938	40.6231	33.2427	32.5326
595	CAOG_02221	350	1292	1642	870	1052	4	2	G1/S	Paneukaryotic	ENSG00000122026	NA	NA	3357.54	3542.57	3271.51	3434.67	3245.44	3250.2	3126.77	3217.98	3156.05	3009.06	3089.5	3093.55	3216.18	3250.79	3322.51	3401.33	4214.7	4170.39	4060.63	4021.01	4032.3	3888.69	3896.04	3941.44	3854.41	3887.76	3876.99	3987.32	3933.18	3998.24	4162.61	4105.62
596	CAOG_02305	350	1293	1643	367	910	1	5	M	Holozoa	ENSG00000040275	NA	NA	6.34227	4.75336	7.4065	9.09439	10.503	10.3142	12.5883	10.887	13.5689	15.98	15.4451	14.901	13.745	12.8047	10.8105	10.8525	5.57383	4.33225	6.66678	8.59348	9.83763	9.0562	13.0751	11.2421	14.1544	13.6512	12.8714	12.8495	13.2698	12.5715	9.21998	9.59442
597	CAOG_07770	1317	327	1644	449	574	1	1	M	Paneukaryotic	NA	NA	NA	217.863	186.964	147.782	141.526	162.594	173.975	204.946	209.712	217.178	212.228	236.996	235.102	266.587	274.547	275.676	264.135	218.675	156.864	142.048	142.139	143.176	177.489	197.483	200.842	211.561	215.362	230.925	257.472	241.143	284.959	294.941	291.599
599	CAOG_07614	1317	329	1646	371	1594	1	1	M	Paneukaryotic	NA	NA	NA	59.5533	51.8175	48.0455	47.7418	45.5258	51.3173	54.4628	58.7266	56.7546	60.3649	64.015	62.7251	67.2645	64.3053	66.8525	63.2262	50.6238	48.3677	44.6697	42.6299	44.8712	49.1879	50.7899	54.9418	51.6149	53.3818	50.9976	58.0906	55.1944	62.2947	68.0166	64.7521
599	CAOG_09002	891	755	1646	284	321	3	4	G2	Paneukaryotic	ENSG00000070061	YLR384C	O59704	23.1563	23.4839	20.6209	24.8091	31.5125	42.1742	49.2672	46.3522	43.2073	36.9062	36.4854	30.4723	29.2391	28.4141	24.8729	23.3172	21.9681	19.8684	19.7528	23.4458	30.8105	42.9806	47.0492	47.9012	41.6849	36.1885	35.587	31.1059	28.0051	25.3869	25.2628	21.8906
601	CAOG_06672	1317	330	1647	298	602	2	1	G1	Paneukaryotic	ENSG00000158104	NA	NA	260.252	209.55	197.065	181.308	184.777	196.96	223.411	233.593	253.238	237.703	270.207	276.251	311.284	321.32	328.32	323.667	249.246	192.451	157.408	153.573	160.241	171.141	185.597	215.17	215.064	225.382	238.564	259.28	257.153	294.716	317.089	312.556
602	CAOG_03152	583	1068	1651	356	1354	4	2	G1/S	Filozoa	NA	NA	NA	12.3311	7.76874	6.4848	4.45239	4.38648	3.78416	3.50688	3.87351	4.09068	4.25833	4.65166	4.98276	6.24491	7.06354	5.94253	6.82906	9.2684	6.51456	5.09594	3.84696	3.59043	3.34568	4.20196	3.95338	3.72691	4.07761	5.21161	4.78373	5.93369	6.09539	6.40325	6.40271
603	CAOG_03805	583	1073	1656	472	474	5	3	S	Paneukaryotic	NA	NA	NA	189.708	176.96	181.226	190.954	205.099	196.505	198.197	178.439	171.432	163.348	162.393	141.263	136.965	129.383	123.626	113.004	163.324	154.966	160.556	162.087	173.892	177.136	187.673	187.454	161.911	152.069	147.826	138.358	137.574	128.316	120.248	115.703
603	CAOG_05885	891	765	1656	281	281	3	4	G2	Paneukaryotic	NA	YIR034C	Q09694	45.0929	59.0685	76.7542	83.2615	99.962	108.511	115.656	109.827	106.914	91.3716	97.7296	88.8144	87.8565	86.1613	83.3485	76.0429	38.656	51.893	67.1908	71.928	75.9307	91.7822	99.4457	95.7172	85.9176	80.0575	77.6418	75.929	73.4487	75.4293	68.2723	68.4887
605	CAOG_04356	453	1205	1658	1255	111	4	2	G1/S	Paneukaryotic	ENSG00000117543	YLR172C	O74898	95.0117	62.1862	47.7913	48.0942	41.2178	40.022	39.8468	33.9431	36.718	38.6565	38.1366	38.7014	44.6118	45.3456	42.1017	41.4131	88.5598	62.531	48.308	48.2209	45.1398	39.6398	39.1258	38.867	37.8755	41.699	38.44	41.8082	42.3003	45.0265	45.2207	49.09
605	CAOG_04846	453	1205	1658	1002	112	4	2	G1/S	Paneukaryotic	NA	YMR076C	NA	47.5128	39.7277	35.5302	28.75	28.7818	24.493	22.2478	21.7981	20.9967	21.883	23.3701	21.5791	22.4712	23.6067	24.1157	23.9188	40.9625	34.0942	32.4747	28.7107	24.9605	22.3572	20.4825	19.5577	19.4249	18.582	19.7926	19.3355	20.041	20.6512	21.7441	21.7446
607	CAOG_09532	1561	98	1659	378	508	2	2	G1	Capsaspora	NA	NA	NA	242.386	151.908	113.578	90.781	87.6088	91.3456	96.4885	101.391	109.912	116.419	121.756	132.463	136.956	166.724	165.879	178.675	251.186	133.608	100.024	85.8463	85.4215	87.9118	100.2	105.412	115.974	115.783	135.54	142.972	143.45	162.574	179.39	176.869
608	CAOG_04858	453	1213	1666	411	649	4	2	G1/S	Paneukaryotic	NA	YFL008W	O94383	47.4898	34.8927	33.2697	31.6196	28.7632	26.115	24.5664	23.2411	24.3428	25.1727	26.2231	27.5097	28.4633	31.2246	29.6637	29.5559	41.6714	28.4923	29.4179	28.7828	24.2127	22.2992	21.9301	20.7911	22.1349	21.5461	23.3012	23.2379	24.9148	25.304	26.701	26.7049
609	CAOG_00769	453	1214	1667	560	723	4	2	G1/S	Paneukaryotic	ENSG00000100084	YBL008W	NA	21.3266	17.1293	11.9362	9.2493	8.94845	8.38178	8.55885	8.21152	7.83213	8.34348	10.4913	9.79908	10.8083	11.0677	10.7882	12.3141	18.1355	14.1469	11.4837	8.6804	7.30109	8.48672	7.85914	7.85262	7.08703	8.03205	7.78742	9.25488	9.61519	10.0316	10.0787	11.4538
610	CAOG_06500	1317	352	1669	1129	448	4	2	G1/S	Capsaspora	NA	NA	NA	6.08637	3.15593	2.12662	1.45437	1.41318	1.47306	1.80129	1.43204	1.58253	2.18546	2.14856	2.6874	2.80153	3.0554	3.47117	3.73394	5.41412	2.79559	2.12367	1.53945	1.44316	1.3874	1.39315	1.57354	1.83838	1.6721	2.34587	2.22496	2.6363	2.76028	3.21425	3.08543
611	CAOG_00377	135	1536	1671	1196	694	1	1	M	Capsaspora	NA	NA	NA	34.8002	28.9646	24.3837	22.0352	18.7421	22.0067	27.4178	26.8813	30.8303	34.9165	40.3629	36.4075	37.5355	38.5526	28.4612	30.2809	30.4185	27.0261	21.3449	19.9447	19.4919	20.7082	23.1207	24.5799	31.2687	31.6303	34.8002	35.5419	29.634	34.7643	29.6506	27.1434
611	CAOG_03162	1317	354	1671	920	402	4	2	G1/S	Paneukaryotic	NA	YDR332W	Q1MTR1	36.6534	30.0176	24.6603	20.8187	19.7933	19.7563	20.3365	21.1468	21.8506	21.4604	24.6598	23.9756	24.8138	24.7747	26.4477	26.8272	33.3548	27.448	24.5101	21.8466	19.3242	21.4229	21.6358	20.9134	21.5646	23.2256	23.5154	24.0903	24.8739	26.1234	27.6533	27.6578
613	CAOG_02359	1317	356	1673	899	598	2	1	G1	Paneukaryotic	NA	NA	NA	37.9223	24.3659	16.0703	16.2612	15.6156	19.4228	19.92	21.1908	20.0852	21.4278	23.04	25.7189	29.9781	30.1428	30.7121	29.4709	37.6775	26.289	18.4715	16.2461	15.7081	18.8242	20.8455	22.6608	24.2775	27.141	29.5932	31.4773	29.9239	33.6116	34.9071	35.3255
613	CAOG_04422	1317	356	1673	551	277	4	2	G1/S	Paneukaryotic	ENSG00000168393	YJR057W	P36590	102.363	43.2064	25.1296	15.7557	12.4227	12.7142	15.289	17.5128	14.9652	18.1308	19.7524	26.8736	33.4059	37.7211	40.4467	48.5036	97.7499	45.5533	27.4787	17.5526	13.9594	15.4763	16.1559	16.8313	18.4033	18.4734	27.1431	27.2468	35.277	38.1131	42.0987	45.015
615	CAOG_06110	273	1407	1680	880	1146	4	2	G1/S	Paneukaryotic	NA	NA	NA	253.693	212.221	171.058	141.335	106.719	117.201	108.766	110.179	110.019	100.914	102.762	114.559	123.412	130.658	131.901	156.654	225.978	168.963	144.981	109.343	112.203	92.3654	98.0018	77.7787	90.9987	89.9192	94.9949	95.9485	119.429	119.116	103.889	140.809
616	CAOG_02071	891	795	1686	327	2322	1	5	M	Paneukaryotic	NA	NA	NA	5.44455	5.42918	5.07439	5.32041	5.59655	5.65411	5.66546	6.17393	6.15076	6.35954	6.66917	7.4384	7.16768	7.35625	6.86559	6.18043	4.33673	4.71664	4.72243	4.71327	4.55851	5.18943	5.28766	5.38023	6.03792	6.34663	6.25719	6.78529	5.98174	5.81633	6.0768	6.16605
617	CAOG_00729	453	1240	1693	908	1501	1	1	M	Capsaspora	NA	NA	NA	13.1413	9.81216	10.0477	10.7897	9.42733	10.2155	10.5429	10.9295	12.2172	13.7589	13.9816	13.713	15.8326	16.7685	15.3387	15.2932	13.0975	13.0583	11.362	11.435	9.63055	11.3773	10.6466	12.567	14.708	14.1937	15.907	15.8666	14.8361	14.6051	15.6669	15.0782
618	CAOG_03372	743	952	1695	1218	733	2	1	G1	Paneukaryotic	ENSG00000126602	NA	NA	87.631	77.9165	68.8385	57.9031	54.6349	54.7761	57.3253	59.8248	56.6907	57.0405	68.5887	64.657	69.6283	74.0826	84.1242	80.2328	83.4736	68.2825	64.5878	59.4152	51.7026	56.5455	58.4661	70.1446	61.2701	63.0403	68.3969	76.0563	73.1309	79.5023	96.7274	88.4219
619	CAOG_05953	583	1113	1696	485	1371	4	2	G1/S	Paneukaryotic	ENSG00000167315	NA	NA	223.406	211.601	194.715	176.138	151.625	149.062	138.105	144.522	137.005	121.415	133.759	131.747	141.322	140.691	151.608	147.041	262.519	226.341	192.579	172.002	159.943	153.366	145.248	165.994	144.156	148.02	150.96	160.421	151.972	154.144	166.235	162.227
620	CAOG_01092	1073	628	1701	257	799	1	1	M	Filozoa	NA	NA	NA	10.179	7.14535	5.68293	6.53866	8.2165	9.02471	10.1293	10.2053	10.5449	12.6064	12.7452	12.6696	13.1706	15.2483	13.379	12.1514	7.47753	5.42506	4.56873	4.58917	6.35445	6.82014	7.19683	7.56752	8.13334	8.43537	9.88165	9.20106	9.3078	9.16484	10.022	9.47468
622	CAOG_02611	1073	631	1704	1208	426	2	1	G1	Paneukaryotic	ENSG00000115484	YDL143W	P50999	124.221	113.77	114.746	106.622	109.218	112.422	114.84	116.218	118.892	114.583	125.133	127.185	126.797	132.699	134.719	127.636	112.927	103.02	103.546	102.44	101.441	104.239	106.291	106.987	108.063	109.538	113.06	116.413	120.759	119.399	124.276	127.217
623	CAOG_06418	743	962	1705	242	907	2	1	G1	Paneukaryotic	NA	NA	NA	65.8013	60.7927	58.846	55.3194	50.3151	56.1826	58.6748	57.1942	60.0485	60.5128	70.3681	71.5804	81.0979	80.4426	81.1796	83.6887	74.1335	68.8466	63.8604	68.0769	66.0495	65.0653	65.9367	66.4108	74.3081	76.0961	89.3351	82.0116	83.581	89.6825	90.3051	92.9771
625	CAOG_01598	1073	633	1706	364	622	1	5	M	Paneukaryotic	NA	NA	NA	40.0829	31.8198	27.596	43.7826	59.0189	82.3691	109.597	121.284	140.658	148.994	163.388	161.05	167.915	174.641	155.859	143.958	39.3427	28.2399	26.9404	40.2506	53.7248	77.7593	95.7087	103.425	125.463	128.377	143.42	148.1	130.754	145.061	143.45	136.381
626	CAOG_00950	743	967	1710	660	604	2	1	G1	Holozoa	NA	NA	NA	23.3339	21.5209	20.4499	16.6852	16.1964	16.2159	17.385	17.8015	17.1751	18.7161	19.466	19.9988	21.5878	22.9486	21.9678	23.8083	21.8347	21.8047	18.0064	17.7527	15.2054	17.0027	17.6782	19.2711	19.6721	19.2054	23.2876	21.8328	21.9652	23.8226	24.6472	24.1814
627	CAOG_01265	743	969	1712	541	387	1	5	M	Filozoa	NA	NA	NA	8.10616	9.60085	9.01554	9.98916	12.1556	13.3616	17.5499	17.1742	21.995	22.8694	24.0779	23.0656	23.2042	24.9532	21.2869	20.2678	6.75804	6.79557	8.93139	10.1449	11.1403	12.7618	15.1674	15.619	19.562	18.6806	20.7877	22.0085	20.691	19.5507	17.2906	18.7947
628	CAOG_01601	1073	640	1713	744	1455	1	1	M	Capsaspora	NA	NA	NA	11.8191	10.3755	10.0715	10.5556	10.0454	10.0841	12.221	11.2754	10.8981	12.235	12.6142	13.2253	14.1594	14.409	13.3607	12.9813	12.6595	9.76647	10.2491	10.022	11.5439	12.9275	11.895	11.3892	13.2506	13.9771	13.6343	14.5672	15.058	14.2717	14.6301	14.1558
628	CAOG_07231	1073	640	1713	584	478	2	1	G1	Paneukaryotic	ENSG00000142657	NA	P78812	94.2789	83.1404	84.3946	73.866	76.1015	81.4345	89.6001	94.5134	96.5009	94.0105	101.678	104.489	111.713	115.137	117.928	106.51	94.3525	71.3123	70.5734	65.7439	66.0137	73.2013	78.0174	82.1009	82.1532	84.5611	90.3054	95.9544	93.6737	106.532	106.828	105.199
630	CAOG_07710	891	823	1714	262	715	3	4	G2	Paneukaryotic	ENSG00000177000	NA	NA	24.3308	32.4043	33.6807	35.5464	40.0529	51.3677	54.5792	60.9224	55.2648	50.8139	46.7638	46.4256	43.367	40.31	41.0624	37.3308	23.7294	26.2634	30.3653	33.5881	34.0374	48.5541	53.9703	63.7888	57.809	48.7383	50.7949	47.9488	38.4707	40.8214	43.5768	38.0955
631	CAOG_00854	891	824	1715	714	572	1	5	M	Opisthokonta	NA	NA	NA	7.78283	6.87622	8.96245	10.2284	11.3586	15.9175	20.0855	23.021	22.1303	26.7844	26.9836	28.2969	27.022	29.7665	28.0356	23.2965	13.6508	11.0493	15.3806	20.0934	21.083	25.5489	29.4543	33.2164	39.1995	42.5569	44.1983	44.533	34.6889	45.1047	39.641	32.3589
633	CAOG_00175	453	1263	1716	530	555	3	5	G2	Paneukaryotic	ENSG00000025770	NA	NA	8.451	7.5142	10.0473	9.59181	12.049	12.6815	15.6626	12.4927	16.3081	16.4419	18.9054	15.4314	14.8517	13.8947	10.0515	10.7748	7.05964	6.77115	9.74674	11.2174	12.0326	12.1076	14.9516	14.3744	16.8973	15.9585	16.6718	14.066	14.4815	13.1454	9.56856	10.8343
634	CAOG_00266	743	974	1717	1447	1386	2	1	G1	Holozoa	NA	NA	NA	107.748	96.8899	87.7858	75.0167	77.1699	82.6837	86.1257	81.9999	84.5793	90.0022	92.1495	94.259	96.7054	104.698	97.9924	93.8591	100.91	88.1068	83.463	78.5516	79.5968	85.1002	85.7829	93.6187	93.8117	89.1106	97.2582	98.1988	97.93	100.233	99.158	99.7756
636	CAOG_01949	453	1267	1720	1284	603	4	2	G1/S	Paneukaryotic	ENSG00000153575	NA	NA	47.492	26.7114	18.939	13.9566	12.3576	11.3406	11.6662	11.227	12.0212	12.6281	12.5457	13.4143	14.5901	15.0003	14.3009	13.5758	42.9625	22.7921	17.4871	14.0372	11.7975	10.482	11.1562	10.4078	10.7353	10.6257	11.8672	12.1677	12.3735	13.1506	13.8748	13.6122
637	CAOG_03448	453	1270	1723	816	718	2	1	G1	Paneukaryotic	NA	NA	NA	117.878	108.044	82.1021	90.9626	82.2872	92.2925	95.8904	98.9191	96.6607	105.557	114.727	116.834	115.427	126.252	120.588	112.676	113.006	105.655	86.9193	79.7829	74.9925	78.3385	82.4325	101.933	113.066	119.76	119.602	119.17	113.569	113.343	113.017	118.402
639	CAOG_10047	583	1144	1727	950	1633	2	2	G1	Paneukaryotic	ENSG00000166411	YOR136W	Q9USP8	143.533	119.44	115.693	106.106	109.489	103.909	104.044	106.07	108.173	99.2245	111.558	112.547	119.713	123.021	122.758	125.153	149.092	124.888	121.388	122.874	110.919	111.605	110.168	128.173	123.046	122.903	127.652	132.178	130.405	137.349	141.832	150.242
640	CAOG_04808	1073	657	1730	454	699	2	2	G1	Capsaspora	NA	NA	NA	13.0686	11.3886	8.59931	6.80098	6.29288	6.6457	6.73657	6.83594	7.35834	7.44927	8.51855	8.38408	9.4392	10.6275	11.823	11.8852	11.3748	9.18432	7.53355	6.232	5.84323	5.8182	5.77225	6.67614	6.54234	5.94085	7.61676	8.43984	8.32069	9.94988	10.2274	10.538
641	CAOG_00505	583	1148	1731	853	620	3	4	G2	Filozoa	NA	NA	NA	527.244	806.591	995.553	1079.91	1159.12	1226.74	1312.68	1219.75	1255.86	1164.75	1240.07	1162.32	1174.75	1151.03	1102.04	1084.75	456.577	744.222	932.711	1049.95	1083.36	1204.48	1271.96	1190.41	1177.62	1121.16	1123.95	1105.14	1041.96	1079.86	1075.33	1038.32
642	CAOG_09703	583	1150	1733	1053	540	4	2	G1/S	Paneukaryotic	NA	NA	NA	32.3045	27.9489	26.0265	22.5724	22.9966	22.0392	20.3117	21.2458	20.4382	20.7543	21.4222	22.8677	22.4121	24.4459	24.4254	24.1507	29.0713	25.9087	24.8644	23.0482	21.4598	20.4534	21.4853	21.9111	21.8013	22.2004	23.2317	23.3414	24.9489	25.2469	24.8661	25.8592
643	CAOG_01758	583	1155	1738	258	504	4	2	G1/S	Paneukaryotic	NA	YJL115W	O74515	340.509	199.057	149.986	115.883	102.272	91.9025	84.2296	91.7745	91.578	99.1583	109.791	112.457	113.447	120.876	118.648	121.702	313.67	194.188	142.245	109.041	90.5206	82.9814	86.7724	80.4408	87.5164	92.0456	94.4274	95.6847	117.519	107.726	109.792	119.671
644	CAOG_03866	273	1470	1743	588	84	4	2	G1/S	Paneukaryotic	ENSG00000112651	YEL050C	Q9Y7P4	3594.55	3690.44	3677.7	3754.91	3511.41	3501.71	3427.53	3391.33	3312.32	2995.84	3176.17	3342.04	3465.68	3608.81	3636.04	3706.14	3863.7	3778.6	3717.55	3715.16	3576.68	3554.57	3510.74	3541.97	3399.41	3433.88	3473.09	3541.77	3602.7	3610.5	3722.07	3798.2
645	CAOG_04420	135	1612	1747	410	961	4	2	G1/S	Paneukaryotic	ENSG00000114767	YPR137W	Q9P7C0	31.9323	27.8431	26.6937	23.1494	23.2012	21.4951	20.1478	18.5436	18.7532	21.1516	23.3223	21.1018	25.1235	25.8001	26.1567	26.4917	28.7146	22.909	24.3028	24.3351	20.7566	19.9742	21.6297	18.0921	18.8747	20.5685	21.8472	23.7274	25.5193	26.445	25.6866	28.6047
646	CAOG_01179	1073	676	1749	801	1183	2	1	G1	Paneukaryotic	ENSG00000166311	NA	NA	34.2436	29.6886	24.1383	23.2348	24.9805	27.7284	30.6568	27.7791	31.0992	28.3527	34.0422	34.2383	39.5166	46.2291	44.2985	43.3585	33.8953	26.338	23.1383	22.7916	24.0678	26.8355	27.7906	31.4075	32.7131	30.8911	35.1164	37.7016	34.4444	44.3032	44.8279	46.8971
647	CAOG_09608	583	1169	1752	815	481	4	2	G1/S	Paneukaryotic	NA	NA	NA	92.8462	62.833	60.9156	60.4845	47.9407	40.4539	38.7999	36.6814	40.1412	39.4387	45.1734	50.4313	49.3593	52.6245	56.5483	49.4867	86.9495	51.7212	51.7729	50.5685	40.6299	38.2109	34.1317	36.4219	36.3595	37.1331	42.2668	44.8235	45.1667	46.2224	50.5449	48.1283
648	CAOG_00471	583	1170	1753	858	707	4	2	G1/S	Paneukaryotic	ENSG00000092470	YDL156W	NA	17.1306	16.5275	17.2084	15.5016	13.466	10.6344	9.69044	10.1414	11.0871	10.9187	12.0432	13.3189	13.6362	14.3422	15.3233	14.8733	19.1553	13.6884	18.3028	14.9232	13.398	10.9621	9.06413	10.8237	10.9611	11.3573	12.7739	13.6209	13.9873	13.9064	15.1329	14.2034
650	CAOG_02843	743	1016	1759	506	830	1	1	M	Paneukaryotic	ENSG00000166887	NA	NA	24.3393	22.4493	20.3843	19.046	20.7082	21.0111	22.9292	24.2587	23.8707	26.4248	27.1559	25.6261	28.5105	27.2403	28.9319	25.0528	21.1587	19.2018	18.1758	20.3091	17.6563	21.7822	22.6898	22.7749	22.9054	23.9953	24.0792	26.3301	25.5478	25.5012	28.5581	26.7327
651	CAOG_04181	1073	690	1763	1164	1077	2	1	G1	Paneukaryotic	NA	YNR058W	NA	12.4527	10.3479	9.90777	10.4142	9.83858	10.1092	12.1078	11.6269	11.6898	12.106	12.4416	12.9218	14.6219	16.572	15.0357	16.0348	13.7178	9.60089	9.53602	9.47854	9.17659	11.4664	10.7165	11.292	12.0909	12.7077	13.1643	13.5656	13.4364	14.8659	16.05	15.3067
653	CAOG_02218	743	1029	1772	2032	978	1	5	M	Unikonta	NA	NA	NA	1.79585	2.72563	2.8943	2.67633	3.27308	3.58952	3.65995	3.39672	4.15489	3.63027	4.08819	4.06919	4.22507	3.87946	3.73804	3.03999	1.76588	1.96642	2.71332	2.9244	2.71603	3.14743	2.72967	3.53616	3.83367	3.4956	3.91906	3.93005	3.5833	3.53783	2.93025	2.86645
654	CAOG_00665	350	1425	1775	730	165	5	3	S	Paneukaryotic	NA	NA	NA	35.3107	31.5201	30.2605	32.3702	38.5843	41.6846	41.1581	36.7416	34.9471	29.4605	29.7938	24.2776	23.4097	20.2719	17.9578	15.2157	26.9078	24.5193	25.6735	29.1759	31.9213	37.8486	36.9857	36.5802	33.89	27.4938	25.9877	22.8652	21.372	17.9122	16.7328	15.1642
654	CAOG_04699	350	1425	1775	577	460	2	1	G1	Paneukaryotic	ENSG00000167085	YGR132C	Q9P7H3	132.889	139.527	130.185	119.522	107.261	103.027	108.541	113.505	115.905	111.138	126.44	136.225	140.032	149.467	147.09	148.21	130.987	141.193	137.245	121.7	108.369	112.351	116.243	129.07	131.984	134.423	146.7	151.912	159.641	160.392	157.266	165.497
656	CAOG_08141	273	1503	1776	324	1101	4	2	G1/S	Paneukaryotic	ENSG00000105821	YGR285C	Q9Y7I8	104.731	84.7576	91.7034	88.0448	81.8366	79.851	73.0654	71.3489	70.2286	65.1104	73.7757	77.4951	78.8377	83.4673	79.2344	83.7402	106.399	75.1544	76.652	77.7817	70.2697	72.387	74.1512	68.4743	66.8751	65.0357	68.7018	73.9738	76.6993	79.9787	80.9158	87.2242
657	CAOG_06788	1073	704	1777	1005	232	2	2	G1	Paneukaryotic	ENSG00000110583	NA	Q9USH6	25.4587	11.16	7.61286	6.88814	7.87294	5.52012	6.47194	8.49042	7.96639	9.94585	9.48212	10.6087	13.3153	16.3933	15.6328	17.3814	26.2663	10.2327	8.09838	5.30432	6.49677	5.53259	6.90387	7.48509	7.71364	7.83343	9.09785	10.7506	12.1896	14.7329	17.7071	20.3647
658	CAOG_07494	1073	708	1781	960	573	1	5	M	Paneukaryotic	NA	YIL046W	P87053	12.7348	13.7659	15.2724	19.4936	22.9387	32.3876	38.1492	41.3435	40.9792	39.5064	42.3635	43.8101	43.0873	44.0946	41.6805	40.7216	14.5682	12.6678	17.2452	20.4972	24.1397	29.9932	34.2901	39.6377	41.8442	41.7771	44.9923	48.1183	43.5094	46.0901	43.5691	41.5831
659	CAOG_06161	1073	709	1782	1037	908	1	5	M	Paneukaryotic	NA	NA	NA	18.7706	21.5777	18.554	19.4185	20.8801	21.0029	23.5727	23.7876	25.7683	24.7133	25.4517	27.2648	28.3573	28.949	24.8791	26.3537	20.4642	18.4284	18.9407	18.921	20.1728	20.3716	21.3629	22.1878	23.5097	22.2982	26.047	25.1596	26.0426	24.695	26.9158	24.0058
660	CAOG_01240	190	1594	1784	702	1676	4	2	G1/S	Paneukaryotic	ENSG00000126216	YNL126W	Q9USQ2	11.8231	9.22551	8.2297	6.67299	6.99072	7.16712	6.75244	6.36696	6.22365	6.75783	6.47435	6.76681	7.98031	8.19161	8.31409	9.06841	10.7618	8.3875	6.61212	7.19599	6.75457	6.30664	7.11894	5.95013	6.4694	6.00114	6.25754	6.95594	6.84209	7.85913	8.09323	8.97927
661	CAOG_05388	1073	712	1785	571	261	3	4	G2	Paneukaryotic	ENSG00000174840	NA	NA	12.3386	11.1638	12.363	19.0301	25.8785	28.8939	26.7714	24.4269	22.8316	18.9806	19.3937	17.1462	15.5686	13.7078	12.4886	11.328	10.9164	10.0088	11.5103	20.0946	25.2416	30.1976	26.9586	26.2978	23.7563	20.332	20.2678	17.7253	16.4082	12.9428	12.1924	10.6995
663	CAOG_00415	743	1059	1802	573	1351	2	2	G1	Paneukaryotic	NA	YMR308C	O74476	71.16	59.1255	56.7914	51.287	50.3388	48.4614	49.5771	49.2869	51.7231	49.8349	57.6136	53.2192	60.0424	62.3996	62.6047	62.3845	65.9434	52.1972	52.5912	53.5488	49.5126	50.5379	51.5157	50.6111	52.32	50.63	55.2816	59.9685	56.9493	64.2896	69.4246	69.7513
663	CAOG_00673	190	1612	1802	715	1758	4	2	G1/S	Paneukaryotic	NA	NA	NA	1579.83	1407.31	1365.6	1398.47	1262.39	1289.77	1266.41	1250.65	1267.66	1318.8	1290.74	1317.07	1347.14	1434.7	1451.17	1569.8	1773.5	1671.4	1477.33	1389.52	1432.46	1372.13	1456.13	1308.68	1281.6	1342.01	1328.23	1312.82	1441.31	1436.35	1557.59	1526.8
665	CAOG_06104	350	1453	1803	1277	847	4	2	G1/S	Paneukaryotic	ENSG00000100462	YBR133C	P78963	41.0774	32.6328	33.136	28.094	26.6448	24.0589	25.8683	21.2991	24.0249	21.9859	25.8564	24.9466	27.1027	28.6594	28.8611	26.9909	39.7686	28.2129	29.4024	27.91	23.8875	24.23	23.5577	24.1924	23.9477	22.5921	24.1612	25.6228	26.0148	28.0078	29.6389	29.7617
666	CAOG_06194	583	1222	1805	478	1327	3	4	G2	Paneukaryotic	NA	NA	NA	91.1692	108.097	117.06	136.22	138.453	140.491	146.321	139.078	130.418	118.598	116.449	112.666	109.777	114.766	111.403	101.507	77.6012	86.8046	98.0968	122.846	125.17	146.834	146.713	181.282	158.336	142.304	141.907	136.125	120.857	130.199	128.312	132.116
667	CAOG_03820	583	1224	1807	811	500	4	2	G1/S	Paneukaryotic	NA	NA	NA	301.342	186.346	130.385	97.9587	75.2844	64.1584	53.1303	53.6868	55.1466	59.3717	61.2837	67.4245	73.6044	83.7095	68.4851	71.1921	531.08	345.561	224.204	177.669	122.878	98.7602	81.9385	70.8949	60.5839	64.1922	66.8254	70.6753	69.1215	75.1321	72.4112	72.8515
669	CAOG_10033	743	1069	1812	415	802	5	3	S	Paneukaryotic	ENSG00000162733	NA	NA	12.5114	15.0789	20.232	23.1333	23.6416	21.8746	23.5764	18.2322	18.5652	17.8605	16.1836	13.2105	13.4955	12.1272	8.11509	7.83063	5.10762	8.01185	14.7181	20.1092	17.8605	18.358	20.1841	15.1891	16.8292	13.2352	12.1657	10.5484	8.06667	8.08803	5.81052	5.61262
670	CAOG_02543	1073	742	1815	510	456	3	4	G2	Paneukaryotic	ENSG00000112249	YGR271W	O60072	8.95563	8.96466	9.61498	12.7081	16.3177	16.2316	16.8188	14.7215	15.0568	12.656	13.013	11.53	11.3617	10.5585	9.29	8.25347	7.20962	7.10879	8.59087	11.4338	13.6504	15.2936	14.6428	14.2601	13.7767	11.1474	11.4094	10.3092	9.25481	8.28012	8.45891	8.19099
671	CAOG_07802	583	1233	1816	1408	2444	2	1	G1	Paneukaryotic	ENSG00000125630	YPR010C	Q9P7X8	30.5719	28.7379	30.9956	26.3013	27.0027	27.3476	26.6132	24.8821	26.8563	26.9739	29.508	29.6871	31.1689	33.6544	32.8257	33.9973	27.1165	27.2406	29.5516	28.8256	27.1517	26.1093	26.8254	27.4229	28.1747	26.5221	29.5989	30.3664	31.362	33.32	35.9986	38.8301
672	CAOG_01504	891	943	1834	2010	611	2	1	G1	Opisthokonta	NA	NA	O14225	83.9449	72.2063	67.0113	63.0541	60.4756	65.7615	62.0424	70.6159	66.56	57.5294	66.6875	83.3439	88.1595	95.7355	88.6805	109.255	83.7613	76.518	66.8803	70.7291	67.9066	72.4012	80.5095	77.2655	82.3478	85.7255	94.8937	90.9595	103.583	111.105	109.281	115.02
673	CAOG_02555	273	1562	1835	897	511	3	4	G2	Paneukaryotic	NA	NA	NA	22.5152	21.9618	18.1844	24.1799	26.5002	30.7321	31.6399	32.3808	33.2576	25.8992	28.6552	26.5778	24.9751	22.2172	22.2862	22.0903	23.3377	23.7721	20.925	24.741	26.7125	31.3756	34.3885	33.0099	34.7404	31.2147	29.6896	29.6986	27.046	24.6881	23.8179	22.4494
674	CAOG_03789	743	1094	1837	289	968	2	1	G1	Paneukaryotic	ENSG00000141385	NA	Q9HGM3	58.6421	56.7237	54.2865	45.513	47.1333	48.1422	50.2882	55.0965	52.1385	55.4426	61.9115	60.2524	64.2176	65.9294	70.2602	68.6935	53.5975	48.8877	52.2632	47.5276	43.5917	46.4288	49.2423	54.4524	52.8593	52.8451	58.5194	61.3112	58.664	61.3494	70.4156	68.4342
675	CAOG_03226	1073	768	1841	979	747	3	4	G2	Paneukaryotic	NA	YCL030C	Q9P777	13.3842	14.778	16.7457	18.5407	23.9818	31.6118	33.5399	32.8898	32.5714	26.7793	29.2773	27.3642	28.2299	26.2553	24.4923	21.9342	11.7961	12.7263	15.0662	17.841	20.581	27.8609	30.487	29.5036	27.0827	25.7534	26.8444	26.6772	23.3067	23.4153	22.5209	20.5555
677	CAOG_05828	1561	281	1842	1423	342	2	1	G1	Paneukaryotic	NA	NA	O14370	89.0122	72.7109	61.7973	63.2594	61.6426	63.4219	72.108	71.8736	75.0411	76.4069	86.1833	76.9961	85.2108	85.1947	90.2259	90.0122	72.4533	60.8137	55.1947	51.92	53.864	56.0306	58.5006	59.7872	59.3912	62.5497	65.6086	68.0697	74.4319	78.5468	75.6523	77.2637
678	CAOG_08061	135	1708	1843	325	2120	5	2	S	Paneukaryotic	ENSG00000134987	YLR409C	O14053	36.3849	34.1417	40.0637	35.218	32.9312	28.756	28.2642	26.5287	25.128	25.7857	24.598	25.1914	26.4566	28.0608	26.6564	28.7233	37.2377	30.007	35.9986	35.1667	30.7451	30.1111	30.8584	27.4636	26.3659	26.5719	26.2013	28.6189	26.6129	28.0384	30.3512	30.4062
679	CAOG_00021	1561	283	1844	2175	721	1	1	M	Paneukaryotic	NA	NA	NA	20.9595	18.5577	13.0426	15.4428	14.9646	20.0031	18.2124	21.6161	21.2407	21.4717	23.6965	23.6373	23.4677	23.638	28.4421	25.8664	20.189	18.0895	13.4584	14.2963	15.8861	18.3227	20.8578	18.8757	21.1959	21.2944	22.0031	24.4189	23.165	24.9071	28.2658	27.8219
680	CAOG_04458	1561	284	1845	444	577	2	1	G1	Paneukaryotic	NA	NA	NA	6.11295	3.55027	2.42755	2.0369	3.43981	3.66413	4.43031	5.07213	6.47903	7.92562	8.3365	7.45505	9.25316	10.5478	10.722	9.1343	7.96603	3.86993	2.82203	3.53644	4.00529	4.84774	5.62551	6.41859	6.62627	8.28884	9.46471	9.87573	9.73865	10.9138	11.8799	11.5734
681	CAOG_00134	350	1496	1846	2199	1784	3	4	G2	Paneukaryotic	NA	YGL014W	NA	2.57227	3.52157	4.84323	6.42912	7.63185	7.02163	7.38726	6.99962	7.46567	7.87224	8.2367	6.87391	7.45201	7.30714	6.05441	5.21481	1.82352	2.05228	4.08013	6.18731	5.98237	6.47338	6.09596	7.00739	6.54337	6.76876	6.10324	6.5865	5.82384	6.12197	5.27444	5.05746
683	CAOG_05065	1561	286	1847	823	649	1	1	M	Paneukaryotic	NA	NA	NA	50.1092	47.0379	39.2685	37.8339	44.8809	46.4978	49.0414	50.3513	46.5443	55.914	55.8908	56.1715	59.4873	58.9657	56.6207	58.6811	48.9703	45.617	39.375	40.9656	43.67	47.1723	51.3908	50.4911	54.4214	55.4561	56.7434	59.0679	60.2709	58.9945	64.5162	61.7155
683	CAOG_07819	1317	530	1847	504	1327	2	1	G1	Capsaspora	NA	NA	NA	4.14689	3.49901	2.83899	2.01049	2.21998	2.70964	3.20272	2.61935	3.20617	3.62153	3.58028	4.11724	4.33335	4.74927	5.38977	5.48396	5.68334	3.05797	3.06299	2.47114	2.64704	2.41158	3.31736	3.12411	3.20406	3.79315	3.86731	4.13847	4.43188	4.89963	5.2229	5.46044
685	CAOG_01032	350	1499	1849	784	1026	4	2	G1/S	Paneukaryotic	NA	YHR203C|YJR145C	NA	2937.06	2925.61	2743.42	2907.69	2663.44	2652.43	2604.11	2643.4	2661.12	2481.69	2580.5	2619.07	2676.11	2720.18	2850.03	2865.51	3253.79	3144.1	3005.32	2945.73	2876.5	2838.68	2746.32	2687.69	2772.75	2753.87	2823.9	2892.78	2807.23	2835.15	2871.16	2903.03
686	CAOG_03614	1561	290	1851	630	722	2	1	G1	Paneukaryotic	ENSG00000128928	NA	NA	57.6218	55.6895	42.3898	43.367	47.841	48.7616	53.0109	57.6635	62.6525	59.278	62.4728	68.0634	71.6262	81.2701	76.6242	77.9378	60.9583	48.4008	43.8538	45.0074	43.8931	49.8973	53.0086	50.1915	54.2974	53.4027	63.8761	65.4724	66.3806	70.3918	81.3815	73.9849
686	CAOG_08392	1317	534	1851	1376	726	2	1	G1	Paneukaryotic	ENSG00000138018	NA	NA	37.0567	33.7685	29.8344	28.3381	28.8172	29.4255	33.1644	30.4443	34.7462	33.8857	32.6979	36.7624	40.6986	40.8472	40.74	40.9371	34.5179	34.0485	33.8931	27.739	31.6493	31.8364	35.4372	33.3069	38.0932	35.9846	40.1551	38.6754	41.2903	43.1628	44.0255	45.9593
688	CAOG_02153	1814	38	1852	607	646	5	3	S	Paneukaryotic	NA	NA	NA	371.684	561.068	655.463	564.282	508.043	451.33	434.558	369.137	349.547	305.874	297.169	266.198	275.706	247.594	241.37	210.226	317.177	455.581	524.993	510.614	414.819	392.554	374.071	383.527	333.565	290.29	283.33	266.541	252.648	245.216	233.196	226.445
688	CAOG_05406	1317	535	1852	1060	1383	2	1	G1	Paneukaryotic	NA	NA	NA	8.97272	7.79724	7.29411	6.63949	7.0889	7.53687	6.8192	7.02871	7.88913	7.27222	7.8105	8.61263	9.59954	10.3051	10.4433	10.5939	9.88577	7.17192	7.61749	6.60484	6.86286	7.13319	8.47312	7.82844	7.94256	8.04381	9.57239	10.1863	9.5798	11.626	12.1854	12.8994
690	CAOG_04575	1317	539	1856	837	301	1	5	M	Paneukaryotic	ENSG00000040531	NA	NA	13.2302	13.8465	13.2956	16.1822	22.1371	23.2881	25.861	27.4592	28.2633	30.9015	31.9298	30.5984	34.1253	35.8849	28.7164	29.9456	16.2779	13.2231	16.2199	18.0377	20.1468	23.235	26.0852	25.0658	31.7969	30.4542	33.4993	32.7637	32.5013	32.1618	30.3487	29.3247
691	CAOG_00198	190	1669	1859	386	501	1	5	M	Capsaspora	NA	NA	NA	2.96466	1.72806	2.16473	2.84265	4.36884	5.41871	6.65327	5.68918	8.86896	9.01672	10.2874	8.66844	9.32998	7.32948	4.34498	5.55286	2.97357	1.54186	2.06868	2.63077	3.36835	4.3201	6.00923	5.34472	7.93172	7.45232	8.19995	6.40113	6.84485	6.16014	3.47168	4.50588
692	CAOG_09137	583	1277	1860	669	800	4	2	G1/S	Paneukaryotic	NA	NA	Q10075	50.0625	30.8083	23.4926	21.0763	18.5302	16.3104	17.5743	16.4172	17.5153	18.8607	17.4743	20.2191	20.5179	21.859	22.474	22.8438	39.7627	25.3764	20.4909	17.6922	15.7697	15.1798	14.8907	14.3818	14.8362	16.3531	17.4746	18.6727	20.0263	18.9474	18.291	18.9515
693	CAOG_03839	1814	47	1861	1280	645	2	1	G1	Paneukaryotic	ENSG00000132361	YMR012W	O59742	34.2797	21.984	19.7022	20.7632	20.1479	23.0698	22.5676	25.537	26.5042	26.3901	29.2653	31.8289	33.989	37.7862	39.0204	41.4619	32.3936	23.4798	20.5748	23.2146	23.9027	27.3151	28.0287	32.1134	32.4571	32.653	38.2218	40.1332	38.3136	41.0732	45.3725	46.611
693	CAOG_04651	743	1118	1861	674	1773	2	1	G1	Paneukaryotic	NA	NA	NA	21.4842	17.8269	16.9506	15.9542	13.1191	14.7358	13.789	16.9254	16.2257	15.2482	17.6603	19.6132	22.3747	19.8927	26.2701	26.1884	23.1193	18.5098	16.3518	15.2759	15.1393	15.7018	19.0529	17.3166	16.6709	20.944	20.2974	23.2137	22.1905	22.0159	28.2827	26.0713
693	CAOG_09296	891	970	1861	760	734	2	2	G1	Paneukaryotic	ENSG00000137513	NA	NA	17.7105	11.8685	10.9588	8.60739	9.84068	8.86898	9.57297	10.2042	10.1863	9.86931	11.0512	11.9279	12.453	13.0166	13.1211	15.0425	14.4821	13.1976	10.6969	9.34607	9.4808	8.54681	10.2304	9.81654	10.5097	10.7336	12.407	12.3564	12.9111	13.3433	13.0623	15.3225
696	CAOG_07708	891	984	1875	2261	674	2	2	G1	Paneukaryotic	ENSG00000169972	NA	NA	12.4285	9.70796	8.9529	6.13638	5.49674	6.7468	6.62134	6.435	7.08378	8.28869	7.38235	7.87164	9.68744	9.57089	9.52563	9.58456	12.5336	8.53683	7.6726	5.81837	5.97071	6.36074	6.03978	6.55259	7.50857	7.79808	9.69363	9.01475	9.59488	10.4682	10.8997	11.173
697	CAOG_00680	273	1605	1878	921	570	2	1	G1	Capsaspora	NA	NA	NA	25.8193	21.6241	20.539	18.5061	16.7354	18.0993	16.808	20.3086	22.3988	19.8058	24.9347	25.6485	28.9938	29.4175	24.2172	29.1685	29.4172	25.0598	24.6979	20.9375	20.2682	21.2709	20.962	24.9817	28.564	29.1177	30.3483	34.9749	33.0688	34.1673	33.1648	36.142
697	CAOG_01199	1561	317	1878	570	407	1	1	M	Paneukaryotic	ENSG00000147082	NA	NA	12.4669	11.3143	9.79632	8.53697	11.7613	13.1372	14.3997	16.4779	19.5173	20.8273	20.8687	23.9533	24.1802	26.4995	29.2346	24.1832	12.4026	9.88963	8.67273	9.29234	9.63816	12.391	13.6544	15.2035	18.3888	20.2596	22.1922	25.78	24.5362	27.9495	28.9923	26.3082
699	CAOG_05018	1561	320	1881	636	1468	1	1	M	Paneukaryotic	ENSG00000114520	YDL113C	NA	225.982	203.754	180.643	180.444	199.841	198.779	225.056	213.386	229.01	233.182	258.219	243.621	255.538	259.363	260.964	239.529	207.338	189.45	172.324	172.502	180.42	204.532	216.777	241.237	230.615	229.787	238.656	247.201	243.76	261.891	268.029	281.392
699	CAOG_07480	1561	320	1881	515	879	1	5	M	Paneukaryotic	ENSG00000104324	NA	NA	45.8252	47.1867	38.7118	52.1442	73.4854	99.9997	138.978	154.97	181.174	202.409	223.577	232.211	235.52	248.471	224.243	216.644	48.1581	46.0032	41.6282	49.8246	71.2868	98.5264	123.604	150.731	182.473	191.319	211.578	219.694	207.761	223.703	220.916	220.361
701	CAOG_04301	190	1692	1882	206	714	3	5	G2	Capsaspora	NA	NA	NA	2.4795	2.1147	4.36323	9.84078	11.5878	12.0945	13.1738	12.3263	13.5883	13.7182	12.5214	13.0813	12.2365	11.1724	11.1125	10.0678	2.38687	2.2418	4.47779	7.60318	10.6189	9.498	11.0367	9.79935	13.1588	11.7023	12.2643	12.0558	10.2254	10.1393	7.94624	7.9252
701	CAOG_08924	1317	565	1882	1363	1279	2	2	G1	Capsaspora	NA	NA	NA	21.9237	9.23445	7.30338	5.0827	5.90053	7.61833	8.43294	8.31946	8.23805	8.77275	9.41134	10.4407	11.6346	12.2597	10.9539	12.4119	18.0457	8.34154	6.68838	5.78604	5.30688	6.74224	6.82697	7.77258	9.22489	9.36889	9.50525	8.61838	11.6653	11.247	10.8198	11.1451
703	CAOG_05756	1561	325	1886	707	1221	1	1	M	Paneukaryotic	NA	NA	NA	7.29545	5.85396	5.982	5.11285	5.71513	5.95839	7.50685	7.99287	7.90266	9.16813	8.66839	9.7734	9.79432	10.8644	10.5682	10.5202	7.16147	5.55347	5.68571	5.88446	5.84451	6.43704	6.91554	8.24653	8.58358	7.53986	8.37305	9.85401	10.0569	9.85927	11.6677	10.9988
705	CAOG_03146	1814	74	1888	1188	1414	1	1	M	Paneukaryotic	NA	NA	NA	32.0811	31.8263	26.6078	26.3766	31.4961	33.5986	35.6746	35.206	36.577	41.4686	42.2323	40.9616	42.0536	48.1175	43.8682	42.5636	31.2243	28.1294	27.0485	28.8409	28.6153	30.3278	32.3022	33.7021	34.5962	32.7452	35.5384	36.9509	36.0936	39.2849	39.7148	40.3326
706	CAOG_03221	583	1306	1889	237	1659	1	5	M	Paneukaryotic	NA	NA	NA	14.755	10.2962	7.96946	10.3784	11.7622	13.0202	12.2716	13.812	14.5066	18.4078	19.2617	19.9016	19.2191	17.0048	15.4371	13.7372	13.3535	8.29544	8.20273	11.849	9.97199	13.0259	12.1631	12.1223	13.5263	16.2327	17.0398	15.7506	15.9198	15.7674	14.0428	14.5058
706	CAOG_07259	1814	75	1889	447	681	1	5	M	Paneukaryotic	NA	NA	NA	56.7409	52.7028	39.2693	49.1595	57.9397	70.748	80.223	94.4636	99.6561	100.568	104.312	117.676	125.097	130.627	124.169	119.126	61.7259	53.8985	43.0495	49.5262	66.3185	72.3592	84.5737	103.329	117.422	121.513	131.165	132.159	130.676	136.743	136.201	134.971
708	CAOG_06047	583	1313	1896	1177	818	2	1	G1	Paneukaryotic	ENSG00000104823	NA	NA	48.8625	47.6656	45.4182	43.1588	40.443	41.7032	44.2383	43.0042	42.4218	47.8567	44.8565	54.1676	49.9597	54.781	53.6468	55.0794	49.3007	43.8718	41.8446	41.1135	40.1797	41.6615	37.9896	41.6615	40.7121	42.1583	47.2507	45.4768	47.0277	48.757	54.4295	55.2789
709	CAOG_09988	190	1707	1897	591	450	1	5	M	Paneukaryotic	NA	NA	NA	3.87361	3.24263	3.97694	6.11204	7.25105	7.64342	8.73981	8.65372	8.90191	10.9824	9.81604	8.38714	9.16014	8.86553	6.34801	6.82821	3.96259	2.84117	3.72261	5.24546	6.68691	7.5884	8.63222	6.74414	7.94592	8.83051	8.54082	8.04967	7.47138	6.97194	6.31409	6.05036
710	CAOG_04886	1317	583	1900	776	234	2	1	G1	Paneukaryotic	NA	NA	NA	25.2571	19.2728	18.1969	16.4341	15.7518	19.5006	17.6548	19.2317	18.1306	19.926	21.6591	23.3179	27.059	27.3528	27.6018	27.1396	22.3852	18.5267	18.1516	16.7045	16.2973	17.9376	18.9308	20.6362	20.3945	22.6724	24.0599	25.4867	26.1133	26.9205	28.4024	29.7503
711	CAOG_04847	1317	585	1902	611	262	2	1	G1	Paneukaryotic	NA	NA	NA	328.215	249.824	224.229	207.417	194.987	203.88	203.543	221.512	229.607	217.361	238.914	274.271	272.654	280.593	288.313	323.873	332.835	287.829	266.313	238.553	222.536	242.548	252.572	283.855	276.588	280.207	304.282	335.195	337.393	356.953	368.667	401.781
711	CAOG_05803	190	1712	1902	427	165	1	5	M	Capsaspora	NA	NA	NA	8.42579	6.67359	4.94465	7.0926	8.59625	11.9789	16.2294	14.7918	19.9439	17.4562	20.4908	18.7756	20.9341	18.7732	13.053	12.7723	8.63218	6.11313	4.9059	7.11193	9.55168	11.3147	13.8391	13.4344	18.5246	18.5498	19.8443	18.2965	17.7302	16.5226	11.3951	12.1409
713	CAOG_02202	453	1450	1903	785	1408	4	2	G1/S	Paneukaryotic	ENSG00000243725	NA	NA	30.8947	27.4919	26.9619	25.1711	24.4841	22.4081	24.326	23.4271	22.9348	21.4189	23.1611	25.8481	25.2077	26.7299	26.0171	29.5447	28.5168	26.4082	24.8468	25.6997	22.2814	23.9563	24.1137	23.0266	25.7963	25.3743	25.345	26.6475	28.7725	28.6296	30.5158	29.9264
713	CAOG_07555	891	1012	1903	187	971	2	1	G1	Paneukaryotic	NA	NA	NA	30.2585	23.4554	22.7033	17.8021	19.3487	18.0581	20.0038	21.4111	21.6478	23.5397	26.8258	28.1026	28.8864	30.2621	31.7691	27.7782	27.4241	23.102	21.4659	19.2502	18.9504	20.5468	17.8962	24.6461	26.288	22.5288	25.2509	28.3197	28.0946	29.869	32.7254	32.6263
715	CAOG_03549	1317	588	1905	1361	796	2	1	G1	Paneukaryotic	ENSG00000127554	NA	NA	50.0827	40.9993	36.2641	29.374	29.7786	30.1055	31.0132	37.584	31.1811	37.7132	40.2943	37.5051	43.3352	44.3307	44.089	49.2696	44.7407	41.2602	37.0318	32.0684	28.9337	32.4498	33.49	32.9335	35.0025	39.0328	39.7493	41.9338	39.4206	41.3778	45.3189	47.3209
716	CAOG_07275	891	1015	1906	2130	397	4	2	G1/S	Filozoa	NA	NA	NA	5.58844	4.36255	1.57511	1.62687	0.926118	0.966117	1.32077	1.53513	1.669	1.97376	1.41985	1.91761	2.00797	3.10726	2.18738	2.53472	4.83394	2.78626	2.1428	1.63438	1.1087	1.56872	1.48073	1.05591	1.17219	1.32969	1.80749	1.49822	1.92348	2.14442	2.39448	3.25746
717	CAOG_05496	350	1561	1911	186	2412	1	5	M	Capsaspora	NA	NA	NA	2.00876	2.22241	1.75419	1.45424	1.34726	1.75588	2.33719	2.34556	2.39735	2.6482	3.25636	3.17819	3.26437	3.85021	2.62144	2.37963	1.37223	1.43554	1.17853	1.1059	1.11161	1.64112	1.7594	2.53264	2.41736	2.40992	2.84882	2.82201	2.33402	2.21405	2.42798	2.45516
718	CAOG_03174	1561	354	1915	907	578	4	2	G1/S	Paneukaryotic	NA	NA	NA	75.9904	51.4622	33.6794	27.8868	25.4202	25.5947	26.4108	28.8619	27.3973	29.719	32.2544	34.3307	40.3171	37.2848	37.1198	40.3667	79.8317	51.0843	34.7522	29.5591	26.6972	28.0309	27.5369	28.9603	30.7609	34.8164	35.7825	38.3989	37.8564	40.3603	43.3472	41.3835
718	CAOG_07294	891	1024	1915	445	1047	2	1	G1	Paneukaryotic	ENSG00000133597	YPL109C	Q9P7M0	15.7231	12.4571	12.2666	10.7151	11.1057	12.4663	11.7573	12.754	13.153	14.0102	15.1072	15.8056	16.8877	16.8509	15.8889	18.0435	13.5425	10.3743	10.5239	10.2004	10.1718	11.6073	11.9031	14.4618	14.5049	13.7011	15.5509	16.5202	15.5524	18.1116	15.8358	17.7927
720	CAOG_05316	1814	102	1916	451	696	2	2	G1	Paneukaryotic	NA	NA	NA	203.287	117.359	76.5445	67.1321	63.9284	72.6762	81.4574	85.112	89.7465	93.1114	102.029	120.394	122.914	131.913	127.776	140.669	197.945	104.276	69.731	60.6576	62.9101	59.3569	69.0508	69.2193	85.0417	90.3961	103.898	99.3715	109.836	109.244	114.644	118.256
721	CAOG_04715	190	1727	1917	1927	434	2	2	G1	Paneukaryotic	NA	NA	NA	83.596	69.4311	61.7361	56.9026	60.5705	55.5156	57.4762	54.8851	56.6833	60.1638	68.5108	65.5632	69.7362	72.566	67.8478	63.1547	76.4434	61.2329	59.1342	56.3397	51.4117	50.0022	54.4157	55.5877	57.628	57.9047	59.0892	64.6018	67.0638	67.0217	65.923	72.7559
723	CAOG_05055	1561	360	1921	390	612	1	1	M	Paneukaryotic	NA	YGL010W	O13737	179.692	161.867	134.784	134.823	149.557	181.827	195.887	221.519	235.195	252.434	277.52	292.989	321.539	332.524	329.189	318.64	187.513	185.151	150.835	153.997	157.901	178.157	188.215	187.79	215.172	241.693	266.764	286.636	302.937	292.786	287.429	314.593
724	CAOG_02172	350	1572	1922	2030	1556	2	1	G1	Paneukaryotic	ENSG00000135297	YGL236C	O13670	10.6017	8.65387	8.43972	7.52093	7.75994	7.84051	7.91389	7.01001	7.19795	8.10638	8.55993	9.16234	10.3456	9.91586	9.68846	9.55427	8.56317	8.82715	7.0459	7.80574	6.64413	7.35772	6.94562	8.05217	7.97932	7.62243	9.28721	9.33661	10.9075	10.2662	10.1222	11.0608
725	CAOG_06591	1561	363	1924	976	1625	2	1	G1	Paneukaryotic	NA	NA	NA	62.3024	49.2109	41.8637	44.6644	44.1438	45.1257	44.6301	46.3809	45.7701	46.1717	51.955	55.6716	61.4027	63.9284	66.1286	66.6159	66.2388	44.1681	36.5645	43.2479	42.0529	43.7044	46.3983	43.6987	45.2909	49.6684	52.8639	63.6283	58.5763	65.5538	71.7138	73.3394
727	CAOG_02142	453	1472	1925	1647	2028	2	1	G1	Capsaspora	NA	NA	NA	7.30852	7.82537	6.87165	6.10563	6.4136	6.16488	6.65938	6.54333	6.85195	6.58803	6.99832	7.10744	7.60837	8.05519	7.57862	7.74179	6.30031	6.504	6.61313	6.22794	5.91472	6.36942	6.15446	6.16185	6.74602	6.64057	7.35073	7.51857	7.27415	8.01569	7.74926	8.23473
728	CAOG_01170	891	1043	1934	1043	1692	1	5	M	Paneukaryotic	NA	NA	NA	2.26655	3.84154	4.62591	4.7753	5.44505	6.24719	6.5123	6.11111	6.2399	7.20793	7.3275	7.49691	7.04948	7.44038	6.2976	5.79904	1.63878	2.72962	3.65569	4.21581	4.47235	5.18652	5.01424	5.01712	5.99572	5.29813	5.81419	5.50536	5.89035	5.49982	4.89062	5.30521
729	CAOG_05818	1317	626	1943	1337	1689	1	5	M	Paneukaryotic	ENSG00000109118	NA	NA	11.3842	9.8578	9.73659	10.8418	10.0914	10.4524	10.9836	11.3507	10.6394	12.8723	13.32	12.8664	13.6152	13.6286	13.1747	12.71	9.98212	8.45916	8.83949	9.31584	10.354	10.2402	10.7115	10.3424	11.2631	11.0378	11.6248	11.4834	12.0008	11.6114	11.8719	11.4665
729	CAOG_08617	1561	382	1943	466	1089	1	1	M	Paneukaryotic	NA	NA	NA	8.82219	7.2205	6.97369	6.52179	7.33066	7.77451	8.68891	9.52497	9.9576	10.0465	11.4821	11.3921	12.587	13.4336	12.0145	12.3398	6.53236	5.61066	5.72812	6.05979	6.3374	7.54046	8.00888	8.59537	9.36605	9.27711	9.47901	10.4914	10.2287	11.4535	12.2417	11.8464
731	CAOG_02755	453	1494	1947	1510	796	4	2	G1/S	Capsaspora	NA	NA	NA	154.029	154.36	131.776	132.586	124.636	131.846	115.929	132.491	119.097	137.28	137.598	143.088	154.549	160.102	151.604	164.183	157.215	155.998	144.85	138.087	126.212	127.918	121.369	116.093	125.268	134.845	134.927	144.761	158.396	142.637	151.224	155.452
732	CAOG_07701	453	1495	1948	401	2021	1	5	M	Paneukaryotic	NA	YIR042C	NA	22.2198	24.9794	26.8736	25.067	33.3343	41.9109	50.722	53.2962	53.5897	54.8314	48.6924	54.0367	47.9161	43.4234	40.404	42.5047	17.6211	23.7726	24.8227	22.3699	30.1515	40.009	45.59	38.9098	43.7796	43.428	43.3216	39.3808	42.5065	38.3458	39.8092	33.0967
733	CAOG_00059	583	1366	1949	521	693	1	5	M	Paneukaryotic	NA	NA	NA	15.5411	15.4137	12.7476	12.7608	14.7246	15.0688	16.0846	14.3015	16.2701	16.7148	17.8648	17.134	18.1144	18.2078	17.1197	16.3745	13.7032	11.6853	10.9073	11.7576	12.8976	12.8434	13.7697	14.5663	14.7517	14.762	16.2438	16.086	14.7918	16.6655	14.8978	14.8762
734	CAOG_01547	743	1208	1951	689	740	3	5	G2	Paneukaryotic	ENSG00000166224	NA	NA	41.6723	52.88	58.5413	64.5444	66.0739	76.8324	90.1245	86.4202	86.3904	79.1989	82.9533	73.5576	74.7675	75.7132	70.5262	64.0995	40.7468	40.6242	47.3747	52.9936	53.8885	68.1257	76.1795	84.5431	83.3814	74.7668	74.6223	75.2755	68.002	74.2399	68.0547	65.8684
735	CAOG_05015	891	1067	1958	2217	1442	4	2	G1/S	Capsaspora	NA	NA	NA	3.29353	2.24121	1.47047	1.1655	1.21712	1.08062	0.921163	1.21309	1.08531	1.0652	1.72567	1.18201	1.75043	1.65237	1.78498	1.9501	2.35448	2.06853	1.34113	1.12822	0.865531	0.658402	0.998428	1.14439	0.930164	1.30777	1.21348	1.56805	1.48181	1.64714	1.85565	1.5638
737	CAOG_06189	891	1070	1961	313	533	2	2	G1	Capsaspora	NA	NA	NA	192.801	152.828	132.01	110.213	88.4536	87.8034	89.5839	99.8461	108.644	116.062	120.02	133.532	132.592	137.127	159.8	145.377	162.16	158.039	122.082	103.922	89.3943	87.798	99.3407	128.203	117.204	125.67	136.902	149.072	164.026	157.509	181.481	168.289
738	CAOG_02865	1317	648	1965	1331	337	1	5	M	Paneukaryotic	NA	NA	NA	63.5731	66.871	58.05	64.7439	68.7604	83.0101	98.8974	102.682	114.369	100.428	117.206	125.437	125.19	132.487	122.831	124.068	72.1858	65.7441	65.262	67.9204	73.4208	84.618	93.5483	108.296	114.372	123.414	130.308	136.36	122.62	130.29	129.887	121.489
739	CAOG_08357	453	1514	1967	2380	489	4	2	G1/S	Paneukaryotic	NA	NA	NA	32.5359	26.8749	23.942	20.0642	17.4719	15.9553	14.7888	12.6905	13.3874	12.4201	12.0505	13.2986	12.954	15.7532	11.8636	13.1255	26.1232	22.9486	21.2645	18.1324	16.5911	13.8778	12.2981	12.2791	11.4111	10.9641	12.0044	12.4673	13.1427	11.4014	13.2067	13.4648
740	CAOG_06858	273	1703	1976	389	853	1	1	M	Capsaspora	NA	NA	NA	2.59585	1.60349	1.56898	1.18614	1.13255	1.31597	1.64475	2.12442	2.47421	3.48189	4.01692	2.67881	3.64963	4.08718	4.05846	3.53633	2.19238	1.99765	1.21029	1.25072	1.29141	1.38888	2.08087	2.01833	2.61091	3.38945	3.82408	3.35528	4.1882	3.33183	3.64377	3.53309
741	CAOG_06941	743	1234	1977	1551	1189	3	4	G2	Capsaspora	NA	NA	NA	51.9689	43.4275	53.9554	57.5759	60.7119	71.6966	68.0389	62.2904	59.2542	60.8921	61.944	52.0505	53.6137	55.7621	49.1119	48.4346	47.9189	40.9556	49.1383	60.6758	61.682	67.1937	70.9397	63.9422	59.6187	54.8174	55.4642	53.7449	52.1473	49.2513	46.6347	54.06
743	CAOG_03821	350	1630	1980	2058	1334	1	5	M	Capsaspora	NA	NA	NA	5.97871	4.02661	5.59953	5.87485	7.39205	7.75317	8.39365	7.57037	7.01817	8.94939	10.1488	8.78667	8.23042	9.47131	7.76064	7.57969	5.54393	4.70109	4.84983	7.66853	7.61249	7.27232	8.43375	7.75604	9.3467	8.89202	9.81015	8.47569	10.4137	8.22977	7.32412	7.19118
743	CAOG_07515	1073	907	1980	422	498	1	5	M	Paneukaryotic	NA	NA	NA	6.84287	5.16207	5.05302	6.0722	5.95555	6.63222	11.0347	11.2464	12.579	15.5992	16.6383	15.932	17.3979	18.9672	13.08	13.1921	5.42981	4.58152	4.92302	4.77782	6.4676	6.76694	8.5434	8.5671	11.6919	13.5363	15.5791	14.0462	14.7571	14.6984	11.4441	12.5047
745	CAOG_00456	350	1635	1985	527	2384	4	2	G1/S	Paneukaryotic	ENSG00000107949	YDR361C	O74907	24.9729	21.7662	23.1563	19.9765	19.2578	19.2426	18.2715	17.5239	16.6392	17.7119	17.7861	19.336	21.8031	22.9663	21.4145	22.9306	23.3083	17.9707	21.3867	18.349	18.2459	18.5347	18.0262	18.4175	19.645	19.3514	20.882	21.4535	22.606	23.147	22.1939	25.2409
746	CAOG_00248	743	1245	1988	1089	790	1	1	M	Paneukaryotic	ENSG00000105135	NA	NA	119.789	129.906	115.799	113.806	112.139	118.079	126.531	126.046	133.076	122.502	136.715	137.595	147.93	156.776	150.521	137.922	115.201	116.015	107.019	106.861	100.045	115.019	119.69	128.104	125.06	127.958	133.844	141.476	135.448	143.597	147.154	139.847
746	CAOG_03824	350	1638	1988	1733	517	3	4	G2	Paneukaryotic	NA	NA	NA	13.051	18.7791	16.1857	16.2504	16.3869	19.2161	19.1271	20.1562	19.5879	20.1746	18.8171	18.1033	17.7044	18.436	16.8084	15.1332	11.2382	16.5379	17.2394	16.7904	18.3268	17.8436	19.0024	20.5348	19.0383	18.2829	18.9603	17.7664	16.9786	15.6633	16.7316	15.6533
748	CAOG_00429	583	1406	1989	476	1697	2	1	G1	Paneukaryotic	NA	NA	NA	29.6484	26.7354	23.7389	21.5876	24.8921	24.6708	25.3997	27.1471	27.852	30.5789	33.3089	32.2578	34.1918	35.0202	33.342	36.686	25.1628	22.519	22.1207	20.5316	19.2685	21.6893	23.4533	21.6108	23.3939	22.1705	25.1995	24.2838	28.3736	25.7277	27.255	28.2327
748	CAOG_04562	1317	672	1989	757	398	4	2	G1/S	Paneukaryotic	ENSG00000078369	NA	NA	5.33292	2.99081	2.40835	1.50978	1.2619	1.39647	1.33082	1.76097	1.36717	2.3163	1.9613	2.30155	2.46279	3.61798	3.84151	3.88877	5.51495	3.29795	2.22105	1.48121	1.14471	1.38501	1.47973	1.65086	1.79608	2.40771	2.31772	2.6671	2.7144	3.40498	3.39881	4.20591
750	CAOG_05777	743	1251	1994	1282	180	1	5	M	Filozoa	NA	NA	NA	9.77776	10.0882	9.57171	10.1243	12.3481	12.0574	14.5907	14.972	17.737	17.0844	19.4821	16.632	18.8182	18.1191	16.341	16.3674	8.32067	7.76055	8.35392	9.58151	10.2008	12.4872	13.3898	13.6442	15.9516	15.7741	16.8336	16.107	14.9278	15.0163	13.4397	12.7585
751	CAOG_00232	891	1105	1996	430	2113	1	1	M	Paneukaryotic	ENSG00000104142	YLR148W	O74925	30.608	30.0694	25.5293	25.5644	27.4428	28.8325	29.966	29.0263	30.0639	31.7967	33.8341	32.1954	33.5911	34.9424	33.8774	31.2181	25.4218	25.1319	22.7338	24.659	26.4781	26.2496	28.3972	28.4774	29.1269	27.0327	30.1823	29.563	30.9122	29.4601	30.5068	31.6268
752	CAOG_06832	453	1549	2002	794	1214	3	4	G2	Paneukaryotic	NA	NA	NA	66.2799	75.6412	83.3575	84.0133	86.7041	91.1872	92.9569	96.9609	91.2538	103.537	104.598	90.5117	89.9883	91.1928	82.4594	85.4019	61.1144	72.433	81.8782	80.3898	83.0523	85.3588	95.087	97.5281	100.153	92.7404	88.7953	89.7234	91.1503	85.2772	80.8818	88.0223
754	CAOG_00308	891	1114	2005	719	1451	4	2	G1/S	Paneukaryotic	NA	YBR229C	Q9US55	129.57	107.691	95.4895	85.7952	83.0099	79.9806	73.7879	68.1843	65.8941	63.1074	65.597	67.5215	71.9173	71.5322	70.2281	71.2146	127.375	104.644	92.9165	85.6362	76.899	77.2491	74.1308	74.0684	67.8984	65.0116	66.538	68.7674	63.043	69.3773	71.943	67.8764
754	CAOG_08599	453	1552	2005	1679	1015	2	1	G1	Paneukaryotic	NA	NA	NA	21.6752	17.9888	21.5624	18.8322	18.5967	18.33	17.1501	17.4637	18.0296	20.2344	19.519	19.1425	20.5448	22.9178	21.9905	21.7627	20.3493	17.3972	18.4077	18.031	17.539	16.8062	17.0817	16.0803	17.4288	17.8254	19.2441	19.7661	20.5872	19.9142	20.5793	22.2646
756	CAOG_02443	453	1553	2006	1163	2202	2	1	G1	Paneukaryotic	ENSG00000133316	YGL111W	O94698	16.1251	17.0848	15.577	15.1772	14.9483	14.8173	13.1676	14.4323	13.801	13.0253	14.4558	14.1514	16.1856	18.7444	16.7921	18.7415	15.7217	16.3088	16.883	15.7573	14.8051	14.9218	15.3566	12.0736	14.0346	15.9987	14.5202	15.5855	16.3003	18.0318	18.9754	20.8618
757	CAOG_09180	350	1660	2010	575	756	3	4	G2	Paneukaryotic	NA	NA	NA	63.6113	63.6251	61.0782	68.559	75.0733	91.4742	92.198	92.3096	80.4448	76.6243	73.3641	68.8636	62.9032	63.0682	63.018	59.8992	57.4019	59.085	56.4024	66.2227	75.2754	89.7254	93.0692	100.153	85.623	77.0353	77.9941	71.3011	65.8506	63.153	67.7294	60.9547
758	CAOG_07681	350	1666	2016	457	367	1	5	M	Paneukaryotic	ENSG00000183955	NA	NA	3.05378	2.41109	2.45408	3.32243	6.59795	7.11528	8.69692	8.17599	11.1271	12.3597	12.6464	12.1596	12.5731	11.1642	7.06186	8.99425	3.3839	1.80396	1.69051	3.40024	4.45318	5.54242	8.38077	8.4041	10.3521	10.5	10.1753	9.27545	10.2785	8.79308	6.56527	7.91155
759	CAOG_05293	891	1128	2019	987	1068	2	1	G1	Paneukaryotic	NA	NA	NA	109.141	63.2479	39.0966	39.9366	45.0299	44.7413	50.7351	60.6399	66.2604	78.1004	78.0157	84.7781	88.5721	91.8444	81.3225	79.223	106.038	58.8334	36.2953	35.202	40.4984	42.9493	43.5194	41.2613	48.9914	55.2575	57.2586	66.571	66.9458	68.7874	67.3884	64.1961
759	CAOG_06210	891	1128	2019	861	591	1	1	M	Paneukaryotic	ENSG00000214530	NA	NA	112.915	107.281	97.8774	95.1017	103.833	106.996	117.464	115.972	125.06	128.377	119.538	133.741	139.185	145.98	137.208	138.733	115.918	119.153	91.2995	94.7228	107.183	110.609	113.859	125.487	139.074	128.763	140.137	142.115	154.129	140.024	135.787	141.089
759	CAOG_06975	1317	702	2019	691	438	4	2	G1/S	Paneukaryotic	ENSG00000104980	YIL022W	O60084	47.5117	46.2869	38.2467	31.0982	32.0166	30.2332	30.4763	30.3292	32.0558	30.7613	33.9166	38.5174	38.9057	43.1519	41.3851	43.0873	46.8461	42.8027	36.4583	31.5757	28.7737	28.9569	32.4769	31.1796	33.105	35.0968	37.4339	37.2398	40.6113	42.1559	43.8072	47.8371
762	CAOG_05543	1073	948	2021	717	472	2	1	G1	Capsaspora	NA	NA	NA	43.3068	32.7681	31.1487	25.3325	25.9947	27.4572	26.4457	28.1771	29.0942	27.4454	32.9253	35.5207	37.3121	40.6857	40.8714	43.7732	36.6481	28.3964	27.7262	26.4602	24.2607	26.8814	25.7666	32.2007	31.6222	31.7335	35.8334	38.3519	39.1962	40.9649	44.2501	51.3333
764	CAOG_05433	453	1569	2022	1321	1438	4	2	G1/S	Capsaspora	NA	NA	NA	11.032	8.35108	7.86067	6.98368	6.97554	6.13957	6.42184	4.82832	6.0167	5.50984	6.77492	7.05671	6.10124	8.0325	7.88345	7.11007	9.29414	8.66266	7.28848	7.45818	5.84934	6.5136	6.27082	5.16069	5.46346	5.09638	6.164	4.80337	6.04352	6.24551	6.67332	8.23028
765	CAOG_07744	350	1674	2024	1226	2051	4	2	G1/S	Paneukaryotic	ENSG00000167799	NA	Q92350	9.73474	8.70456	8.07108	7.75157	8.5944	7.99295	7.4244	7.37251	6.66256	7.43202	6.22866	6.26033	7.17899	7.10977	7.45821	7.4918	8.32306	9.42334	7.8542	6.7382	6.90719	6.46574	6.15968	6.5806	6.26116	5.89784	5.6567	7.32176	6.0093	6.89497	6.77636	7.42172
768	CAOG_01988	350	1680	2030	594	355	1	5	M	Paneukaryotic	NA	NA	NA	34.5497	29.4675	32.8051	35.4363	39.3728	43.8862	50.8786	45.3126	52.3678	57.4098	57.0423	50.5349	54.3129	56.6348	44.0664	43.81	26.0967	26.5175	34.1775	37.2216	39.8527	43.0798	53.648	55.7412	59.5521	59.2173	61.752	56.3388	59.5033	55.182	47.8657	53.7306
769	CAOG_08894	1073	958	2031	1488	1052	4	2	G1/S	Paneukaryotic	NA	NA	NA	22.2567	14.3961	12.6803	10.6285	10.1919	10.5082	11.2761	10.7295	10.1253	12.1774	12.2708	12.4512	13.7974	14.546	14.1519	12.7947	18.5585	13.108	11.4799	10.0036	9.55776	10.1482	10.104	11.1408	11.8033	10.7483	12.0334	12.4453	13.1012	12.6327	13.8233	13.6917
770	CAOG_04255	891	1141	2032	400	862	4	2	G1/S	Paneukaryotic	NA	YLR383W	P53692	41.1185	35.6279	30.0437	22.8222	21.7695	22.6312	21.7861	21.9344	22.0503	23.0465	24.1583	25.7669	28.6013	31.5251	31.7662	31.7637	34.9749	33.0675	27.7214	23.3312	21.1822	19.8739	20.2544	22.4484	21.7521	19.9723	22.0259	24.563	26.4103	27.9472	31.5935	32.0913
771	CAOG_01175	1073	961	2034	696	1909	2	1	G1	Capsaspora	NA	NA	NA	83.0389	65.7404	55.9957	53.8899	46.2053	54.9392	52.0951	56.519	55.949	58.9069	61.7449	68.5466	66.0379	71.2164	70.4315	72.0875	82.889	65.7169	64.5754	58.7114	54.4116	57.7649	61.6064	62.3591	66.143	75.9537	70.4619	70.9807	72.6556	71.2539	75.2018	73.0145
772	CAOG_05386	891	1144	2035	645	527	4	2	G1/S	Capsaspora	NA	NA	NA	14.5108	7.86071	4.76602	3.73652	2.90896	3.2975	2.87163	3.16112	3.638	3.57203	4.77892	4.59267	5.27076	6.26824	5.91323	7.03034	15.056	7.79821	3.91715	2.91104	2.89227	2.51125	2.61219	3.40451	3.64886	4.21343	5.07623	5.15765	6.29316	5.93617	6.04289	6.20865
773	CAOG_05280	583	1455	2038	1231	1415	1	5	M	Paneukaryotic	ENSG00000124786	NA	NA	10.3269	11.0038	10.8155	10.9978	12.7563	13.7764	14.5108	13.8917	14.749	16.5992	14.2379	14.6471	14.9033	14.5417	12.5283	12.3331	8.94175	9.88439	10.1004	10.5498	11.7874	12.7815	13.9039	14.3802	16.044	14.94	14.6192	14.6829	17.2195	12.9501	14.1863	14.3594
773	CAOG_08046	350	1688	2038	1351	882	5	3	S	Paneukaryotic	ENSG00000007541	YGR216C	O14357	72.6364	87.9806	86.3774	81.4847	86.2686	85.5822	73.9267	83.0032	68.1285	69.4857	66.7807	63.0234	54.3974	56.1366	58.5844	53.5242	67.4498	76.569	87.7368	88.7968	85.9655	89.9202	75.8846	85.029	71.2863	64.287	63.7136	65.5806	55.2076	53.9465	63.0419	57.3989
775	CAOG_01441	891	1150	2041	1377	561	4	2	G1/S	Paneukaryotic	NA	NA	O42644	171.411	112.785	93.4013	73.5779	66.4586	58.8853	59.5361	57.8305	64.2863	62.0475	66.4746	70.3666	77.459	76.0318	73.1624	74.1384	166.494	99.9163	82.5775	68.4647	56.0503	56.1596	53.8415	58.3569	61.306	62.5254	64.9307	71.3566	71.2408	72.6008	77.0712	75.5477
775	CAOG_07260	1814	227	2041	824	414	1	1	M	Paneukaryotic	NA	NA	NA	56.3796	40.3815	33.8571	32.8644	37.9623	41.0235	50.2728	47.671	51.0655	54.2909	63.2271	59.8872	68.5836	73.4572	74.1688	78.6772	49.0434	34.8328	27.1703	30.3398	34.6376	38.8138	43.523	48.6906	50.5957	52.9723	57.6793	60.0473	62.2025	71.0167	73.5324	76.8871
779	CAOG_01246	1317	729	2046	1087	624	1	1	M	Paneukaryotic	NA	YGR286C	O59778	19.015	14.4247	15.0521	15.4118	15.9348	17.7185	19.4658	21.2487	21.1783	25.0019	24.5469	27.5746	29.3346	29.8643	28.3856	28.5424	19.0113	13.7066	12.5363	13.8044	15.7855	15.556	18.2284	18.5587	21.6703	22.8357	23.0704	23.8504	27.9125	27.1222	24.925	27.5414
779	CAOG_03286	1073	973	2046	767	1320	2	1	G1	Paneukaryotic	NA	YMR203W	O13656	180.725	146.77	143.892	133.937	125.579	126.207	130.86	125.405	133.754	126.214	144.514	143.039	158.164	163.293	165.765	169	208.316	143.666	149.821	143.596	127.469	135.226	144.076	160.69	152.939	158.317	164.694	174.07	164.846	191.696	203.064	208.099
781	CAOG_03567	891	1158	2049	956	1581	4	2	G1/S	Paneukaryotic	NA	NA	NA	8.00559	4.34504	3.46526	2.59584	1.7905	1.88443	1.74838	2.53073	2.69491	1.87317	2.57026	2.88551	2.97658	3.87088	4.13263	4.09985	7.00947	3.50645	2.85657	1.82046	2.07172	1.94647	1.51936	1.35753	2.26203	2.16352	2.16799	2.44219	3.54352	3.33559	2.97843	4.22178
782	CAOG_06554	1073	977	2050	459	663	2	1	G1	Capsaspora	NA	NA	NA	415.125	353.974	300.534	279.871	272.346	268.832	303.826	317.25	325.171	316.931	348.044	371.729	385.045	412.622	417.917	448.664	438.391	374.256	311.208	304.78	288.234	311.68	325.664	393.493	383.428	386.255	409.839	423.503	429.635	460.829	484.586	490.008
783	CAOG_03002	350	1703	2053	1362	1569	4	2	G1/S	Paneukaryotic	NA	NA	NA	2545.93	2689.11	2574.5	2641.95	2495.73	2417.3	2490.56	2436.68	2419.26	2120.45	2400.45	2298.82	2419.07	2452.42	2559.42	2606.69	2972	2992.68	2881.88	2871.91	2800.51	2819.28	2738.36	2574.12	2676.24	2654.83	2680.14	2720.07	2621.35	2760.5	2787.57	2757.31
784	CAOG_07328	891	1165	2056	1394	187	3	4	G2	Paneukaryotic	ENSG00000110619	YNL247W	Q09860	60.1404	53.0278	47.8637	54.1684	65.9087	74.8391	78.6514	73.0355	72.8101	76.3156	74.6756	67.2394	65.5205	62.1372	57.6614	51.1229	52.1582	45.529	44.9529	52.7582	61.4703	71.7493	72.6657	73.6003	73.2394	67.7275	67.4142	65.5759	65.0446	61.1338	57.5657	53.4469
785	CAOG_09465	350	1710	2060	583	962	1	5	M	Capsaspora	NA	NA	NA	4.51169	0.612872	0.444499	0.846649	3.13233	3.94639	5.07538	5.87795	8.22134	6.86828	9.30215	9.97091	6.3328	9.52595	6.11252	6.51255	4.60148	1.1571	0.786684	0.983517	1.62241	4.51474	5.62289	5.09909	8.26519	8.44485	10.9356	7.5175	7.36285	8.76631	4.1685	4.42396
786	CAOG_03205	891	1170	2061	970	311	3	4	G2	Paneukaryotic	NA	NA	NA	17.0813	14.251	16.1975	15.7183	18.9107	23.6872	28.5571	31.243	27.1811	28.801	27.1823	22.1321	22.6955	20.2245	18.6151	19.2155	15.5185	14.6746	11.8552	17.0437	17.9269	23.968	28.2246	29.2875	26.4205	25.0804	24.4399	23.4266	20.4611	19.6004	18.2999	18.254
786	CAOG_05963	1073	988	2061	1476	395	1	5	M	Paneukaryotic	NA	NA	NA	85.4843	85.1615	98.0439	96.6517	101.456	96.5262	104.037	105.159	108.738	120.271	117.718	118.29	118.026	117.667	109.65	109.707	75.9135	71.2605	81.6423	87.3458	83.9777	85.5052	89.6272	98.752	101.665	102.874	103.494	106.643	112.869	106.341	102.38	96.1217
788	CAOG_05377	1317	745	2062	474	1291	2	1	G1	Paneukaryotic	NA	NA	NA	45.8308	42.2843	38.4658	38.2548	36.8693	38.7495	38.78	38.5067	39.1701	39.5376	41.0637	42.5109	45.2077	46.749	47.6573	46.4563	48.0599	40.2378	37.8138	37.2171	36.8244	40.3315	40.0157	41.0081	43.8765	43.2511	44.4954	45.6595	43.9977	48.7502	49.2453	49.3593
789	CAOG_07720	453	1612	2065	1822	1082	4	2	G1/S	Paneukaryotic	NA	NA	NA	124.5	112.412	82.0228	53.8343	50.8484	50.7341	51.945	46.4792	49.5431	50.5326	57.4605	57.3356	63.4861	61.3264	59.8382	61.2301	120.964	111.785	81.9221	59.0701	55.739	52.3225	54.4146	48.0608	51.3346	55.4953	51.2261	54.3823	61.7914	63.6983	59.4979	66.1783
789	CAOG_07854	891	1174	2065	1473	1737	1	5	M	Capsaspora	NA	NA	NA	7.41966	5.10308	4.18692	5.43134	6.03026	7.21771	8.96326	8.50864	8.86112	7.97507	8.81212	8.37903	7.92746	7.65718	5.72706	6.84001	4.16197	4.2521	3.26331	4.25917	5.2001	6.46196	7.52789	7.59558	8.20439	7.65293	6.63888	7.01692	7.08745	7.25009	5.78246	6.07407
791	CAOG_00380	1073	995	2068	468	947	2	1	G1	Paneukaryotic	ENSG00000154803	NA	NA	9.48383	7.12062	6.53124	6.21875	7.15195	6.26662	7.41862	7.24045	8.0681	8.96369	9.6864	9.64486	10.745	10.902	10.8858	9.75304	7.35578	5.94299	5.94523	5.17562	5.74225	6.86423	7.2534	7.33374	7.2173	7.46095	8.80532	7.82377	9.59002	9.25975	10.1124	10.3216
791	CAOG_02785	891	1177	2068	1117	139	3	4	G2	Paneukaryotic	ENSG00000143374	YIL078W	P87144	178.563	175.799	167.431	178.549	223.537	244.954	254.893	250.669	243.255	221.508	223.102	207.618	205.964	195.458	189.604	171.55	162.488	150.802	154.773	168.375	195.284	227.283	237.363	239.067	229.898	209.742	209.154	204.363	191.491	188.182	185.273	175.288
793	CAOG_00007	1073	997	2070	578	1180	1	1	M	Filozoa	NA	NA	NA	50.0364	49.611	38.8697	35.4604	39.2283	41.2829	45.2197	48.8238	51.559	51.2808	58.4201	57.6787	57.872	63.1379	64.0981	60.7538	46.7869	47.1165	40.842	40.3548	38.1591	45.412	46.9494	52.3251	53.6414	51.104	59.8925	62.6884	56.8633	62.407	68.8911	62.6648
793	CAOG_03948	1073	997	2070	740	571	1	1	M	Paneukaryotic	NA	NA	NA	14.1282	14.1674	8.57999	9.60914	11.358	11.2197	12.6739	12.9278	13.1175	14.4211	16.5286	15.5267	15.9982	17.2917	16.6999	16.8777	12.5231	12.7389	8.97311	9.47979	10.1716	11.2144	11.985	12.2777	13.1921	13.9821	13.6937	13.7734	14.0959	16.9399	15.3016	14.7516
795	CAOG_02868	350	1721	2071	1875	1345	2	1	G1	Paneukaryotic	NA	NA	NA	31.4488	26.453	28.8474	24.8614	26.091	23.7717	24.8678	24.6772	27.7114	26.9368	25.3011	33.7543	34.5605	35.1852	30.7606	30.2137	28.1364	24.0456	24.9677	23.6922	21.5914	18.655	20.442	20.9929	22.9525	24.9261	22.4144	27.5111	30.194	28.1236	31.128	23.7578
796	CAOG_03552	350	1722	2072	1135	178	1	5	M	Capsaspora	NA	NA	NA	32.21	24.7573	20.3207	20.0193	23.9405	26.2454	33.2838	28.4706	33.6917	35.9277	35.731	34.6294	36.7922	36.8878	30.6761	29.6333	29.1488	18.3929	17.8534	18.2135	20.7823	24.8318	29.7603	32.2708	35.3033	34.8091	36.9872	35.7952	33.2899	35.6073	31.2648	29.2473
796	CAOG_06424	453	1619	2072	808	462	5	3	S	Paneukaryotic	ENSG00000013364	NA	NA	403.141	431.642	503.997	493.834	468.863	480.421	517.506	500.53	496.102	439.411	432.961	378.491	348.102	312.286	279.56	243.619	388.509	383.198	437.333	448.804	397.487	450.393	461.618	522.206	468.121	407.806	389.528	356.511	307.275	289.903	262.982	227.824
798	CAOG_07441	1073	1e+03	2073	224	1218	1	5	M	Paneukaryotic	ENSG00000148798	NA	NA	11.391	10.5423	9.7454	10.073	10.0236	10.8108	10.8968	10.9273	11.1696	11.2886	12.2803	12.1311	12.5297	13.4204	11.7789	11.5918	9.2765	8.97428	8.90555	9.79779	10.0543	9.7376	10.9136	10.6617	11.4972	11.2108	11.5714	11.8158	11.9308	12.1719	10.8037	11.4116
799	CAOG_08195	453	1621	2074	2121	269	1	1	M	Paneukaryotic	ENSG00000120860	NA	NA	45.7967	36.5073	40.4871	37.1161	41.4056	36.7321	40.1459	40.2208	42.7393	41.6919	45.7674	48.637	47.7562	47.173	48.6609	45.8373	46.124	41.771	38.0218	37.5506	40.5362	42.4867	44.577	45.2333	46.6764	46.8037	48.8717	49.0625	54.735	46.9539	43.8479	41.9594
800	CAOG_04490	1073	1003	2076	789	1095	1	1	M	Paneukaryotic	ENSG00000163468	YJL014W	O74341	110.255	98.6701	93.5553	96.4811	99.796	102.971	106.032	100.7	105.406	107.421	120.696	112.627	122.624	121.201	116.375	111.807	99.4512	93.2598	92.0581	95.9699	95.4832	99.4365	101.899	105.386	107.955	104.031	112.89	112.945	113.169	117.853	116.841	121.318
800	CAOG_06454	1814	262	2076	960	1150	2	1	G1	Paneukaryotic	NA	YMR062C	O94346	73.4353	49.4139	42.2083	43.3678	49.3092	49.1145	52.1166	51.4885	54.0923	61.1752	63.0755	63.1775	67.3574	78.3236	72.5337	76.7195	74.8082	53.9299	49.0573	46.4688	50.7536	52.4623	55.3732	60.1101	61.7856	61.4375	64.719	70.8732	67.0924	74.4431	77.8786	85.139
802	CAOG_04292	1317	761	2078	638	617	2	1	G1	Paneukaryotic	ENSG00000057663	YPL149W	O74971	130.413	86.7998	82.8395	75.7541	75.0038	77.8392	76.4762	86.8753	90.6816	96.3097	100.409	103.408	105.684	107.991	107.549	109.422	118.38	85.7526	80.1011	77.3846	74.7686	73.9172	72.5187	80.2104	83.884	88.6214	93.1055	97.8078	98.9933	94.3019	99.5554	97.8604
804	CAOG_02938	891	1188	2079	1256	920	1	5	M	Paneukaryotic	ENSG00000254772	NA	NA	1103.8	1154.4	1208.47	1237.89	1450.24	1587.13	1789.16	1749.63	1786.45	1616.88	1772.3	1652.33	1678.76	1563.68	1572.28	1492.11	1085.39	1034.98	1076.38	1182.12	1266.62	1495.45	1623.42	1889.62	1764.47	1646.51	1685.83	1698.21	1591.59	1638.86	1597.04	1544.47
805	CAOG_03313	453	1627	2080	1157	613	4	2	G1/S	Paneukaryotic	ENSG00000227345	NA	NA	26.7661	19.9745	15.1462	12.1631	11.2853	10.5273	10.1045	8.84991	9.28668	9.01669	9.07469	8.74659	10.2134	11.4782	11.0893	10.2885	22.3397	15.3962	13.8493	11.6451	9.91865	9.04156	7.99963	8.33364	7.70748	8.44834	8.22306	9.00043	8.56803	9.82509	9.69089	10.0807
807	CAOG_02800	1073	1009	2082	843	552	5	3	S	Paneukaryotic	NA	NA	NA	1.31616	1.7508	1.78578	2.09922	2.16461	1.68587	1.9	1.543	1.53335	0.939958	1.36506	1.1618	1.0388	0.880339	0.687908	0.796599	0.765781	1.31852	1.50863	2.09949	1.51065	1.75133	1.6963	1.6424	1.18415	1.22656	1.16965	1.1409	0.978997	0.768979	0.630446	0.547773
808	CAOG_02626	583	1504	2087	1307	657	4	2	G1/S	Paneukaryotic	NA	NA	O74524	19.1478	16.6841	14.1088	12.2542	11.2221	11.3583	11.1169	10.7114	10.6729	10.8407	11.91	11.8949	12.033	12.6633	11.8942	12.212	20.2752	15.6609	13.861	12.3894	10.9348	10.9282	9.85485	10.9885	10.8679	12.0986	12.0042	12.522	12.6619	13.031	12.8133	12.9453
809	CAOG_07221	583	1506	2089	819	384	4	2	G1/S	Capsaspora	NA	NA	NA	1638.97	1359.95	1086.54	1190.41	1094.56	1096.12	1075.12	1059.71	1046.67	974.795	933.926	1065.3	1143.6	1356.98	1245.01	1586.16	2420.63	1756.19	1516.3	1491.35	1538.51	1446.84	1488.71	1409.73	1271.53	1325.9	1413.13	1426.34	1563.29	1648.66	1709.16	1865.55
809	CAOG_09573	583	1506	2089	819	384	4	2	G1/S	Capsaspora	NA	NA	NA	1638.97	1359.95	1086.54	1190.41	1094.56	1096.12	1075.12	1059.71	1046.67	974.795	933.926	1065.3	1143.6	1356.98	1245.01	1586.16	2420.63	1756.19	1516.3	1491.35	1538.51	1446.84	1488.71	1409.73	1271.53	1325.9	1413.13	1426.34	1563.29	1648.66	1709.16	1865.55
811	CAOG_00430	1561	531	2092	707	1433	1	1	M	Paneukaryotic	ENSG00000047249	YPR036W	O14265	96.9629	93.267	85.0291	86.0306	86.8208	86.7503	91.5838	91.4872	97.7626	109.941	109.695	109.731	114.454	116.609	114.473	112.827	83.4682	91.8342	94.2766	88.9445	91.5376	95.4251	98.4513	99.5106	104.941	101.532	110.751	111.713	117.409	114.402	117.475	125.232
811	CAOG_06611	583	1509	2092	342	1062	3	4	G2	Paneukaryotic	NA	NA	NA	29.4069	34.3813	30.2758	30.314	37.5939	44.7576	48.3908	44.5763	40.3405	37.3893	36.6538	33.469	28.8347	30.1289	26.7	22.3901	26.5632	29.5847	25.5684	27.5384	34.3014	44.4119	45.8431	49.0139	43.1676	36.9939	35.2594	34.3054	28.9322	28.0949	30.0269	25.9442
813	CAOG_02408	891	1207	2098	932	1672	1	1	M	Paneukaryotic	NA	NA	NA	32.8436	27.1758	28.8564	27.4207	26.2046	29.7099	27.1843	31.0489	33.9013	35.1215	35.5214	35.4534	39.961	39.6718	36.224	39.1364	30.5644	27.9651	29.8689	27.7061	28.2233	30.6147	32.534	29.9067	29.9534	33.1199	37.765	39.3524	41.526	42.5272	41.9963	46.033
815	CAOG_03001	891	1214	2105	739	719	4	2	G1/S	Paneukaryotic	ENSG00000132383	YAR007C	Q92372	197.133	138.232	117.147	95.8463	78.926	65.1483	58.2948	58.4319	61.3824	65.541	66.783	67.138	73.7226	81.8176	77.7413	77.4011	213.213	136.491	124.217	103.422	79.9649	70.7443	62.0373	58.6503	61.6792	66.081	71.43	72.5262	75.8117	80.3967	77.9303	74.6432
815	CAOG_06741	350	1755	2105	938	631	4	2	G1/S	Paneukaryotic	NA	NA	NA	34.1641	22.6188	20.9041	21.8063	22.1325	19.5972	19.8145	21.0227	21.0398	21.7648	23.0669	23.2419	24.1975	25.9647	25.6565	23.2875	30.1074	22.5683	21.3224	22.5075	21.9642	20.6963	20.901	20.2	20.6681	21.493	21.6656	22.9119	23.9452	25.5537	25.1563	26.4297
817	CAOG_00051	1814	294	2108	750	729	2	2	G1	Paneukaryotic	NA	NA	NA	141.93	96.9379	57.8714	46.6085	46.7679	53.513	55.9781	64.1683	66.5346	70.4174	76.2437	83.2813	90.952	93.9665	104.039	100.681	128.589	82.2775	46.2141	39.5971	41.0314	50.4863	51.6041	62.6571	66.4479	69.4219	80.5363	92.3172	88.7793	95.0421	109.384	98.0052
818	CAOG_06281	1073	1038	2111	1227	345	4	2	G1/S	Paneukaryotic	ENSG00000169189	NA	Q53EK2	28.5226	13.3269	9.77172	7.69435	7.31874	5.83504	6.2163	6.45693	7.61163	10.1317	8.46385	9.3061	10.4898	11.6837	9.69702	14.6633	27.9269	12.0957	9.05869	8.1424	6.20606	7.12556	6.80593	7.09115	7.41655	7.85769	8.11899	9.19064	9.77477	12.1856	10.2563	13.9225
819	CAOG_03546	2078	39	2117	606	654	1	1	M	Paneukaryotic	ENSG00000177156	NA	O42700	43.0037	30.5803	23.8326	26.7653	32.9647	36.2655	42.6856	45.6406	48.6445	52.712	58.351	65.0176	69.1606	70.6714	70.4075	73.5154	37.6339	26.3689	23.8526	22.9787	28.2452	33.7217	32.607	41.3498	44.9738	46.5852	52.0448	53.6031	54.8624	60.3406	61.7081	67.2255
820	CAOG_00209	2078	40	2118	670	1158	5	3	S	Capsaspora	NA	NA	NA	100.162	168.086	171.186	156.623	140.605	134.265	128.729	119.778	109.924	96.7418	93.7726	89.6853	87.8371	86.9992	78.8322	71.25	96.8072	139.58	145.603	139.269	123.21	120.829	120.987	123.078	104.395	92.5769	88.6555	87.3984	78.9102	77.1069	75.51	68.9451
822	CAOG_02042	2078	47	2125	734	770	2	1	G1	Paneukaryotic	ENSG00000103876	NA	NA	63.9614	31.7914	23.6799	24.8904	26.7626	32.3642	37.5582	46.1765	53.1201	52.7048	64.7902	71.1025	80.9687	88.7066	92.8124	95.5515	70.3205	30.5967	22.1005	23.362	25.7634	31.9909	37.7505	45.9507	46.8783	55.9161	63.9191	75.6902	69.4174	81.689	92.8336	91.5479
823	CAOG_05846	1561	566	2127	1058	727	2	1	G1	Filozoa	NA	NA	NA	132.744	93.472	82.3218	74.4095	76.3853	82.3818	78.6092	88.1343	79.6909	95.0824	96.1371	99.8063	104.58	114.225	111.249	119.097	126.98	100.441	85.993	71.8222	71.9751	76.9866	80.0656	87.2565	80.4342	90.4684	90.4508	91.5664	102.754	107.886	111.843	122.717
824	CAOG_01762	453	1675	2128	1079	1532	1	5	M	Paneukaryotic	NA	NA	NA	222.571	177.071	203.289	191.622	207.402	213.771	210.741	212.874	243.02	298.108	285.234	257.418	255.491	259.081	235.723	221.202	226.666	210.961	214.439	217.134	221.935	225.75	262.261	260.329	273.643	274.207	272.029	262.368	274.454	292.308	283.202	271.622
824	CAOG_07875	1814	314	2128	680	575	1	1	M	Paneukaryotic	NA	NA	Q9P544	628.938	601.846	564.612	578.428	636.409	741.136	965.896	1058.49	1272.18	1345.69	1592.42	1621.97	1657.45	1772.28	1757.26	1732.65	608.337	588.136	550.6	580.538	606.185	758.074	990.366	1415.08	1424.73	1475.24	1624.96	1783.04	1651.83	2035.54	2045.48	1962.64
826	CAOG_00313	453	1676	2129	1773	1026	1	5	M	Capsaspora	NA	NA	NA	19.2762	15.3099	15.9404	15.5039	17.4217	18.3014	18.1609	17.6082	19.0531	20.1238	21.9606	20.2432	19.8195	20.5349	19.1112	19.0309	14.9008	13.1591	14.6205	14.7486	15.2893	16.4332	16.6988	16.125	17.5226	16.762	17.2811	17.8342	16.7156	16.1012	16.4177	16.2634
827	CAOG_01590	583	1548	2131	1668	1980	4	2	G1/S	Paneukaryotic	ENSG00000167136	YJL208C	Q10480	47.605	40.3115	36.0777	36.9734	35.9177	36.1935	34.0372	35.6623	33.9503	32.1616	32.0303	34.6145	32.922	34.8896	33.7341	36.2298	43.0923	40.8983	38.8848	36.9792	36.8329	36.6111	34.6824	30.9103	32.3902	32.1794	35.8127	30.4796	35.7855	36.4963	34.1933	36.3833
829	CAOG_01185	2078	58	2136	1431	554	1	1	M	Paneukaryotic	NA	YGL012W	P36209	21.1847	16.6755	16.2676	17.3306	17.6317	18.1434	17.8969	20.217	22.8193	22.8062	22.5072	26.6945	28.5837	29.4374	34.1806	30.2366	21.4986	14.7883	14.2936	15.2808	15.3704	17.6677	19.2402	23.4433	23.6549	25.4316	26.0177	28.1167	26.4563	28.0617	35.3699	30.8738
830	CAOG_01761	1317	821	2138	826	1154	1	1	M	Paneukaryotic	ENSG00000164190	NA	Q09725	17.2362	12.9063	12.9457	13.0037	13.3403	13.0796	13.9979	14.8799	16.3961	18.149	20.8151	19.1249	20.1366	20.3251	19.8505	18.9192	13.3297	11.1049	11.2619	12.3255	11.6626	12.4223	12.5844	13.9154	15.103	14.5312	16.0712	16.5212	15.893	17.1139	17.4765	16.9875
832	CAOG_05832	453	1691	2144	1150	1798	1	5	M	Capsaspora	NA	NA	NA	4.60372	4.24998	3.42658	4.41677	3.8173	4.39327	4.82112	4.69347	4.91446	6.37996	6.07231	5.24816	6.46538	6.21671	5.57143	4.74125	4.53774	3.9427	4.07565	3.37519	3.53425	4.31928	5.99385	5.17791	5.36787	5.49179	5.14604	6.73498	6.74295	6.53525	6.25987	5.43854
833	CAOG_05332	453	1692	2145	197	1320	1	5	M	Paneukaryotic	ENSG00000170271	NA	NA	28.8475	29.0979	24.0435	23.4752	29.2847	31.089	32.2381	34.631	33.9169	37.3053	37.5545	35.5972	35.2564	34.9477	34.2651	32.1674	23.9778	24.3136	22.7784	23.1957	29.3554	29.7336	29.9011	25.0344	29.8332	30.9897	32.6582	31.7749	33.603	31.1485	29.0272	27.6103
834	CAOG_05173	583	1563	2146	843	1265	2	1	G1	Paneukaryotic	NA	NA	NA	142.39	131.428	126.358	103.731	99.156	99.0977	107.035	117.405	120.587	106.661	120.052	130.532	131.776	134.366	143.238	133.687	137.018	116.745	109.818	99.4321	89.7661	96.6996	101.167	115.504	112.709	109.1	127.713	130.875	120.527	134.5	142.621	134.395
835	CAOG_08486	453	1696	2149	2093	1114	1	5	M	Paneukaryotic	ENSG00000198837	NA	NA	3.35866	3.43067	3.15638	3.20866	3.25033	3.57876	3.36592	3.47293	4.06915	4.03693	4.63061	3.94955	4.07713	3.84334	3.29652	3.49392	3.09188	3.2181	3.27574	3.19708	3.27636	3.5861	3.63319	3.84741	3.90191	3.67241	4.28691	4.12378	3.71893	3.78469	3.47295	3.6631
836	CAOG_04369	1073	1077	2150	1007	841	1	1	M	Paneukaryotic	NA	NA	O60167	33.1852	29.2707	28.3336	26.1105	29.9679	31.7415	30.106	29.9189	32.0983	34.5675	36.5909	36.5106	37.1052	39.5149	38.2269	34.1992	27.3334	25.57	23.3796	24.236	26.261	27.6298	28.3831	32.3153	32.5876	33.9408	36.6884	34.8187	35.6617	36.2146	37.2406	36.5015
837	CAOG_03349	1073	1078	2151	1416	989	2	1	G1	Filozoa	ENSG00000178980	NA	NA	134.967	69.9587	69.8828	78.9724	88.7145	82.7435	89.0251	110.841	116.154	136.834	133.958	172.824	169.759	179.569	205.89	209.595	159.056	88.7312	63.1467	72.5542	68.4354	66.5397	64.34	78.3324	85.9464	106.663	120.542	144.302	166.61	154.26	176.361	156.72
838	CAOG_05968	1561	604	2165	616	485	1	5	M	Paneukaryotic	NA	NA	NA	38.8259	54.3248	49.1592	48.5861	57.4549	85.4157	145.209	216.656	309.299	407.636	418.457	490.23	502.287	511.208	475.46	458.667	35.385	48.4406	44.6031	40.8579	54.1102	78.156	127.378	165.236	245.702	329.793	366.963	392.152	403.921	416.803	385.203	362.742
839	CAOG_07307	743	1424	2167	850	214	1	5	M	Paneukaryotic	ENSG00000185813	YGR007W	Q9UTI6	99.8147	104.357	112.569	135.659	141.561	146.384	159.615	165.834	164.712	153.531	170.257	170.625	162.045	162.589	160.689	144.838	84.4719	89.2072	93.7297	109.46	119.6	137.635	148.063	165.013	161.004	162.593	159.085	158.678	154.119	151.951	150.389	147.603
840	CAOG_05859	453	1719	2172	697	530	3	4	G2	Paneukaryotic	NA	NA	NA	31.0159	30.5557	29.2213	32.481	33.4725	39.5201	41.7997	45.6941	36.6973	38.278	37.9419	35.2268	32.0892	29.6672	27.737	25.7092	25.7514	25.3995	23.7104	26.0049	30.1608	34.0538	33.6922	41.2283	36.404	37.882	34.4941	28.0187	27.6097	26.9129	27.1673	25.9976
842	CAOG_01609	743	1432	2175	1947	1072	4	2	G1/S	Paneukaryotic	ENSG00000182810	NA	NA	27.3041	19.2964	16.1736	15.1215	15.4996	13.9714	14.2926	14.1802	14.5557	15.4961	17.6702	16.2892	16.8563	17.7473	15.9676	18.4405	24.0652	18.572	16.1479	16.4334	14.9733	14.058	15.0138	14.158	14.9924	15.792	15.8498	18.3314	17.9386	18.4235	18.1657	19.5571
843	CAOG_04376	583	1593	2176	672	1564	4	2	G1/S	Paneukaryotic	ENSG00000106628	YJR006W	P87324	74.0182	42.3055	32.2578	22.5655	16.4125	16.489	16.1549	17.4872	17.5861	19.0171	21.1818	21.2572	23.9602	27.3996	27.027	24.2829	68.8893	38.4526	29.6516	24.0344	16.6776	15.1228	14.0044	14.118	16.9519	17.4667	19.0258	18.8122	23.4303	23.3765	21.9601	23.2332
844	CAOG_02472	891	1286	2177	701	295	4	2	G1/S	Paneukaryotic	ENSG00000128059	YMR300C	P41390	80.7723	81.9518	79.9306	61.304	55.6008	57.7528	58.1559	53.3876	54.795	57.4238	65.1397	65.8344	69.6898	72.1251	70.1727	73.8963	88.6413	82.4928	81.1026	68.4419	62.8661	57.8674	61.1323	60.4933	64.488	63.4716	67.6949	74.2168	75.086	77.5091	78.9104	82.8154
845	CAOG_00607	1561	618	2179	369	808	1	1	M	Paneukaryotic	ENSG00000145982	YPR047W	O74952	27.0748	26.0326	24.6877	22.7226	23.3822	24.5142	27.8148	28.5379	30.4645	30.5429	33.276	31.6294	34.2428	36.0095	37.9242	36.4395	25.2375	24.946	22.8416	24.1034	25.1455	26.6882	27.2418	27.1723	29.7167	29.8282	32.6632	32.8521	33.8414	31.2302	36.519	35.5354
846	CAOG_02040	583	1598	2181	473	958	2	2	G1	Paneukaryotic	NA	YOR020C	O59804	1034.97	822.219	656.54	652.155	560.002	544.79	517.89	600.335	671.601	761.255	714.757	782.57	809.894	808.925	931.52	876.253	849.427	783.532	605.993	507.028	520.943	490.081	495.993	447.229	525.592	588.928	629.536	638.239	791.399	666.225	724.073	720.104
847	CAOG_08627	1073	1109	2182	1303	59	5	3	S	Paneukaryotic	NA	NA	NA	32.5049	38.9729	41.0471	38.8589	33.9511	36.1648	29.1858	32.6637	26.2485	26.6048	25.5507	24.2576	21.6882	23.8814	23.6512	23.2846	28.8643	31.7824	38.2405	37.4994	32.8649	32.6953	29.886	28.4762	26.8881	24.5037	24.2459	22.698	21.3515	19.2974	23.4693	23.7998
848	CAOG_08797	583	1602	2185	731	1309	3	4	G2	Paneukaryotic	ENSG00000114127	YGL173C	P40383	10.8806	12.6107	13.337	12.9166	15.6248	16.1964	17.2978	14.8407	14.9279	11.9313	12.684	11.3603	11.3705	11.3674	11.1676	10.1481	8.85145	9.50588	11.3824	12.6168	13.5341	14.4803	14.3331	14.6725	13.8065	11.0636	11.7872	11.4405	10.21	10.8016	11.277	9.67694
849	CAOG_00590	743	1444	2187	1401	661	2	2	G1	Paneukaryotic	NA	NA	NA	8.47026	7.29241	5.83997	5.09013	5.14447	4.54889	5.18391	4.9384	5.39602	4.75104	5.70344	5.65422	6.74812	7.12919	7.82164	7.02043	7.0492	5.96235	5.08767	4.86823	4.195	4.52147	4.43174	4.51384	5.02493	4.7952	5.29758	6.02882	5.62957	6.49214	7.00242	6.82146
849	CAOG_04686	1561	626	2187	1427	697	1	5	M	Paneukaryotic	NA	NA	NA	141.314	150.073	144.45	155.961	186.234	229.048	275.62	322.766	362.287	332.189	381.075	393.762	426.248	460.905	398.226	402.554	178.7	164.555	158.17	191.864	212.286	260.427	278.029	381.416	420.876	450.32	481.587	510.249	447.647	493.172	471.153	462.201
849	CAOG_08541	1317	870	2187	876	859	1	1	M	Paneukaryotic	ENSG00000182054	NA	O14254	40.6258	39.9706	40.734	37.4262	39.9853	38.6694	43.1302	44.4244	47.2896	47.9546	51.8565	53.8358	58.3577	63.7022	59.3812	62.2848	40.0805	38.8225	39.4538	34.5749	33.79	38.0336	42.7126	42.5547	47.1263	45.564	51.2834	52.3025	51.9929	59.2619	61.8152	60.7012
853	CAOG_05751	743	1448	2191	938	1795	1	5	M	Capsaspora	NA	NA	NA	24.445	23.9145	20.1081	20.1052	26.0238	25.0546	27.8689	26.9474	27.7026	35.3338	30.4699	34.028	32.5328	30.751	30.6708	27.6619	17.7642	17.8311	18.0821	17.8966	19.8262	19.4718	22.0529	23.9541	24.601	25.236	24.1699	25.0377	27.372	26.0402	25.6309	25.4775
855	CAOG_06241	1073	1121	2194	1191	935	5	3	S	Capsaspora	NA	NA	NA	9.838	13.3292	13.7109	12.8976	13.2121	14.4438	13.4836	12.8522	11.0711	9.04906	8.97854	7.79612	6.64866	7.87749	5.7895	5.57124	10.8662	13.9293	13.8483	15.7408	13.7337	16.005	13.2208	14.0808	11.4638	10.5084	10.4468	9.43552	7.94534	7.46134	8.05382	7.07541
856	CAOG_00789	583	1616	2199	1486	1964	3	4	G2	Paneukaryotic	NA	NA	NA	11.616	14.3297	13.1238	11.5941	15.2812	16.9433	17.1296	20.2057	18.9209	18.7092	18.3661	15.7889	13.8748	14.2857	15.0781	13.5918	10.0188	12.5105	13.7463	12.2672	13.1286	17.1876	18.4361	18.0867	18.3795	15.5043	16.4663	16.5034	15.9326	13.9473	13.928	13.3673
857	CAOG_01144	1561	640	2201	176	768	1	1	M	Paneukaryotic	NA	NA	NA	53.3022	28.688	22.1493	19.3846	20.6774	25.2748	27.1185	39.7927	41.9825	45.6481	57.4778	65.2962	71.2148	80.0882	100.336	84.9285	48.324	26.7266	21.705	21.3242	22.8985	30.7657	31.4596	54.5288	46.8767	50.6939	67.5225	82.8663	73.0413	86.6468	124.513	94.2709
858	CAOG_02409	743	1461	2204	567	405	5	3	S	Paneukaryotic	ENSG00000103671	NA	NA	20.9275	22.8796	24.9964	29.1201	29.4866	29.1233	25.0959	23.8062	20.7117	19.9796	19.5704	19.6216	20.4419	17.9847	15.7539	17.8584	20.0088	20.905	23.3637	28.2255	29.6498	27.9622	23.9427	24.566	21.734	19.0979	18.5118	18.9643	18.9066	16.4459	15.9544	16.1383
859	CAOG_04904	743	1464	2207	830	415	4	2	G1/S	Paneukaryotic	NA	NA	NA	71.4115	71.1313	69.0061	59.1665	59.9392	56.3269	58.5704	56.0052	61.0803	62.4362	68.3608	64.5917	68.4242	71.6932	68.5666	69.6559	64.4373	63.5579	63.4609	58.3631	53.2316	54.47	56.1083	55.1057	56.1492	55.8185	59.5141	60.0121	62.3179	64.8052	65.7977	65.594
1916	CAOG_04719	2897	1104	4001	1571	2245	5	3	S	Paneukaryotic	NA	NA	NA	11.6951	15.2714	21.1185	19.9008	18.5057	19.7643	17.9726	15.177	15.8341	15.6049	15.1351	13.4729	13.1638	13.8161	11.2839	10.3446	11.0834	15.9749	20.7491	19.3661	19.7747	17.7795	18.1836	13.4933	16.6464	15.7698	16.0097	13.4235	12.2498	12.7904	9.98263	11.1116
