# Supplementary material for: Cell cycle transcriptomics of Capsaspora provides insights into the evolution of cyclin-CDK machinery
Source: PLoS Genet. 2020 Mar 16;16(3):e1008584. doi: 10.1371/journal.pgen.1008584 (PMC7098662; doi:10.1371/journal.pgen.1008584)
Supplement: S6 Text — (XLSX) [file pgen.1008584.s021.xlsx]

## Sheet: Hoja1
	Category name	p-value (Bonferroni-corrected)	Cluster membership
	microtubule	2.58381e-09	M
	cell division	1.9139e-08	M
	tubulin complex	7.71706e-08	M
	cell cycle process	4.44713e-07	M
	mitotic nuclear division	6.12358e-07	M
	microtubule-based process	1.55514e-06	M
	spindle	2.70662e-06	M
	organelle fission	4.18029e-06	M
	cell cycle	6.11575e-05	M
	microtubule binding	0.000132015	M
	chromosome condensation	0.00115371	M
	cytoskeletal part	0.00166576	M
	microtubule associated complex	0.0047448	M
	tubulin binding	0.00533085	M
	single-organism organelle organization	0.00836014	M
	cytoskeletal protein binding	0.0101121	M
	organelle organization	0.0118412	M
	protein complex binding	0.0119447	M
	DNA binding, bending	0.0179235	M
	kinetochore	0.0323278	M
	mitochondrion	5.39903e-11	G1
	mitochondrial part	8.2812e-09	G1
	cellular amino acid catabolic process	2.36133e-06	G1
	organic acid catabolic process	5.65968e-05	G1
	small molecule catabolic process	0.000234242	G1
	organonitrogen compound biosynthetic process	0.000477028	G1
	alpha-amino acid catabolic process	0.00101789	G1
	single-organism biosynthetic process	0.00293087	G1
	envelope	0.00372749	G1
	carboxylic acid catabolic process	0.007937	G1
	organelle envelope	0.00879593	G1
	IMP metabolic process	0.0175482	G1
	cofactor binding	0.0230641	G1
	cysteine metabolic process	0.0254033	G1
	catalytic activity	0.0364886	G1
	aromatic amino acid family metabolic process	0.047652	G1
	ncRNA metabolic process	0.00909301	G2/M
	aromatic amino acid family biosynthetic process	0.01086	G2/M
	amine metabolic process	0.0203599	G2/M
	DNA metabolic process	1.06226e-20	G1/S
	DNA replication	2.14348e-13	G1/S
	cellular response to stress	2.35346e-07	G1/S
	DNA polymerase complex	3.08589e-05	G1/S
	chromosome	7.4314e-05	G1/S
	chromosomal part	8.91386e-05	G1/S
	nucleobase-containing compound metabolic process	0.00028058	G1/S
	deoxyribonucleotide metabolic process	0.000704487	G1/S
	nucleic acid metabolic process	0.000869073	G1/S
	organic cyclic compound metabolic process	0.00100417	G1/S
	deoxyribonucleotide biosynthetic process	0.00194648	G1/S
	response to stress	0.00300078	G1/S
	nucleus	0.00353266	G1/S
	nucleobase metabolic process	0.00471557	G1/S
	biosynthetic process	0.00546567	G1/S
	nitrogen compound metabolic process	0.0066728	G1/S
	heterocycle metabolic process	0.00770746	G1/S
	organic substance biosynthetic process	0.00955495	G1/S
	organelle	0.0111532	G1/S
	deoxyribose phosphate metabolic process	0.0122015	G1/S
	cellular aromatic compound metabolic process	0.0159592	G1/S
	pyrimidine nucleotide metabolic process	0.0176389	G1/S
	cellular nitrogen compound metabolic process	0.0179809	G1/S
	DNA replication, synthesis of RNA primer	0.0198561	G1/S
	Smc5-Smc6 complex	0.0241221	G1/S
	nucleotidyltransferase activity	0.0245628	G1/S
	membrane-enclosed lumen	0.0388187	G1/S
	nuclear pre-replicative complex	0.0430994	G1/S
	cellular biosynthetic process	0.0448766	G1/S
	spindle pole	0.0488795	G1/S
	extracellular region	0.00539734	S/G2
	DNA bending complex	0.0494963	S/G2
