# Supplementary material for: Cell cycle transcriptomics of Capsaspora provides insights into the evolution of cyclin-CDK machinery
Source: PLoS Genet. 2020 Mar 16;16(3):e1008584. doi: 10.1371/journal.pgen.1008584 (PMC7098662; doi:10.1371/journal.pgen.1008584)
Supplement: S7 Text — (FASTA) [file pgen.1008584.s022.fasta]

>CABLES1-2-Cfra_8240
MDSATRGAKRTTHHYHHYVGDWDRGYRNGRANNETSRLHRREEAATFLSTISMCAEPGRTLPKNTDDVHLLLAGDEENHRDTNGVVMMPEGGSNTSRSQLRVKYPDTDEVKEGLLLEQGVIHNTGTNYVASRGGLRGIQKPMVLVSPHSRCPFYMFTVIRYDQSEKYNNPGYTTYDAPTNLHRQPSTDISTRSYMHLLQSSWPQTADAWEALKKSTYVIDDPALRSGKHRTVLSLPSMKVSVIQYAKPSDLKRDLNEQFRERHPDFQITLSKMRSLKRVVSDIILDNTGLELAIAALSHLYFEQLIEKGAVNKTNRKIMAGCTLLLAFKFYSARSDREMKHLIEAIGEDLGVSKRELINNEFSVFVTLDFALHQPLPLAMSYFQNLVQIFDYSELLFDPYGGDTNPASHSHGLRGQSTWEPNQLSALDM
>CABLES1-2-Clim_5605
MLKFRKLSWSRDVRQGAQDGQQQNTDGGQHDAELVPDIMENKDQDSTVEENIELTEQRTLDDKSGKSSPELRLIGASDTDNDLGPKRDSGDWEISTEDAQTSGGISIQRVPTAGHRPKPLERHASANAAEDPGQVIIPGQGPSRLGPKSSLTQSAPAGVTGSGSGTAMHRTNTSSSSISKMAETIRQMDTGWDRNDAAMAFLSKLTLRGMVREAGGDIDTAMGGAAGIGSDGRTASPRVDEKAADVAVPMEDDKRAADDALALARDTSLSSQEGPGVAAGAAIAAVASSEEASGAELDADQRPKSTATPFDHPQLLRRHLRTRRKHLHGATIMMHTFRNKGDGFNAVKLKNNGAIDQASATGQAGVSASEAVMRADVGAESGDAPIKMATGFGVPVALFSIVASSYGGGRNRGADARQTPAKRRTTVDDYDGDYPQSERHARAYGTATKSPKLRPAPSGTIDVDSEYEPYHSGGIPTNIRSQSLLSLGAPATQGPSGSTIIPVGAAGDDGELGTLAKTPGGAQVIVEGTTYIVDSSSIIPTGLPSGPTEKSYKNLLGPLRIATAADCASGVGGGAGSLTGTEGGGVVSQTPLSVSEARVTPRLTPVSAAILDLDGGGALLPSSMTAATTTPISAAGKQHRRRSSEHRISASDEAGARGAKLAGDEVITSQLEHAMADDHTDDEESSESPLHTTPGREPTQQQQQQTVIVDPAMNEEPTMPLLDDPELGAGKHRIVLTLPSYNVSILQYVKASELKRDLNEQFKERYPQILITFSKMRSLKRVMLECALQAQLEMSTVGLAYTYFERLVLQQQVVKRNRKPVAAGCLLLAAKFSDPKCNHLDSLLEIMDKEFNIEKESILWHEFDIFAALDFDLRAAVGDYMPRLNRLLADLEYSEPLYTMLENGTL
>CABLES1-2-Cper_6968
MIKVEEDDEGVVDTDDVILKTQRLMADVKSKTALLEDKPMTFNVPISRVKEGLRYLVADSRIILTSPKHQTPFVVFSVLRYKKESPNMKKTEGVGDVLLADSTGKVVKRSIAGDEAGVDNMALAFEKPVVEITPGGSGKNQVKKSHQLIKQLGVYLTKKKTISYGYFLHSHTLHSSMHQKGRDNNGEMLGAGLGESGGGGGGGAGGRDSWDLGGKLGGNMSGTDQRKNMSSGLGGGGTNNTPGTSIGGGGSEHDGGGDLKNVSVDNLDEYDPTLLDDPELRSGKHRTVLTLPSYMVSLIQYVKPSELKKDLNEQFKEIHPDVDITLSKLRSLKKDMFEIGIKLCDVDLSTVAVAFVYFEKLILNGTLKKHNRKYIAANCLVLATKFHNPPYEMNELYEAIEKLFNLPSSEFLKYEFLTFAALEFDLNVKAKDVKPHVSVLFQLYPDVDMSNYPVTQHQFVEEFPE
>CABLES1-2-Mbre_8694
MHHGRHQQVFHLLSYSVSITCHVEPEDLRKELNTQFKEKFPSIELPLSKIQRTKQDLIELGSQCALNVATIAMTHLHFDRLVLQELVDKENRKPIAAACLVLSFKFDASYKPSSTKEYLKELFKAIDNKWALDEEDILPYEMPVYAALKFQLHVPQEQLLTYISRVEARMPARPA
>CABLES1-2-Mvib_trans_12053
CPTDEERSFSDTLATEPPPYNLLELDDPDTRSGKHRQVIAFNTHLMTLFAYVRPLDLKRDLNEMFKEKHPTVHLSLSKMRSLKRDMVHITVFTAKFEVSTVALAFTLFERVILKGYINKENRKVITAVCLWLAAKFHDPHATNNGLQPLASAIDKTLGVSMRHISAYEMSVLVMLDFKLSCTPDQAHFHLKHILAMPEMLDYSEALYKAQ
>CABLES1-2-Sarc_g4871T
MILQPLIQIHPPTYPLRAGVLPNGGTTYIASRGGLRGIRKPLVLVSPHSRCPFYMFTVIKYDPGEKDLQGEADAQSGHFGVQQRTRERGTLSYMQLLESSWPQTDEAKEGLKKRTYIMDDPALRSGKHRQVLALPSIKMSVIQYAKPSDLKRDLNEQFRERHPDLQISLSKMRSLKMALTEIVLDAINGELAIVALSHLYFEHLIEKGAVNKANRKVLAGCSLLLAFKFYSARSDADTKRLIEAIDEEFGVSKRELLSAEFSAYVQLDFALHLAWSEVMPYFQTLVQICDYSEQLFDPYVDNGNPYYNARGAGAAT
>CABLES1-2-Sros_4450
MANVLRARGVERIRRDGTAFLAGISLTGDEDEPVLGASDSEYDHEDAETALVRRQQPQRPKSGHASTRHSFMGMAATDLLASDGTDLTSQHQQSQRRRRRLTSGDMERLRDAFATSSTSQARSSTRPSKAMPKVTFVSDVKTNAELLVNTRVLVTSPRGGMPLAAFSLLPARDTRHKKRRRLEKAKQADKFEIKPVRKTKSYEKQLRDMPQVHDHATLDDPFLHHGRHQKMLSLKSYTVSISHYVTPAELKEALNESFRERFPDIQLTLSKLRSLKRDMVEIGCDMCKMEVSTVAFAHYYFEHLVLKRWVTKPTRKLIPACCLLLAFKFNCTARPSIVKQRLQPLFKACEDKWRLARHDILLMEMPVFSQLSFDLNVPAATVTAFTARIHAKHPHLCT
>CCNA1-2-Cowc_CAOG_04719T0
MSFGYEPGNPHLLADENLGARPVGTSTHAARANAKSMMHAETTSFTAAMADGNALQPINRNNTGFGAHSRAQPQSAAQQPIHQVLRPVVQQHDANVVQPIAKRPALTEQVDVSRQEARPDTVVVSPWDQAVLSKSEAEVRMRQANTSNSPIPMSVTRDGLPRATFGNQQLAPLDLDAQPAPMSHTKRSYNDLRSSEIDLSSPSSSPVPSELDKSVIVHPAAAAEVEAPASHAQEEEQAEAFDLVADEEEVFDVDEEDRAQNRDFGEYMPEVMLHLREREIAVRPAPSYMQRQNDINGNMRAVLVDWLVDVALEYRLKPETLYLAIGYIDRFLSELAIARSKLQLLGIACMFVAAKFEEIFPPNVHDFFEIADRTYEVEQIIRMEQAVLKTLRFYVSQPTLLEFINRALKVVGADAAMTSLCYYLGELTLLDDAHLVYLPSVIAAAVTLVAHYTLTGSPRSWTAHMAYWTGYSIEDVCKCAADVFVMFRNTHRIPRQPIGSGNDRDERNRLAAVHVKYSEASFHRVALLEPPEQLPEQVMFALAVVAQREGQIREEENRRRERRTPAAVMRAIFQRANPFH
>CCNA1-2-Cper_4246
MATRRSTRSSSSRGLTDFSRPLIEVEVVNRSLRKTKKHDSNNAFIPTGQANKKRATLSDVTNANVSFRNAQVGKNSGKMVSKTRTRHHPAYSISPKTKVEKRPRQQSKGQPKAVPLYNDEASEYSDSEMAFAGEECSEVEQPNHENVGHDIDEECWNDQQMCAEYANEIFSYLLHREQDERVLPKPDYMRKQKDINDSMRLILVDWLVDVAEEYKLQRETLFLAINYIDRFLSNMAVNRPKLQLVGITCMLLASKCEELYPPPLEEFVYISDNTYTKAQILKMESIILKVLQFDMNAVTSCSLSRRLLQASAASSEEEMLCNYLLELTLLDSCFLQYSASCIATSSVIISRAAHRSRVWSGTFEKYCPYSIEDVEECIAQIVRVWRAHLERQDCKAVNEKYNNLGLGLRKTIPSLKFVLNAF
>CCNA1-2-Mbre_8968
MRKQRDINHTMRSILIDWLIEVTEEYKLTLQTFFVTVGYVDRFLSEMAVQRSKLQLVGVTCMLLACKYEEIYPPTIDDFVYITDKTYSRPQVMKMEHVILKVLRFDMGSCTPLTFLYYFLNAIPHHDDTKWLAQYLCELSAYDGRRSLGQRPSTTAAAAIVIALHTFELHPLPPALVSVIRQGPEELQAAVNTLHEIFSVYPNLQHEAIKEKYSTARFNRVAEVPPTRHAPILFT
>CCNA1-2-Pchi_trans_21304
MSSTFGFPVYQDENAAIVEARKHKRDYDGSAVASAAQGRRPVLGDVSNAMDCNATGQSHKKQRMNNGEGIAVGWPSESPVPMSVERPITTRRQSLSTSTEPARLNDFHSDVRLDPVWCCEYIDDILDYLSTREADARIMPQNGYMRRQRDINPEMRSILIDWLVDVGEEFKLQPETLFLTANFLDRFLSEMSVPRAKLQLVGVTCMLVAAKFEEIYVPEIDQFVGISDNTYKRDEIVRMERVVLRTLRFEMSAVTPRVFARLFFKAAGISDDDTQWLAYFLAELSLLDDGFLAFRPSKIMGAAIAIALSTVGRPHWPASIERYTSMSVGDLRACAHRLHGHFVACPTATHVAVREKYSQPKFGRVAARYRASRVLPF
>CCNA1-2-Sros_7590
MNPHQPADLATSEPAPTRQPGGSKRLHDERADGQKLKRSALQDMTNSTTSGQTASRMAGATFTRRTHIQPDTTGLPELAARREREERQQSRPATTAATAMPDLRVQQDDQTLPPRQPTQHMTRHPVAFARQDVRPTPALTHFHPPSQTTTTTTTALPAATRLSRGSSAAFTQARQHQQQQPLPQGPAYDRAYSHPSVATASTCAPATTAVVPPVSMPVPVSRTTSSSSTSSSSSSTTLASTSASLSAAPSTTAVMPNHQHHTSTSVASVVPQQQGLTPLPALLGSADFVDIDRPYAHDEGRVTEYVEKVMTYLRHLEKKFRPHAGYMGRQRDINHNMRSILVDWLVEVTEEYRLQLQTLYIAVGYIDRFLSNMAVQRSKLQLVGVTCMLLAAKYEEIYPPSVNEFVYITDNTYRREQVLKMEHVVLKVLRFDMGACTALTFLVRFIHAASATPPSHCLALYLAELSLLLGNKFIQYLPSVKAAAAICLSQHTFARPVWTPTFERYCRLSPEEVQPCLNDMFEAMTSAPHLEYQAIREKYMERRFHSVAGIAAPTSCPRLVDLRGGSQV
>CCNC-Cfra_908
MTANFYTSSHSNYWLLDEHELELTKHELGTNDIGEKDFIVLQIFLAEMAHNLGKRMQLKQRVIATSIVYMRRFFSKNSYRACHPLLMVPTALYLANKVEECGNNNLKTIIAHMSKMALEDYQYLYGDQKVETVEPKHIVECEFYLLEEIDCYMVVFHAYRSLEALIPEASRIPPTGNNPGTVDQSLPKDIREMYQTAWYILNDSYKTDVCLLYTPSNIAIAALYLACTIKDREKKPEVRQWFAELNLDMEEIVRIVRRVLRLYDVWESYCEAVVVESLSKFPQPSTQP
>CCNC-Clim_4075
MTANFWNSSHYKRWLIDRSQLELDKAKHHSNLTKVEQLKINFLFADVAQNLSLRLRLHQQVVATSIVYFRRFYAANSYQCISPLLLCVTSVYLAAKVEESGSMSMRTVVQHAALLVKSNYAEIFGTFPYDVSEMVECEFFLLEEMQCFLILYQPYRELESFLRDLGQYEELYETAWYILNDSLRTDVWIIHYPYIICLASIYLATIFNMEDQMPEKTLNWFADLNVDMTEILDVVKDVLDLYDVWKESPLKRNMPQLMRKIPAPVVEHRDNLAPTKRT
>CCNC-Cowc_CAOG_02974T0
MSANFWLSSHCNKWLVDAQQLELSRRKDLVHGSETDINLLKILYGNFAQAMGRRMRLRQLMCSAVEHDQLHLTLFVAILIDILKNAGIAQVVATALVYFRRFYFRVDWAACDPLLAITTCLYLSAKVEETGIIPVYSIITQAQYVCNNEMDLIFQNAFNFTVNDVVESEFYILEELGCYLIIFHPYRPLTHYCHGLDDKQLLTTAWFILNDSYRTDLCLQYPPYMIALAALYLACIMKEKQLSPKMVEWFAELNVNPEELIEIATPILALYETWETFSSDKQAVRDALSRIPKPERAAAAAAAAAPSTSSPALLSNSYPQQGQK
>CCNC-Cper_5244
MAANFWHSAHFKKWIIDQSELELATQQDLKYLTKYENIQMKMFYTNVLQAIGKTLKLRQQVISTAMVFYRRFYSRNSVQICDPVLLVATAVYLASKVEECGTVAAKNVVHAARVAAQSKEVGFGFTDGFEYDSEDIVECEFYLLEELDCYLIVFHPYRPLIQFAQDAQVPHSVLTNAWFIVNDTYRTDLCLLYPPYLIALACMYMACVELDGEIKDMKQWFAELSVNMEEVLEIVQVILELYGLWEEYEKTKHANIPKIIKKAAKPKVEERPKKK
>CCNC-Mbre_3568
MWPFTSEEHVISYIHEAESYLLRLMVRHEAATDCSIVVYLPHRDLMEQIADIGIKRDKDRERLTEVSWSILNDAMHTNVPLYSPPFVISLAAIHMASSFENIDITTWLAKQQVDAEALVDIMQALLNYYRFYATVRCKCKPNTGSCRRISTPLAT
>CCNC-Pchi_trans_8355
MTIFGAQDITEAEFFLLEAMECYVIVHHPYRTLTQIVADATQLLEPYQAIAWKVINDSYHTDMCLTVPPHMIALAALYIAAMDDGQGRMGEPSQAMQAWLADLFIDTASLQDTVRQIFDLYSTWDEVNWPVELVRLLDKQRMPAQQAVPGTTARNSPLSHSQQQLYMQYHQQLSTAAQLHGPSVQQQAAAQQRSSYAETQRKEAEMSVLRLTDPERYAELQQERYLTSQRAAVAGQQRTASPATMKAPKR
>CCNC-Sarc_g8682T
MTANFYTSSHSNYWLLDEHELELTKHELGTNDITEKDLVVMQIFLADMALNLGKRMQMKQRVIATAIVYMRRFFAKNSYQACHPLLMVPTVLYLANKVEECGNTNLKTVIGHMVKMALEDYQYLYGDQRVVTVEPKHIVECEFYLLEEMDCYIVIFHPYRSLESIIPEGSRIPPTSNNGATGTNSTSGNAGAVDQSLPKDIRELYQTAWYILNDSYKTDVCLLYAPHSIAVSALYLACTIKDREKKPEVRQWFAELNLDMEEVVRIVRRLLRLYDIWESYCSPLVVETMAKFPQPSPQ
>CCND1-3-Clim_4785
MVQDLHCGESLSEASEVDAHEVESTTLSLSSSVNSAHQVWITPEAAVRDVLNEQVDFDRSHRVAANYMSKHGITHAFREDLLQWVHDIVVHYEKDYEVYCRAVRLFDRFLDAVCSLGSRPKLQLIMTACLLQASKMYEQTPMEVSFLCSMADNSFTVEDVVAWEQLVSTTLEWDLDDATHLFFAREAISITVRLFGEQLCQNNYMNIKQLRTDLDRKCSARAAYLTSVESVSTENCAALGFGVALSSIQLLDIDDNFLELIAQTVCYTVDDPAIMELAHQWMDYFPPQESTMGA
>CCND1-3_CCNG1-2_CCNI1-2-Cper_6347
MVISVMADEYRITVDRNPYLEERLVRNFLSEDVRYDKVFYADDEVLEYMLSVEDQFLADPYYLQNMQGGAVKPWMRRDVVEWIMEIIELHNFHAETLALSVNFFDRVLSMCKVSVAYVQLVAAAALLIASKLKETNPISLKNLSHSIDYAYTVAEITKMESIILAKLQWEVNAVVPHEVLEQIMYRLQYTGLEAKKLRKYTQAFIDMAFTEYEFLKYKPSLVAAAGLICSLEFCGFSGHRVRDISSILNVEFEYLIECRNTMKDLYFSIMPEDSIKYITSASHIAPPTHENQEPRKDLNTPPNVAESSLLFTICED
>CCND1-3_CCNG1-2_CCNI1-2-Mvib_trans_31170
MEHTVLERLDWRLSAVTPHDWLEVLLCRSQFSPEVSHALRHDARHFIDMALTRYVSLGFSPSLIASAALLNAADYAAPALPLTLIGRLPAVIVHLLRLHNDRRLFKCTRMLRRIIVALTQQQQQQPESEDEDNADDGNDDDNHNRHRQRNNSEGGEEEGGNDSGSHVNNGNSNPGSATQQPPPPPPPQRLPHASVSQSELSTPESSRASSSHDNSASPLFFAPIPLSHETAYHASLAM
>CCND1-3_CCNG1-2_CCNI1-2-Mvib_trans_47563
DADADTPAAIASVHTDNDFTAMDTGPEAALRWNAMAFDDVFTAMDTAPEEALRSDVVARDEVPVSYLNEDAISQMLIDERLFMADSQYLTTVQGNKLRPWMRQELCEWMLETVDLYRVSTDVYGLAVNLLDQCLSRFPLEMSHVQLLGATCLQIACKLKESTALSTAELISFSDNAFTFEQMRSMEHSVLERLDWRLSAVTPHDWLEVMLYRSQFFPEVSHALRHKARHFIDMALTRYVSLGFRPSLIAGAALLNAADYAAPTLPLALVGRLPAIIVQLLRRHSDRRLFECTRMLRRIIVALTQPQQSEREEEDNDNTDSHATHTDNTNSNSEQPSAIINHPSPTHPNQYVRP
>CCND1-3_CCNG1-2_CCNI1-2-Pchi_trans_16621
MECVKTTVLRCEESLELLDDDLRDHSNRESEPGSPEMPRMKCAPAPVTTLMGQPGDETEILLDGLLDMQGQLRPNANYLEHVQGPLIKEWHRRDTLDWLYDIADAHRLMPQTYALSINYFDRFLSVCKVRIEQLQLIAAVCMSLAVKFRETDKYMRAEDLAASSDGAFKAEFLLKLEPYVLRRLEHRLYAVTPFDFLDLFLTNFRVLIGDCDLSSITSMASSLIELALIHYDFISYDSGTVAAAALLLAIQTVQGKRSQRLGKEEMKAYLRGDTEFLLCMERIQKVMCSNYQQRTAAGYDSPPLSTPTNIISGSQIFNSDGVLDPDGNVCQEGNQRHLSVSPSSTAFPYF
>CCND1-3_CCNG1-2_CCNI1-2-Pvie_trans_26548
MEPVLLVESLRCHESIDELDDDVLFRVESGYSAVYEEPASPGMPDIASPEATRTTLMGEQGIETQILLDGLLDMERELRPNSNYLEFMQGPLIKEWMRRETVEWILEVCEHHAFLPETFALAVNYFDRYLSVAKAKQSQLQLVGAVALSLAVKFRETDKYIKAETLSQCGDNSFTADFVLRMEPYVLRRLEHRLYAVTPFDFLEIFLTNFRDLIGECDVANLRMNANTLLEYSVIKYEFLDYMPSTIAASALLLAIRTVQSRRSRRLTKDDVTAYINDTSNNVADCMRRLQAVVTDFQFTQAYLSQQAETSCDSPSPSATPTNIVSASRIFETTGLVTPESVLYMAQNLSRADDLYYGAQSTGSFSLYF
>CCNE1-2-Cfra_8417
MSTTKKSSAVMRPTQKVSSIQPQSGVLGDITGRVANRVNLQQPAGVVQKRKARTSPKDKLQLLEKSSGLKAYPVATVHSTHVVECSKALRDEWVARCQIDARYAIPYEPMESKHAEITEKMRCVLLHWLGLVCVEHELQTRTYQTACCYVDRFLHKSPTAVHKEHFQLLGATALMLASKVHEICPIEVSKLAALTCGACYEEEIVLMETHMCQLLEWKLTPMTTSEWISFYLSVLPGNAFEFSENIRVAAQHVTTVLNTSEQREYYKKAMEIINVLMLLPDSRGILPRVVAFAAISWVLPPCSLQVLQSNLRTELFAEDSEYRVEPELYQHIYNVCTVMDTTIQKPWIDQHMQNDEFRVGIHSCSFNGDSSEILDIYTQLYE
>CCNE1-2-Sarc_g2320T
MLAPMMNHSQLQCLPLSTQSESASVSSVGGACQQQPQQCTRKRTVRISSTRKASGILNSTSKVTLKQQGGPILGDITGRVVNRSTSTSQRRQQRTKPNSAPQAQSTHSTHSTHNQLLTGDAYTNTHTSYRVCGVASPTAQDFVERGTARRDDWLARCEVDTRYAITDEFLEDKHPEITDKMRCVLLHWLGLVCVEHELQTRTYQTACMNVDRFLSESRTPVLKEHFQLLGATALMMASKVHESYPIEVSRLAALTCGACFADEIVLMETHMCQVLRWQLTPMTTCEWLSFYLSLLPNRNFQEDVTLDEFSLHQTLAEPDGVLTTNEQKEYYKKALEILNVVTLLPNGKAVSARVLAFAALSWVLPQTTTTQLQERIRTEFLAEEAEYFVSPELHEYLHKIVYSDRISLQAQMDITSCDANKLGRISIHSCSFSAENSDILDIYEDLHGE
>CCNF-Mbre_3994
MAGRGAAAKEQPESTREGTAASAWVSSLAGGVAGSASRFATNPFDVLKIRMQLQAEPIRRGQAAGKYQGVVHCLRTIVTEEGVQALWKGHLASQLLTITYCAVQFPVYETLVAQTRTHLTNQALAARQLVLLDLPDDALIRIFRHLSYRDLSVLAQTCVRFARLSQLPSLQCHASFNNEWPIPRTMPAYQRAISHSNLHATIKLGVARLYGEGVDANDVEAAHWLIQAEAVLPPCAPFIWMLFRPPWSSDSCSKAKIYKFLRKEVDEFTGGEYERTCTIGRLAYCVGRTLELAENPQMTEAERYYRISLDCHCSHAALRLVDICGRIDANFSTLDRMALCLKASSLDNDFADLALIGNYVNRDYGNRTPHECMAFSREAFARGAAPVRRGGLRQPDLDREGKMRFILMDWLIEVADLKTFGGETLFVAMDLVDRFLQHCRITRKTLQLLGIACMVMAARYLEEGVITIREAAWLTDSMYSYDQIVRTIGQVLVDVSGNVIRPTTFHYLNLLLQIGGATPAVFLLGQHMAEALILTIPLTEFPPAKLAAAMACCTFALAGVPQPWSSTMERWSGLELRTIYDLAIKCFSLFRKQERVVDHRGTELRAVKDRYNRQVSIKDVANLARESTLSLEEFQAMLDENMELDRDSKREAELTKRAENRRLAAEDEAQTSKYAQLKSANKKDKNAAFRPKAKREKEAALAAAKERQKQGGAVAEQSDLTENLNRLSMEGAATNVDDALRVLSGEASGSSVEKMTFSEFEAQVLPELKVCRCVPRKELMPIG
>CCNF-Sros_4758
MDTDQASHHGTVPEGFFTNMPDELTSNILAFLDMKDLCQVAQTCRKMNELAYTRSVLSKVSFEGLWPTKDTADAFARAADAGNNEAALKYGIACLYGKRVDSDATTALKYLLQAEKLCAGTTPFVWLLFRPPWTNDTCSKACVFQQMHAMAEDPSTDPHLAGRMYYCVAKTLELHEERDEREVVEALQKAELMHCADAVHDLFVKDPTAYNDDEEHSFTREKRLLQAARECPRLRFAAIRHFTRAREMYEPKKRELFRETVELGMEKLRLRSDAPPPAQPELDSQGKMRFILVDWLLEVASLKMYSIDTLHCAVDMVDRYLATRTITRRTLQLLGITCMVIAARFLEQDVVTIREAAWLTENTYDYEDVVQMVAAVLAVADGHVRRPSPNDYITIFAELSNVPVHIRCFMDYVSESCLLHQPTLTHAPAALGAAIYFVSMHLVGCKSAWPSSLTSNSDLRVSHFQEEIMEVFRCLFVREKITDHRGLELRAVEDRYTRALERGNMLHLRFTLESQTSDNLQKTIDRHIMEERRMIRSSAQTPTPPLSKMTSLPLHEITNVPARPPKPQFSP
>CCNG1-2_CCNI1-2-Cfra_7211
MAVGNAAVAAGRRFSPSNATTNVPKEKLRSSNAKTLKVQRPNNLTSGLSSQFKHLSVAEFVDLARPEGSKMLFNLCEKQTLFLPNPQYMTRVQKGDIEEYMRRDIVEWMYKLNVHFDYLHETFAVAVNLFDRFLSMVKVKPLHLQLIAATSVLLAAKTQEAWNTYPAFNDLVPAGNFSFSACDLQKMEKLIITKLSWNLNPITPHVVIHQLMRFVNVRSEEARAKIITEAENMVNSCLLESHFLIFRPSTLAACAVMMAMSEIGEACATDKDLRQILFLTSTKHEVFNQCSDDLKRLQINVTPAL
>CCNG1-2_CCNI1-2-Cowc_CAOG_00179T0
MSAGGKHHPASMSMANGGGGGGAVMMPQARIITGGAPALPIPVSFRGVHPTVSKASSDSSLLLTPMLMDEDSLATTDDLALQGPSASRNIPIPSASRNIPIPSASNARGTSKGGRASSVSSSWRVAQQQQSQQHQHQQQQQPQLSQSHAGSLGGTMFCSPAAASMPHGSSMLESMSPFSMNNSFDPRHSVPHNSFSSSLSSSLSSLSSSFGGAHSMPHHGGTFFSPLSSSVGHYEPLSSSVLSSSFGGSGSYMQQTTPRAERRLMRLLNEEGDQLPCSSYLAKIQRGEITPVMRDRLVSWLEKLNNQFEYTTETFFLAVNYVDRFLSRVRVKPRHLQLIGLASFMIAAKMQEEIEVKPTLQELVFCCDHAYSASEMLRMEKTILEKLKWQVHAVSHESMFFHLHELLVQQRLVQPLKSSAASQALASFLSSPWASPLLMGTVPDVHGNSTDDVLVEAINHINHGDSVSLMDSGVGSDTMSSAGSGLGSGSSSGSSSGGLGSGGPGGGMSPLVLPPSAVVGQAADMSDTPEEGASRTRPDAMSRFAARKASLTSSTLSGGSLGGHHHGHHLSHQSMQHQQWMATVSQRRRVRYDSTSSTISFDPEHPSAGDMILDDDTASRLPPRRLGNAAPSLTRCLNMEDDDEHVGHDDNDCIDDFLEERDEGEDNLADFPPASAPKDAIARLGLSRLVSCYSNYESLAYRPSVLAAAVLVSVLRELPDQLMPPSPTTTLLSASVQEDLIGSICLYLAPKLHGGAQTLDDCCTFVDALVANLVR
>CCNG1-2_CCNI1-2-Cowc_CAOG_03927T0
MTLTSSSTSPNGGGSSMMRTASLPATSSASVRVVSTNSHIGSKIVKPSVSSAAARQMQARITAAGSVQELRQQLQAPASLALMRLATVSSELLAPSAFVDAASNSSSSISSSNNGSNGSSALSSPAMMSMDDDSYYAAASIVASASGAASSSSSSAMASPQPFVPMPAGSDLLDDALIGLPSFDPTAPPQRVMQASKILANMLQTQHGYLPTLNFLRRIQKDEIQEFMRRDILEWLLRVSQHFEHHAETFATAVNLFDRFLSTLKVKPTHLQLIAATALLIAAKSQEQWNTHPTLSSLINASNAAFACSDILRMERIILARLKWTLATVTPHLLIHQMVPCLEQTLQFSAQQLDRLIRDAEAYSDAALIEYRYANQLPSTIACGALLCALARTSRGVHDKDLISGLLSLSGTEYDAASACFMDMKALLVDDGPVM
>CCNG1-2_CCNI1-2-Cper_4341
MSSFAAVVASSAAIGIDCNRRMSTCSSVASTPTPSRFSWSTSFSSRTMDAHLYDDPFSKMSLSSSIGSETSGLCRSFENEFEHSSMLPVKSYAQDVQVGEITAYMRESAAKVMLKISDLFDLDKQTFFLSVTYLDRFLSRIRIKTKHLNILSIACLWIAAKFHEEPENVPYLSELVEVSGFSFTVKEVARLEKEVLAKLEWKLNATTGLDFLHQYCEVVSDFLLEAPSFTDFSNKVGVISESDFLAAKSVFSCPSSSGRGRFESVLKAATQSLEGMVCSYSMIHYKPSVLAIVALYWNSCKKDSVLSTLRKCIPRASLEDLDKCISSNQYVF
>CCNG1-2_CCNI1-2-Cper_8772
MTRCSISPPASSRRLDYTKSIRSRSGCVTKASAGSMLPPNSRWANVGYNAFVSSFWPKPNTEQNLAPKILERALENEKRYRPNALYLSFVQKSEIKEFMRRDIVEWMQKLNSHFHFESETFATAVNYMDRFLSTMKVKPNHLQIIGVCCLLLASKFQEAWNTHPSLKELVIACNHMYTASDIERMEKLVINKLNWEMHSVTPHVVAHQIATSLPLDKDARERLAVEAETYLDGCLRHSDCLKFPPHVLAVCAVALCLPSTSTVDLNTEVFKWARVEKFVVAECFEFLSLVVPKLAPVM
>CCNG1-2_CCNI1-2-Mvib_trans_17749
PPPCPPPPPSPAMRFSPAATVCPTPTASAPLERTRLLENMLDREEEFMPTSEFLHRVQRSAVTPEMRRDTLLMLRRVSVHLCSHMDTFAHAVQLFDRFLSKVRVRDSHLRLIAATAFLVASKLDEVWNQHAPPKDLCVAMGGEFTANDIVRMEKIMLNKLEWQVSSISSHAFLHQVTLALVHAGANADFVRSSLVARAERFIDSALCLYDFACFRPSTIAVASLSCTFALMGRPMWAQVYDLCDCSAYDQDIECCSQMMRVMLADLFTPTSPF
>CCNG1-2_CCNI1-2-Pchi_trans_22623
MTLSSGCSSSTNSLSIPPRRFFLAANYLDRFLSTVKVQPKHLQLIAICCFLIAAKVHEESEIAPSLQELVSAANWAFSAADIKRMEKIVLAKLEWQVTPVTSYSFLRQYRDALAADGILDFPAVSPVAGATIAPDGESEDDSDADDEPRGHGTAGVPFEFGAVRPHPRVRSYSTCEDPIDDILFRKITRSLAVCTCFYELLHFRPSQLALAVLVRELKAGDIEHVAAASALVASTGKGDASRLRECLDAVEYALADLEPAM
>CCNG1-2_CCNI1-2-Pchi_trans_37751
MPSTPPDLSRLSMADRAGQRLHAVIGGKITKPTSDFKSSLKPATQSRLGSLFIADLVEEARGNQSARDLLQPIACVPAVPAGAVPAAPAVVTSTGPRVAPECARILGNLLDAQAKFHPPANYLKKVQKDEITEAMRRDIVEWLHKLNCHFEFHPETFTLAVNYFDRMLSSVKVKPSHVQLIAVTCLLIAGKMQEAWDAYPTLRELAVASNNAFSCNDIMRMEKIVLGKLGWDTNAVSPHVVLHQLMAHLPTDADTKARIVAEAEAYINLSCYEYGFLRFLPSTIACCAVASVLARRGRVEDKQLLLMSQVLTRTPVDAAEECFQEMRMLSVDVMLAL
>CCNG1-2_CCNI1-2-Pvie_trans_40884
MASAAVLNPAAVMRRLSSTLASEGNFLPRANYVNRVQRGEVREAMRDDVVEWLLKLNEQFEYSPETFFLAANYLDRFLSTVKVQPKHLQLIAVCCFLIAAKVHEESDIAPTLQELVDCANWSFSAADIKRMERIVLTKLEWQVTPVTAYSFLRQYRDALAADGILDRPASVSPPLGATIAADGESEDDSDADDAARVFALGGVRPNPRVRSYSTCEDPIDDAFFRRVTRSLAVCTCFYELLHFRPSQVALAVLVHELNGGDEAQAAAARALVNTASSESDAARLRECLGAVEYALADLEPAM
>CCNG1-2_CCNI1-2-Pvie_trans_44916
INAEYMGCLLVAGKMQEAWDSYPTLRELSIASDNAFSCNDIMRMEKIVLGKLGWDTNAVSPHVVLHQLVEHLPVDADTRRRVMAEAEAYVDLSYYEYGFLRYLPSTIACCAVACVLARRGRAEDVQMLPLIRELTATPVEDAEACFVEMRSLAVDVAPAL
>CCNG1-2_CCNI1-2-Sarc_g19862T
MAVGSTAVAPGRRFSPTGTQTVVIKEKLRSCNSKPLKITRTSTFGLSSQFKHLSVDSFEQLTRPEGSKMLFNICEKQTQFLANPQYLTRVQKGDIEEGMRRDIVEWMYKLNVHFEYLHETFAVAVNLFDRFLSQVKVKPLHLQLIAATSLLLAAKIQEAWNTHPAYNDLVPAGNYSFSACDLQKMEKLIITKLSWNLNPVTPHVVLHQLMRFVGMKNESARAKVIEEGENLVNSCLLESHFMIFRPSTLAACVAMMALNEMGELEQNDKTLRQILFLTSTKPEIYNQCTDDLKRIRINVTPAL
>CCNH-Cfra_6614
MVYSESVQRSIWTYTDVASLKKARTVANEQACTRIIKENAELKFEDFLSAEDELILCSWFETKIGDFAGALKLPLKVQATATVYYKRLYLHHSVMDYSPKEMMLVCLYLACKTEESRRTITDFLKPVPKDREKMQVFILEKELILAELLFFHLSVHHPFHAIEGFCIEMATPHANVETSVPVVDSNIQNKVYTDALAFARRSITSDVCLLLSPAAIAMASVYYAAKKHEVQDTLESHLRTKFRVTATAMDKCNDVEVMVEKKCEFDPKVMKRIMKRHSSLKKYLIDVNSQEYRDKLKWLADLFDEKERASKAL
>CCNH-Cowc_CAOG_04347T0
MAFHESTQHSFWLFSSQDDLARLRSSINQEAVDRLTRIHATHGTNDDGKYLTSEDEQLYLAFYLQQLAEAVVPAFPFPLAVKRFYLTTSVMDYHPKHIILTCFYMACKTEEINIDLSAFVTNLELSESDSALILQLEIILVQRLHFHLVVFHPMRSLRGFFYDVRARGAVSQTAELEAAYRDAKALIDQSFMTDACFLAPPSQLALAALCIACANHGIDLTSYISANLQAADKPEQTTQLTESLERAKTLIQMKATEIDSSKLKRVDKKLKKCRNPELDPDSPVYVPPVS
>CCNH-Cper_3117
MSFHTSSQREHFIFKSPEEIHQLRVKANQRSRNRIAKASASAAAPSAGNPPDVSSSSSMFPSVLDKNDDSVFLTTEEELVLWKRFALKLQEICSVFNPPFPPEVVGTATAYFKRFYLRNTAMDYDLLNVMLSCLYMACKVEEVFVSIHDFCSPFGKNAAKSEEAILENESLVLEKMDFYIMVHNPYRCLRGFLIDVQGKLKMKAAGGSGGKGSGRRTSGRRSSSAGEGDADDYNSKNSGVIAELSKMSREDFEKIRKTCMGELHASLTTDLMLLYSPPQIALATISLHIDIGWYVDVLFEGYDAMDVKKEAGPASGEKTEVKKEKKTKEEMKNEFLSTIESIGKVLKDEVVSGASLQVDNAMVKVIDKKLKRLSPTSNQLRKEKELKKKQESLKRKRSAEIERKEREAKEFKQLMGIDESDARLTDGGGTDAVAGGRKGSGRERELGLAEHVSKKIKSEHGAMDVGADGDVKGEAESNPHHEEHTITHNVNIDTDNDSMCASSQNNTPLTTIPSSPVNGNNTTTNKSNLSTTSAAQETPTAGDRNTKVVLDGTGNGGDMNEPETFIRRSSRRASRSNSVKYT
>CCNH-Mvib_trans_48332
NMFHSSTHRRWLVPDLEQIRARRAEANEKAVKQLTRAAQQRTSSGALPQFLTAEQELLICHETEQKLVLSCGAIPNIPLSPNVLTCALTYFKRYYLDNSVMNYDTTHMMLASIFLACKIDEIYITLANFIDPFIKANLSPEEDREHREKMIRGIHASEIELLRKLKFQLIVHSPFTALKGLILDLKTQLYDTLDVGELDRRAQALVSPLLLSPAELLLSVPPSQIALAALLGAAQQMDATTVEPLQQFFRDQFGSFGDIDEVFDRCTVFLRALESAPVTAKETLKSAVKLLKKCRNPLCDPSSAIYKQHKEKLFAQREAKQQAKYQLAAQRNAELSERLTGMRADGSLVEESGDAETEFVIKRRKL
>CCNH-Pchi_trans_7105
MSAFHQSTQKTHWTFASETELDSIRALANQNAKDAIFVVFYERRDLKSPTLEEYLTPQEERLLCSFYEHKLQDVCSVLQRPPPTVMSTAMTYFRRFYLRNSVMNYHPKDIMLSCVYLATKTDEFYVKITDFVEGVVPGPPDEPKVKKNRESMVESIRAHEVLVMRENKFHLVVHSPYRALRGVILDLKMRQTDLRLDFDELSAGSERVIDRLYLTDAILLQPPSVLALAAVIHAAKTLGSNVESYVKVTLGSMAPTPEALAVLERRLADTHEYIDMDVAVDELSARTVDKKLRVCRNPSTNIRSDTYKKSQVAKDAANEDKRMAEIEASKKRRAQNDEECEALVGKSDGDTPSKRARTEGAEGAR
>CCNH-Sarc_g10965T
MGYQDSVQRTAWLFASEDKVGDARSIANSQAVERLLAANPELKVEDLLSPNDELVLLKWFESKIGDFAGSLKLPLKVQATATVYFKRLYLHNSVMDYAPKEMMLVCLYLACKIEESRKTIANFLKPVAKDQDKLKDYILDMELVLAELLSFHLALHHPFHAIEGFCIELITPTDDDLSVINSTTQNNVYREAMILAKLSVTSDVCLLYAPSVVAMSCVYSATEKEGALDVIESNFKAKFGFDERMAQTCRKIVDMINSKAQVILPNSKHRPALTVTLLCRFVRQFDPKVMKRVMKRQNGLRKYVMDTASQEYRTKVEWMGEMLASKQQTASANEGGS
>CCNJ_CCNJL-Clim_259
MVSKSWIYRDGAEADYLRHLQPMHQLRALYEAEVAQSHELPVFAEPHYRRILVDWILDVSKDLGLLSLTVRRALLYMDIFFTHITDVPTNKLQLFALNCLFLSAKYEENDENQPSLVTMNHYTRNTYTRDEIQEGELIVLDVLKWRLDLITPEQFTHFFCMHMLSEQYPQSVVDTVDQEATRMLGIDFLYDPTTRFLPSIRAMACCLLSMQAQGHDLLSLQCTNGNPIHILPSWVNFEDVLQCMHVIINYARGPQRDPQMYWPANLSDVPVIAGLQVISA
>CCNJ_CCNJL-Mbre_663
MTTSALAALNAQAITSEVHRNMRVQESQLQLAQYCGPLADLRPRCVQRIHRLARAFRFHRLTRDAAIFYFDRMLFLFHMHESHLELAVQTAFLMAAKCQEAEEVVPTHHDLHRAGCAVVPTAHLKAFEASYLERVDWILTSVTPSDFLDYYARFSISSQDCLAGLPLHNVHNVEAFTLDLADQVLQEASMANHVATFLPSHRAAAAITTARLIVDIKPAWSPTLQAVSGLTWREISPCVDAMLQLNLNPSCHREMAALRQCLQHQEAEPACRSPHAERTLSMDSGIWSAPESPMCADDSVFDDPLLESSHVHPTHTQRETQPVHQLQQCSTRHKLDPAAHHLPHTPTKQFRVTYGQPAVAHAPVRALRLGAHVPLQRPPTDQLLTRPVARYPDSLLARAFRDLIV
>CCNK_CCNT1-2-Cfra_3059
MPGDNTESWHFTEDELRYQTQSRADGISFEEEENLRREGAGFLQDVGESIRVPQLTIATGSTFFQRFYVYQSFSKYPKNVMATCCLFLAGKVEETPKKVKDVILHSARVEGKKIDDKSQEFFEKKDLVLKYERVLLQTISFDLSVEHAYKYLLQYVKTLSGDRQLAQTAWNFVNDSLRTTLGLRYTPQVIACAALLLSSKFNKYKLPDSKDGKKWWSEFVDVEVETLEYIGSQIVKLYPPDQFEEFQSIIXSRPFTQTLKCKHSLVGLCIMM
>CCNK_CCNT1-2-Clim_1863
MIYLSEEQVAQTPSRKVGVNSAKELAVRQEDARHIATVGRALQIPVPVIYTAVYLMHRLYTYISVRDVDHLMVAGACVLLAGKIEEFQRKSDRIVTVVSELRSKLEGRQIVLQSFEAKQMKDDLLRYERVLLKAINFDLHVEQPYSMVLSLAKTLPTDDGVSKENRQKVAQKAWELVNDSIYQPMCLRFTPMTIAIGCLQLAMQTVLDKPPAQVMGSEMWWGDHDDKVKAEDVSVVVDMLSQYRTSQ
>CCNK_CCNT1-2-Cowc_CAOG_08557T0
MAATTSFSSPMMTPTGQVQHPASLDTADSRDSGARWYYSDEELDKTPSREDGISAETEMRYRLEGVALIKEIGQHQQRPMSQQAIATGIVFFHRFFMCQSFKDFEASKMACTCLLLAGKVEESHRKCYDILDRAHVFRQTQQLAEQIKQSGGVVSAEQGVKRLGRDSREYYQAKEEMLVNERILLQAIAFELAVEHPYPFVMKFCKKLKRQGAFAQLVWNYVNDSLRTTLCLRYKPVLIAVAAMHLAAVTQRAELPNGSNGEPWWKLLDADLSPSLELIQYIASVINDLYEKP
>CCNK_CCNT1-2-Cper_4412
MSGRWYFTKEQIKDSPSRKSGIPAAKEAEYRVDGAAVIQDIGMNMKLPQLTIATAVVFFHRFYMYQSFKEFSRWDMGICCLFLAGKVEETPKKLRDILIAGHKITHIRRGVNKALYKPLQPDSKEFMEEKEKLLQNERMLLQTLGFDLSLEHPYQFLLNYVKALKGNKELAQTSWNYLNDCLRTTVCLQHPPQRIATGVILLAATARQYELSNSVDGRPWWKVFAEDVEYSVLEDIGHQILNVYPVNKNGSGKPILPKKRQNEEENASPSKAAKTGDSGKKEVFGDSLGLGSGEKATAAASGSAAKDGKSEEGSSKDGGPSAKEQKRNVADDKVADEKKNEDDTGKESESNANSSGGVAGKEPGGDGEKGEEATAEKAKEKN
>CCNK_CCNT1-2-Mbre_6673
MTTARALLAAEQLADSPSRRDDISAEKEARYRREGAVFIRQMAQELDITAANTIATCIWLFHRFYVKHSFKNYNRWNVAGGCFFAGLKAEEQPKRCKQVVPVFAQLKARRAGQPFDNSEKVGLSARLGCTEPTPAPTLPTHTSLVACCARVPKQQYLEQRERLLAFERFVLQELEFDLHVDHPFPILFDLAQRLESGWSCFKRSSGRYNLCVPLF
>CCNK_CCNT1-2-Mvib_trans_12052
HHFKLPHDFVQRMSQEAVPAPDEVPPLEPRDNWVFSATEVVWQSASHRAGVSIEDERRLRAEGAARLQAVGLQLKLPQFTTATAAVLLHRFYMLQSLKTHDLWSMVACCMFIACKVEETLKKTRDVLHAVWMQQFGSKQAFPVEESAVYRDLHETLLVNERILLLTIEFDLNVEHPYTTVLPLVRLVKGTREVAQAAWNYCNDSYRTTLCLQYSAKAIACAMVHMAFEEMKLDPPVSTEGDGRPWWMDHLKEESEKDQSGVQDICDRMRELYSIEADKTV
>CCNK_CCNT1-2-Mvib_trans_21293
ARRPDLPQGDVRGRGRWFFTDQHLLNHTASRRDGMSYPDELMARYQCARGIRQLGESLKHPPQTIATAIIFMHRFYMYQSFKAFGVWPMTACCLFLASKVEETMSRMRDILVHCFRLRYNRERPPPAEDEEAYWLLREELLVNEHILLRTLGFDVHIEQPYYAIIKMGKMIRFTRPLAQEAWQLCSDSLRTTLPIQFRADELAVAFLIMAYKKQGVPLPPPTADGEFWHRMIKPAANARNVRASLDDIMRRITEFYQRKAQLAGPKSNPAASATATVSSPPRPGPSHHNGNEANRGEVANGTVPPANAPASAAASALVPTDSAPGSAPVPPVGTSTSSAPPPPSTSAPPPAAASAFNDTASLKRPASSSYPTTTTTIITTTTATTTDNP
>CCNK_CCNT1-2-Pchi_trans_20614
MMQGKSKSAGEKLEEGSRTFLDYKEELCINERILLQTIAFDFNVIHPYKHVVKMLSYEDLGFDAKETGVAQTAWSAVNDSLVFGSTLCLRYPAVVVAIALIYFAAGRTGFELPSNWYTKYVPSLTRKTIDDICNDMSAHIEYVRPLLPVLQVAEKSRPKDSA
>CCNK_CCNT1-2-Sarc_g32273T
MAGERSTDESWYFTEEELKYQTASRADNISFEEEEKLRRVGAGFIQDVGESIRVPQLTIATASIFFQRFYVYQSFKEYDVNIMATCCLFLAGKVEETPKKARDVIIHSARIEGKPKMSEDSTEFKNLKDQVLKCERLLLQTISFDLAVEHAYKYLLQYVKDIKGDRSLAQTAWNFVNDSLRTTLGLRYKPQVIACAGILLSSKYNKSALSETSDGKKWWSAFVDVSEDTLKYIGDEIIKLYPPDQLAVFNAMAASDGEDRGR
>CCNK_CCNT1-2-Sros_3301
MVAWLTKEQVADTPSRKDGIDADREARYRRECIHFIKQLAIRFQLSPRVYMTAMVIFHRFFLTHSFKDLSRLNFAAACLFIGGKIEEQPKRMQDFLPVVHEMKQRARKLAPSPLSPNGYARLRFILQGCERAVLQTIDFELSYDHPLEPLLQYAKTEIAAALLELASRKSSVRLTYPAPAAPATPNKSAKPSSASSSTAPPPAPSSSSSSSNAAPAASTRGSEERPWFEHALPHKTDFKFVDEIIETLDELYRPKAPAGGSGANSSEVSTPKESALSNSTTPIADDGTSPTKRARLAPHSAQQRHVQLQQQQQQQQQQQQQQQQQQQQGARQAPSASTSTTVQATVTTTTSTQRA
>CCNL1-2-Cfra_3641
MTRSRQYVHLTLENMCIPDADLKKTPSSVDGLSSSDEVDLRIYGCEHIQLAGKLLQLPQVAMATAMNLFQRFYYRKSLVMLDFEPVAQACIFLAAKIEESPRRSKDILNVCHYINRVHRNKAEPDPLDIFSVAYANMKNEMIKAERKVLKELGFSVHIQHPHKLIANYLQALNLYGDRRLAQIAWNYMNDSFRTNVFCRFPPQIIATATIYLAVNKAGIPLPHNPPWFELFDATLDEIEEVCRTILFIVDREKKPLAELKKEVARLLKLKLRKEKEHREEQEKLKASAKKAERMAAKDGSATSEGQKSNTEFASNASPTKKDVQIVVKSDTADSTTRTCSLSPSQNAQPIPSPSDSRLRPGNVESNAKVRTKSPTLTPGNADGSTKTGAGSQSVLRLRENDRRRSRSRSVDRKNSRSRSNDRGRGAGRKERSRSREKTNNKGSARTASGDRDRGRDKSGKDSYRGYTRDGDRDRDRDKRESRRDSRRR
>CCNL1-2-Cowc_CAOG_02877T0
MAELAENEDYVILTPETPLLPESMLADTPSQQDGIDVALEEDLRLLGCELIQTCGVLLKLPQVAMATAQQLFQRFFYKKSFMRHRYDVTAMACLYLAAKIEENPRRIRDLINVFHHVFQTKLRRTAQAIAAATADCTSAPASSFRPVPLDIASEMYLDTRGAIITAERRVLKDLGFCVHVTRHPHKLLPTYWNTLGLQMDLMCTEEDDNKADKSSNEREGEHDQPQQQQQQQQQQQQKQQQQQEEELLLPVYVAPPVSIIQRAWNYINDSMRTNACVRFSPETIACAAIHLACCKEGIALPLNPPWWEAFDAKLEDINTICRLLLTLYRRQRRPILEIEQRLATVLARAKNMASYPLPVHVSMKMPTAAAAIPRSESPSAQQASPAGVSAHQKPPAAEKVAENPSEPSAPASAVAGGEALRSSRRRSRSRSPSRNRSRSRSPSPSRSRSRSRSRSPGRRHRSNSPGRGHSRPDDRKRDSSRHDRHREDRDRDRGRDSYDRSRSRHSAYDRDREDRGREREHERERDRYRSRR
>CCNL1-2-Cper_12143
MSAVTSVLLTLNNVPLPRSQLENTPSMQDKLAVDIETDCRIVACEMIHDIGKVLGLNQICVSTAQLLLQRYYYRKSLLRFDFKYTAMACLFLASKIEESPKRLRDLIAAFRNLIFEKAGMANVMLDSFTDSYFEIRNHIIKSERRVLKELGFCVHMEHPHKLIVNYLKILELADNVTVVQRAWNFMNDSFLTNVFCIYKPEVIATATIYLTVRELKCPLPKLPWWELFEVTLEEVEATCRIILSLYVRNITPFMELEDKIEKLFIGERAPTARAVIEEGNKKGECSGASLVASSAIDSGQGMASAVASAKKAAQEAAERLRNRIEGNATAPQKYEKKIRERYDDEDERGTTSRPERGTRRRDSPHRRFRDERRRSRSRERDYGRYERRAYADDFRERDGRNRNRSSERRGRRSPSRERHDTKRYRKSEYNDYSDRRHCRDYRKGEGERSRSEYRRR
>CCNL1-2-Mbre_6618
MAQAEQQNVRIEKHVFPCLDSDLPRFDLANTPSRRRGIPAELELRLRIAGCELIQKTGMLLGCKQVVMACAQMLLQRAYCRLDISRHSLQWVGLACLFLAAKTEEDHQRLRSILLVGRQVAHRMTREYAEKQTELAPMIVGDDDYHELKNNVIKSERRVLKELGFCVHLKHPHKDVAQLAWNYMNDALRSDVFLRFEVAVIACACIDLATRKLDIPMPDLWFQSFGVHPDDFEQTCATILQLYRQSPVYLDDLARELELALQGEDLTDPRLAAPKKHRGRSPQREGSPARVMHMADQRHDRTVIVTSVTKIAAVMSAHMGVEAVGVDSRFG
>CCNL1-2-Mvib_trans_38709
MTTASPLRSNESSVQLLPLNEALLPAAILTSTPSMDDGLSVDDEVDIRITATEWIQRAGMLLEVPQTSIATACVLLQRFYYKRSLVTHKWEDVAAAAMFLACKVEECPRSLRDTTNVFYHLMQKCRGVRCLPLDTARNLYHEKRNEVVKMERKILYELGFCVHMEHPYKLVINYLQVLHSELGLSLAQRAWNYVNDSLRTNVFVRFPSAVIACACIYLASVHPLSTVSLPLSTPWYLIFDTSRADLVECARVIRMLYQRTPRPYAELDAAVDAALRVLRPVRTRPATAEPSRASTPVSVQVSTATTESKDSSRHRERERDRDRDRDRDRDRDR
>CCNL1-2-Mvib_trans_49767
FGGLILCFLLFFAVEFFQILYELGFCVHMEHPYKLVINYLQVLHSELGLSLAQRAWNYVNDSLRTNVFVRFPSAVIACACIYLASVHPLSTVSLPLSTPWYLIFDTSRADLVECARVIRMLYQRTPRPYAELDAAVDAALRVLRPVRTRPATAEPSRASTPVSVQVSTATTESKDSSRHRERERDRDRDRDRDRDRDR
>CCNL1-2-Pchi_trans_32228
YQRRVHGDRQSNDNHLPRCAHIDEKQRRENDIATTRGVCSIQMATGAMAQRVVLSLENVPVDEDVLYNTPSMADGLDAACETDLRILGCEMIQLAGVLLKVPQVAMATAQVLYQRLFYRRSFVKWDFSDIAMGALFLAAKIEESPRRVRDIVNAFHHVKQRMLGLRPEPIDLVSGLYADSRNNTIKGERNILKELGFCVHVQHPHKLIVNYIRALDLDEHDDLAQMAWNYMNDSLRTNVFMRYSPTTIAAACILLSTRRLKIPLPTSPPWWALVDADLRDMETVARVIQSLYAIPRPCIPDIVRSVNEARAKLGLATQIMMSWVAEPAPTEAPGTPVLAGTAAAATPTRSPLVGSGAPGLGPDGTPLPDAAFSLGTGAGTTPVVAEQQGAVPQGAVPAERCGPLSGSASTAAAGAPEKEKRERDASDRSRDTSGRKDKSDSRDREREKEREKEREREREKERERERERERGRHHRDDRRDDRRDERHRDDRRDRDRDRDRDRERDRGRDRGRSGR
>CCNL1-2-Sarc_g9540T
MTGKRHYVQLTLDNVTLSEEDLKHTPSAADGLSASDEMDLRIYGCEYIQLAGKLLKLPQIAMAVAMNMYQRYYYRKSMVVHDFETCAKACIFLAAKIEENSRRSNDVLNVCHYISRVHGGDTDPTPLDAYSKPFMVLKNEMIKAERRVLNELGFSVHIQHPHKLIANYLQVLTLYANTELAQIAWSYMNDSFRTNVFCRFPPHIIAAATIYLATNMKNIVLPSNPPWYELFDGNKKDIEEVSKAILFVVHREKKPWGELKANVHTLLKERNAKIEQLRIARRKERGEAAIVSDEDAEKVKGQSVASPAKSVAQQLTEDNGSGDKSTDQKDRVRPPRIRNTPESDASYKAKTSGVNGVNGTKKERPPLSVSAERVNKSGEKDKEKRSRSREDDRNRDRGRKRSRSVSLMRKERDTKRTGGKTTGAKRITKEGSTARSSSRSSERTSARRDRSRSKDRDEYRGGRRESSYHGSGRGGNKDRGRDRDRDRDRRDDRDKERRGEMGRRDSRRR
>CCNL1-2-Sros_976
MICSLPRYDLQNTPSRAHGVSEELETRLRVAGCEIIQSAGILLNCNQVVMACAQILYQRFYYRQSFATQRFEVTAMGCLFLASKVEEEQQRLRILMNVCRHVLFTMSKNYEPGQLVEPLELGGDAYHNLKHRVIKAERLVLKELGFCVHLDHPHKLIISMQSVLSLEDNEALAQRAWNYMNDGLRTTVFVRYTTATIACACLDLACTDVGISLPDQWYELFDASESHVAHARNTIRALYQMGPVVLDDIVSSISNVADACGSSAYRRMPALQLRAVGDTSSVSTGASVSRRGSPATGTPSATHTTPDLTPATSDTATAAATATRAGASESASAPVSSARPALITQPPMAPPQPGLMGFAPAPSMGAPAAPAAPAAPAAFGGPINTAPPSRLRVARGPPPSSSSQQQQQQHAAHSRPSSLDRERDRLRDAERRRGGEEDRYRDDYRSRSRHDRRRGAGRR
>CCNO_CNTD2_CCNB1-3-Cfra_4864
MKPFDDGPPCLSVLLKSRSFIFVTTNFPKGNTIQSTSSQATMSLRTRATAAENQVGFGDENVTAPKDVAKRVTRSQAKGLVERRNPLQSIGNRNQPAHRQPVKAHKPTARTKDERSGVQTRRSMSRSMAKIPPAHSEHTETGHTDLTTNLSNLGILAGARQQTKSLTQADLDEGKHVIPNEIVLPLGIEDIDIGDADFPEFCPDYAKEIYGYLYDREGQFHVTVDYMDQLQTDITPKMRAVLIDWLIEVHLKFKLLQETLYLTVNTIDRFLEVHEIDRNRLQLVGVTCMLIASKFEEIYAPEVRDFIYITDNAYTREEILVMERLILNTLKFKFGVPMCLHFLRRMSKSAEADPRTHTLAKYFMEMTLTNYEMNRAYKQSQIAASALCLARKMVDLDDWNSDIEYYSTYDEDDITSCVMEIFEIIKNSPRAKFQACRKKYSSNRFFRVAHLAEAQVETTTHA
>CCNO_CNTD2_CCNB1-3-Clim_2350
MTTRTRSQGLSQNNTENEALRAGKTMVNTRQNRRALGDLGNVRAKAAPVQKEQLSHVTGRKRTDSPAFMETKKAKIAESEDVIDLASPERAKEEQQVEEAKEKSTPFWAPIRFEGYPEGLEDIDRFDRNNEMFCTDYVNEVYICIHRMEKDFKVEDYMGYQPAIKPRMRAILVDWLVDVHIKFKLLAETLYLTVNIIDRYLERRECEKNHLQLVGVTAMLIASKYEEIFPPEVNDFVWMTDQAYSSRQILEKEHEMIQVLDFAFGDPLPPHFLRRCSKSVMADALTHTMAKYIMELSLIDYKFIHFLKSEIAAASLWLSIHILNVAEWNDTTTYYSRYEEHEIKECILALVQAVRDAMSPSSKFKAVYKKYQATRFGKIAQYEGIHDFVDAFESNMIPDGPQES
>CCNO_CNTD2_CCNB1-3-Cowc_CAOG_07647T0
MMDTDSTHVEAPAHAAAAVATSAALPALDRCVSIAPAPEQTAEQTVPPHLHHHQQVGKSSAMAPLARHATFASWPAANAAAAAVNARASQSTLISAAQARLSNAVKPTRPIPAGVPNLDEEDYDLSLMYVPEYAAEIYEYLNNLQHVYAINPTYLSRQPEITARMRSILVGWLFQVHQTWPFKQETLYLAVHVLDRFLQRRQVPRTRLQLIGLTSFIIAAKYEEIYIPEITEFVALTHNLFSSQDVLVAESEILVALGFNLGTPSPLHFLRRGYRASPCRPKTYTFAKYMCELSLYSAEMLEFPQSTIAGAALFVSRRITSPTEVAWDDSMQFYLFTPYEAMLRCARTLLELLRVAHTDNVYEAVYNRFRDEANQRVSRIPLNAEKLELVFKDI
>CCNO_CNTD2_CCNB1-3-Cper_9549
MAYRVTRSQNPLLKQQQQAQNENNENSLPFQKRGGVVEKRDKRSALGDIGNKVNKADFAAREGGIKKMTKKASQAFGRAKVFGKRKEKAAQPAPQEIPAKEEVVEEAPQSMDIDSSEPAKEEMIEEKVDPCHTRDSRISDICDIDKEDGDNTVLVAEYVNDVYKYLFEAEKSFLFNPEYMSTQEDINAKMRAILIDWLVEVHLKFKLLHESLYLTINIIDRYLEKILISRDRLQLVGVTAMLIACKYEEIYTPEVGDFVYITDNAYDKYEILEMERTMLRTLGFDLGVPLPLHFLRRFSKAARADANTHTMAKYLMELSVVDYSMCKYSYSMIAASALYCSQILLDFGTWNSTVAFYSTYEFEQMEECIKGIISVIHASIPHKLQAVRSKYSSSKFFRIAEVCENNLSKLDHLR
>CCNO_CNTD2_CCNB1-3-Mbre_450
MPAKTFGQAQHVKRAPLGDIGNNAAALGLNQAKKVKSQERAGPMTRAAARNASSEPMPADDQAMETQDETMHDIRMPTLDGPAPALALPAGVENIDEEDTENPQMATEYVADIYNYMREMEVRLCCDPAYLQSQPEVNERMRAILIDWLVEVHYRFELLQETLYLTVDVLDRFLSSERTSRSQLQLVGVTAMLIASKYEEMYPPEVGDFVYISDNAYRREQILAMEQTMLRVLDFNLGKPLPLHFLRRDSRAGHADGTMHTFAKYFMELTLCSPRFLGYKPSQVAAAATYISREVVGEQQLWTPTIEFFADYTLTDIMPVILDMKAILRESPTAKQQAVRTKFSRSKYMRISREPMLEKYISEL
>CCNO_CNTD2_CCNB1-3-Mvib_trans_21780
AAAAAAAAAADFATVPEASMDTSDDTVNAPAAAAQQQHTAFSSEMLRAAGIEDIDSADTENPQLVSEYVSEIYEHLWAQEITYKINPTFLSKQKHITNKMRSVLLDWIVDVHYKFKLCPETLFLTVNLIDRSLELISVSRERLQLLGVTCMLLASKYEEIYTPELRDFIYISDNAYTKDDILAMETLILSELQFNLGAPQPLHFLRRDSKAAGVDAKTHTMAKYLMELSLLSYDMCQFKASEIAGAALWTSMKVLASGVWTPTLTHYSRYAEADLKDCIDVMIRLLERAPIAYAEEKPGRSVFAKYKNPKLFKVSKIAAQYVADSQ
>CCNO_CNTD2_CCNB1-3-Mvib_trans_22975
EEIYTPGLRDFIYISDNAYSKDDILEMETLVLSKLQFNLGAPQPLHFLRRDSKAAGVDAKTHTMAKYLMELSLLSYDMCQFKASEIAAASLWTAMKMLQSGTWTPTVEHYSRYSEHAIGPCVSALAVLVDRAPKAYADDKPARSVFAKYKNPKLFKVSRIAEEYARSNRLAH
>CCNO_CNTD2_CCNB1-3-Mvib_trans_44055
YIQCCRYNFIRRREMASRREQMETAIASSENAVTHNTVKTVDTASGVTTRGKRAALEDIGNVQPAKKRGRIDAKESTKPNILRSIATAKRKRTDKPAVEETRGLLEESMESKEEEPLEKQEVAKEKSVPEETMVVQVSKEEDDKDSEQTETRRESPAEEIVEETIDCGEGLGEPFDLAVGVMDIDEMDRGNPQMVAEYASEIYKYLDELQEKHRLSSGYMNAQPDINEKMRSVLVDWLVDVHRKFKLMQETLYLSVSLIDRVLSVMPVARSRLQLIGVTAILLASKYEEIYNVAICDLSYITDHTYNCDEIRAMEEKMLHTLNFDFAPPLPVHFLRRYSKAAGASSVTHTVAKFVMELTLLSVDMLDFLPSEIGASALWIALQLLRLELWDPTECEEAIYATSSHERSLGWPPHMQHYSQCLTAQRIFPCAGAMLRLLNKVYLPIAPTPSGAPGRLPCWKRVSAMHSYTHTHISNPKMHDIYTTHSLLVLLFLSVA
>CCNO_CNTD2_CCNB1-3-Pchi_trans_17940
MMTMGKTKAPTSHNTTTGKRKLDSLVDITNTNTASHPSTKRRKPELLAESRGENWQANGENERPQSIDFDRFRCNETLDDEANEDVQRVAILPCKRSNSVLFVREEDLSAVRDGIMTSAGATVGATTTTTRKTTTTDKLVCMETLDSEEEEGDSVDDSGDRDICDVAMLPQEAIAADASTEQCALAQPPQSPRVVMVDLTGETPPLGAVRSDAVPLMRRVSDAAESNPAPTPPRTIEAHRSRDLPTFKSAAHSLNCGSDARGEMSANRSYVDDADKENCSANEGAAEERKRCNFAPLSKHDNESRCFRKACQVCPRVRCVLAGVEDPSLDTPGSSAILCEMRAVQAEYLPREHYLRYHRHITDKMRRILVDWLVEVQISFKLCDETLFLAVSMVDRYLSKRRLPRDRLQLVGATALFIASKYEEVGPPTLGDFVYVCADSYSREEFKAMEQKMLSVLSYRVSAPTALFFLQSFAPILGAKKMQLMVAEYGLQLALLKYELTTCLATTLACAALVFAAHTTDDIALVRHAEKLSGAAHNELPGIVAAMKKSAASCKSTCLKAKFETNSKLNVSTIHFASICA
>CCNO_CNTD2_CCNB1-3-Pchi_trans_29339
MASIRTSIQRLTAYSDENATKGANVPAGKAPVDTAPKRAALGDIGNIPKLDSVKEGGVKKVITRPPSARARVLTKPQAAAVLIGANKPGPPGQPTTRPQPMQMAPAAAIAQDAAHAQQATNVEMMDVEAAPVGFSAALLASTMAGMNIEDIDNGDSENPLLVSEYVNDIYQYLWGLERQFRVDVDYMSHQPELNVKMRAILVDWLVEVQLKFKLLQETLYLTVHIIDRFLGVEAVERSRLQLVGVTAMLVAAKYEEIYTPEVMDFVYITESAYERDEILAMERLILRKLGFSLGSPAPLHFLRRDSKAAGASGTLHTMAKYLMEITLPEYHMLKYLPSEIAAASLWLSMRLTNEGAWNSTIQHYSNFSERSLMPCVNDIFQILTKLPTARLQAIRRKYQSSKLFKVAVIAEHAAASITIPSA
>CCNO_CNTD2_CCNB1-3-Sarc_g32274T
MSLRTRAAAAEANKSSFVDENSTAHHDALIGKRITRSQARAPQDKSAASQTQGTQAKGLADRRNPLQSIGNRNQAPAHRQPVKTHKPSAKKPAVAAVRREGMQTRRSLSRMKNAAPAKSEEKAPKESHTDLTTNLSALGFAVPLGIQKPTKPQTLADKLEAKHVLPERFDDLPVTIEDIDIGDKDFPEFCPDYAKDVYGYLFKRESTFHITDDYMSEMQTDITPKMRGVLIDWLIEVHLKFKLLQETLHLTINTIDRYLSVTVIDRNRLQLVGVTAMLIASKFEEIYAPEVRDFIYITDNAYNREEILVMERKILNTLGFKFGVPLCLHFLRRMSKSAEADPQTHTLAKYFMEMTLTDYHLMQNYKQSEIAAASLCLARKMMDLDNWNENIVYYSTYDEDDITPCVMEIFQIIKNSPRAKFQACRKKYSSNRFFRVAHLAEEQAENVL
>CCNO_CNTD2_CCNB1-3-Sros_121
MTDRAKRRHDESGIDIPEDDDALDLTPSSTTSHRRMSKAGRAHLYHKFPALQRGKQQPQDEAIAGDKENASSPKVVAVPSSSTTSRSRSQAGRSARPRPVTSASNTRRPQKQPRSSAPVPASREAPPQHQPSQDVPHSDVMSLNYVDAIYAKNLQREEKYLLNPRPSRGINLAMRTVVIDWMIEIQVSFKLRDETLFCAVDILDRYLAARPDEQRHDYQCCGATSLWIASKFLEVLPPELADFEYVCAGLYPRQAFIDKELTMLTALRFYVMNVTPLDFISVYAIVLQLSLEGMALAEYLITLPLQEQRFYGLRPSVRGAAAVHIASKTCDGPGWSEDHSALFKLDHRHIMLVAQQLRGLANERPEKYINCRSRFLDPAKFGVAGRNLLV
>CCNO_CNTD2_CCNB1-3-Sros_6136
MSSLMRFGMPRSAAPKDVVEAPAAHRKERKALGDISNRVTDNINLTKKPKLVHKAPRGMEVDQDVEEKHAQNVMPAPRPIPANVEDVYEDDFENPQMVAEYVEPIFEYMRELEVRLHVPANYFKIQTEINARMRDVLVDWLAEVHHRFELIQETFHLTVHLLDRYLSKEPVTRDDVQLVGITAMMVAAKYEEMYPPELGDYVYITDKAYSEDRILAMERKLLRVLDFSLGKPLPLHFLRRNSKAGHADATMHSMGKYMIELSLGSHAMLKYVPSQLAAAATYISREIVGEHELWNPTLEHYAKYSLEDIAPVVHDMRAVLKHSTVSRLQAIRNKFCRSRYLRVSKNPQLNEYIERL
>CCNQ-Cfra_1894
MTEISSSKVVSTNVQSGAVELVGHIGRKMSMLKTAVSTAQTLIHAFFASNCANDFDAPLIALSALYLASKIEECPCRLRDAISVAHRHLHPDKPLLDVNDEYWDIRDSVVFLYIYAMTVCTTMPNGEAWVRKVTQLAYMILNDSYRCPTISKSEPHIRAVAALYLALRLLGLSADIKGQNVHWWEIMDCPSNKLDDMVTLMMNTCDTGKAI
>CCNQ-Mbre_3589
MRVSLSTPRVCVCVCVCVCVCVCVCVCVCVCVCVCVCVCVCVCVCVCVLSLSLSLSFFIILSDKLMAAREGVAVAAPGEAQTQPLESGRGSMRGDSRSIAAVPQDSTLEDAEAIEWLTNIRHMGLRLELPQTSICAAQHLCWRSLRHRALEQLDRGLLAVACVYLSCKAQETTRQLRDVITVAFRVLHPGRGVLEVNQLYECLRESVINTELIVVRCLEFHVAFEPPHKYAVYVASALAQEELLQQPPLPTSMPVEARHKPPGESSVNLDERLLNIQAMARTFAEANLADRQHQLVALTAAILNDACTICPEFHTLHVHTQACVAVYTALQLLLMSTFAFHHDTWGIWDQLLPPRVAARDVLPVWAQRLMEALVQSQTLSSAATSAERAS
>CCNQ-Sarc_g25715T
MSRDIVKAIDFAGHIGRKLRLPKEAVNVAQVLIHSFFDSNSTKEFDAPLISLSALYLASKVVECPCRLRDAISVAYCHLHPEQPLLEVNGDLYWELRDSIVTCEMLILRCVNYNVDIVLSHKYLYIYAMALCTAMADGKKWARQTTQLAYMIINDSFRSADVVAKAPNVIAASALYLSLRLLDKSVAIQGESQWWETMGCSTDELLTTVDGMMAACQRTADDNER
>CCNTD1-Cowc_CAOG_00166T0
MANYTPSAAILAMIPQTPPLASQDSDVNLFVRSALFQFVLEFGEAFNLSDDVRFRALELFNAFMDSVVNEVIELSTKQLEQSSSSSSAPPPGSSMPDRTTRQTNGSMGARVEPATGLTLDAQNLLQTHLMSARLRIITCISLATKLDSSARQLSIYEYAMLLEFQYTPQQIIQSELDVCCRLKFELRVPTVYNHMQDLCQQVVQFIHDTELVPVTFPPDFEEQLREESVRVLEESYMVLKATGSQSDTTYLQLFERRRAHAASVVLATGIHLIDEEHGDIRAAFVDFLAAVSSQVIDMSLTLCERVVTTHVEDEPDTGRTLLSME
>CCNY_CCNYL1-3-Cfra_1716
MGQFMTHHHGGEYSEDEYDSDLGPDCEFEAATGEMIVESVSDISTLSCVRKVSVADSKEHFLKDQTIQHISDRHMPKHSCEVPTGRTLLLSINMSNRDNDIRKRRNTVVDAGQSQTSLASLSQKSNRWHVEMESRNHLGVKLNSMRHKRSNSCSTVFVDETISCPDLKRTLKYVAFALHSACQRCSGHNELYLHEAFDERKGPMLKTSRRPVITDTAPSASSVYKFLCKIFMQTSLTAEIVIVSTVYVERLVFKTGIDLHATNWRRIALGAIILASKVWDDEAVWNVDFMSLFPALNTADVNELERTFLELIEYNVGVKVSVFAKYYFDLRDMTESTHVPRPMKPLSWQSARRLEAVTIATERLLRIDESTKQLDRLKRGRSYDTFAHNCTVVLS
>CCNY_CCNYL1-3-Cfra_2566
MGNKNSKMEGGVDMENLRRDSEGVIKVTSGTPFLHSASRDMLTDAGSIKGSLNSPSSNRTSSTPKSIVLRNKPVHDAAGVQKRSNVQKHESGRSSSVADDSFAKVEMGEDAMNGTLHTSNTINNQPMSSNDLRAHMSGVLKRINMKALVRSISQKKDPKTNEDCTSMNGDSECQYADNGTERKVSVARWNTVKYGSRVDGTRDKSSNVGINRDENQPGDWLGKSVNAGRNTNFTSDHGQDGASSGSSYAPLSETKTQGLTMTGKAGSDAVVGAGRIQKQLPASKLRSVQPSGNGVAASHSNNQFNNCTMVNDCLLMENSLAGMSMNTNGDSMSAFASGCDEGVTYDTLGGESTGFDVVGSIKEDYRINNRNKAGNANVALPKYKQYSQQRHHAAISNHHIYAGKATNGNIPNISSNNSSKLNTDALITKAPLRKTQSSMGFAQPCIQHISDRVPSKDGKDTKKFYAQSEPGLSSAKITQNPLKNKTRRKSEKISGGAIMFAKASNKPTEMSLVETSELDRPMMFRSNSCSTLFVDQTVSKPDLDNILRCMAIAFHLQFLRLQRAGISDVESGSKSSFTTTPLKGYDRRQHRQFSDSSDALFLDGRKHFSRTPASVKNLHKCESARVRSGGFDSLATQKFTKNVHLPDFPIIFDEMKHPLTSGRVLPNYKHTIPSANEMYEFLRAFFSAALLKAEVAIVAMVYISRLEDQAAVTLQPANWKRVLLGASMLASKVWDDQAVWNADFCTVLPDVSVEDMNTLERVVLEKLTYDVSVTPSQYVQHYFHMRQYGLEADLHDGRGMLPLTVTNCHQMDAISKDSIIDLSKKTKLLQTHSSEDLLGDANIVLM
>CCNY_CCNYL1-3-Cfra_8681
MGQGSSKKMVNGTKIHTKKNSKEQVVDITCPQKYKLVPSDKADGGVGNVRKKTPSDHPAVTKEVSGTSNVVCDCETIIGSGDSEMVNNAVNPSSDDNNKIHESKVAMKEQTPPIEESTTGPANSTANSHTSSKANKYNYTKLKHEFRPAHNIESTEYIPQTLSLSRDFIPIKPTISLVEVEEVVRNVRLDAQEAQEIEDNVDQMIDTATRRQSVPKPYESNRKQSSSSLQHISDRAPLNTGNTVCGNSSVFYSDYHRDETALLASKQLRRRKYRRRVNSNAVIDPLFVAAKHAKHQKLSNSCSTLFVEQTVSQPNLDLILQCSATAIHVTFTKTLVMKEKHKFNPIFDEKLFPLTSQRVPKNYDSQLLSVTSIYDFLRAFFKAAVLTADVAIVTMVYISRLHNTGLVLQPANWKRIVLGAILLASKVWDDQAVWNADYCKVLPDVSVESINQLEREVLVRLFYNVSVSSAEYAQHYFDLRTYCLRADHTEGMVFSPLRVRKAKELNVMLHHQNDGGNGTLPRANSSEMYKSPSSNVIIS
>CCNY_CCNYL1-3-Clim_812
MGNSSSKNKTGVPVNGDTRSSGKSTRSSKKTILKRRGKRKGRNEHALNGDPRTVGSDPRQQDGEIPEVNIEGSGDLSERRSVASAKDNRDENDALQHISERQTEVPDEKHIRFGNHNRYVKSLNSLEQAGVNDKVGRTRSNSSNSNNALRRRNSCTTIYLSASVAAPGLERTLECVSQALELDGSDNFTKRDLRKSGMDAISPRARTLWSVFSEEDHPSSFGELDVSEYWEVPSAGRIFHFLNSLFEAAALTAEAAIITLIYVERLMNSTGIVFTGLYWRRITLGAVLLASKVWDDQAVWNVDFCSILPDMAVEDMNQLERRYLEAIGFNVSVAAGIYARYFFELQDIVNENDGLPTTQLNMERAIELEALTRKTESLVSKTKKGNPRTRKRPKSQDQYQRKPEPAYVM
>CCNY_CCNYL1-3-Cowc_CAOG_01396T0
MGSCLAKPMDGGSSSSNDPYAARSIHQQHKATEVASTAAASTSPASQRPEMLQVDVESPRDGTGTERRRAGSKLLSRMPSLSGAKLTKSRQDAPASAAGSGQDPSQSSQTDTAAPSVDDLVQHISEREPDNSNRRESLFLAAVNQSAADPSPLSYSNSKRKKKANSVVITDTKTKFNSTSTFFVDATVSQPDLDETFKCVALAIYYCMEAGHKVETPHFVDIFDEKKHPLAKGTNFDHYDKLMASEEKIYQFIKTLFVSAALTAECAIITLVYVERLIMSANLTIHATNWKRITLGAVLLACKVWDDQAVWNVDFCTIFPDVTVEDFNKLEKYYITQIMFNVSVPASVYTKYYLDLRSLAEDTNRTFTLKPLTQEQAEKMEAMSMAKEREAKNLPLRKRAKSCELYEPKSAMAILS
>CCNY_CCNYL1-3-Cper_1446
MSRASQMSKASQLSKSSSYSHRSSQSKNSKGSDKSGEANLQHISDRRGCDEVYDDSNGTLFMQCIPDSEIEKSRRRSSSYRQEGGMVKFNSCSTLHVDETVTTPDLEDTLHCFSLALQYTISAGHQQPSPKFDKVFDEMEFPLNNEPVPRDYNKTVPDLEDIYEFAHSLFKAASLTGESVIITLVYIERLITNTELTLHASNWKRVVLGATMLASKVWDDQAVWNVDFCSILPDIPVSDMNDLERDFLEMILFNVSVNAGVYATYYFDLRILAENACRSFSLAPLDKEQAERLEAFSVPKGTKKSPSNDVVKRSKSAEMAKDRKPIAIIS
>CCNY_CCNYL1-3-Mbre_2372
MDIVALLSLAKLSHLISLSALSLSLSLALWLTPNETAARWSGGRSNSRPPVANSAAARTNGMPSQAASIPEESLEHISDRQDHGEHEVQILHNLMPLSAASPSLPRSSKPRRRMSVHEDEEVAGTMNLANSQKFNSTSTIFVDSTVSSPNLEETLRCVALALQYILQDGHRQEAPKLFSERFDEKRFPLSEAQVRRDYATRIPSEDRIYQFLAKLFTTASLTAECGIITLVYINRVITYTGLALHASNWKRVALGAVLIASKCWDDQAVWNVDFCSFLPRISIEDMNELERTYLEMLDFNIGVESSVYAKYYFELRDLAERFDKAFPLDPLDKATASRLDAMSTRRDIVKAHALRAARSLDHDTFKARAILS
>CCNY_CCNYL1-3-Mvib_trans_45724
FSKDLRFLEACGGQQRGCVQQENKKGVMGNCVRLPEHRGMEMGQHSKRDESVAHISERDAPAKPRRQSLFVDAMQAEKTEQEPAPGPMVSSGRTASREARRTSSGMKRSNSTSTLFVDSTVSQPDLDRTLKCVAIAISYHLKESSKAESQKFHEIFDERAHSLGASSITTELSQRELNDDTILVFIKTLFASAALTAECGIITLIYMERLIENTHLTLNAHNWKRVVLGAILLASKVWDDQAVWNVDFITILPEAQVEDLNKLEKLFLEQLFFNVSVASSLYTKYFLDLRSIASSHATLSRLIDDLKPLTVDRARELEAMTIATEAKVKPKTHRAKSLEEIFRPSQPAILS
>CCNY_CCNYL1-3-Pchi_trans_35328
MGNLFSGCTKGADADVVPEKDIALGAPRISVANAVDKEEDERVQHISDREGGGGQQDTLFTSVMPDNNRVASMRRFSSERKPSRRESVRSMHSGADGMVTKSNSCSTLFVDSTVSQPDMDETLRCVASAIYFFVRAGHKETDPLLDPIFDEKTHPLSKSISAEEYGRMLANEEPIYNFVKLVFTSAALTGECAIISLVYIERLIASTGMTIHSTNWKRIMLGSILLASKVWDDQAVWNVDFVSILPDVQVADLNQLEKSFLEKIYFNVSVPASVYTKYYLDLRGLAEDSKRNFTMKPLDTSKAQKLEAMTLATEQSMRQGEPIKRSRSMDLYEPKPPAAILS
>CCNY_CCNYL1-3-Sarc_g1729T
MDSLSLTSLNFYVGIDSEQLARQRFANYLYKNLPLTTSNSESFKGSTCVKRSLSTAYIKDAKELRQNMAEVVSGIGKSTAADDAGCLEEPDMTMIINSLSKAIHEQIVLTQTKGDTAGSGIFDETEHPIMKAQLPEDYKERCIDQENITRFLVAFSGAAKLTAGSMLIVSIFISRLIVRIGLRIHNHTWKRIVIGTSIVVSKVWIDIPVHNSDFKLVLPALAADGLLKLERELGLMAYNVSVSREDYACHYYCIRSSDDNTGAVLTCVKEFVNTTGPSPTSCASKHEHLPILDSGENLAHLNPTLTWDGIVPDVVFGKSCTRSSETLPKWTSLTSSE
>CCNY_CCNYL1-3-Sarc_g25033T
MGNKNSRMDAGVGALVGQQPGTTLRRDSEGVVTFLAPTSFLHPGSRDRLAEVGSVKGGSLQSPSSQQMGSATAATKTGHTTSVHGTPTARLQQKQHQRIRSMGPGATAGGQEGTTVRPSPVSARRASALVDAAMNAGRIDAAAMQGNTTSGNTVESQQHREEEAYQPNTVLSSELRAQVKKLGKVLARSMSKREKNSVNATEKSGDKANMRANGTSKNNKHSTDNSGYAVSGQAKEDDRRTGDGDEKRKRDGSNYNTNINSRQKLAVTRSTNTIQSISVKASSLRAVQSNGTAPERDSGDAGLDVNKQAVHGVRENLAPTPSGGVGAGHNITPAAESIGSGVVEEEDEDEVYTTALKGATLSASGCDDQKTTTQPLKGQTTTAVTPLEALISHADTSMSKKASVDSGLYMEESQDTLPSLKQTKPKYGKTKHLPISNHHITAQQKTGTSRERELPLRKTQSSLGLATGIMHISDRVPTSYDKKAKSFYAQSEPGLSSAKIAPSTKNRERRKSERTSTKNSHKVSHARRRLTDDSGPAQARRRTMTRSNSCSTLFVEQTVSNPDLDNILRCMAIAFHLQFLRLQREVNRPRTSATVALRQPASNMNDSSDALFLDSQSKRSTAKHVSTARGKPSSHKHSREATHSRVRSGGFDSLGPQRFDAHVALPEFPSEFDEMKHPLTSRRVPSIYSKVIPSASDTYDFLRALFSAALLKSEVAIVSMVYISRLSDQGGVALQPANWKRVLLGACMLASKVWDDQAVWNTDFCDVLPDVAVTDMNALERVVLEKLAYDVSVTPAQYVEHYLALRDYGVAADLHDGRDLPALTTGNNDFLSRPSSREFLDDTKKTQLLHTHSSEDLLGDGNAALLEMPIRDWSQSRPV
>CCNY_CCNYL1-3-Sarc_g3774T
MGQNASKKMMNSSRPGPKKGSKDQLDEVSSMSKHSSHKSGAGHKQKILPSDHATVTTDVSTTAHDHVETTNGVINPSDKESNPLHQSKIGKAGTPPSKPINNQVTPPISNTAPDSGVAQQDSITRQNSKPLAASDSPKSQQKAGGSRESDPIVVKNEATGMPVEAQLKGQALSQAQPSQTDQKAEPTSTQGKLRMQMNSAAADLAAEEDELNDNVDQMVDLATTTSRMSLSGSKTGLRRQSTSSLQHISDRAPLSTGNTINGNSAVFYSDYHKDETALRASKQLRKRKHRKRAKTNGLVDVVAIAARRAKHQKLSNSCSTLFVEQTVSQPNLDLILQCAATAIHMTFTTTLALPERPRFNAIFDEKLFPLTAQRIPQDYATHLLSVTSIYDFLRAFFKAAVLTADVAIVTMVYISRLHNTGLVLQPANWKRVVLGAIMLASKVWDDQAVWNADYCKVLPDVTVESINQLEREVLERLFYNVSVSSAEYAQHYFDLRIYCLRADHVEGVVFSPLRVRKAKELDVMVVHQSDSRVLQRANSSEMYRPVSSNVIIS
>CCNY_CCNYL1-3-Sarc_g5399T
MPKHSSEVPTGRTLLLSINISNREEKQRQRRHTTHSVALSHTQLAAHTTHSRDAAKKLRNSNSRDPFAHKDSVVDGRQRAMDRASDSGTATTATYGAPDDATVYRVDGGVARSSNIGVELHNNAATQVTVHRIDSEDENAKSESLLVKRSNSCSTVYVYETISCPDLKRTLKYVAFALHSACLRSSGHNELYLHQAFDERYGPMLKQSRRPAITDTPPSASSVYKFLCRIFLQTSLSAEIVIVATVYVERLVFKTGIDLHATNWRRIVLGAVILASKVWDDEAVWNVDFISLFPNMNSADVNELERTFLELIEYNVGVKVSVFAKYYFDLRDMTYSTDTLTEKKPLTWRSAKRMEAVTKQTERLLVIDGSHQQLAKLKRVNSLQAIATRRVVVLS
>CCNY_CCNYL1-3-Sros_5204
MGCRISQHRPEMSTHKGQYDDDERVEHISDRQDHLDHEIQVLHNVLPLSSEAPSPPSRKLSRSTSRRFSVAEDDLQPLELANSRKFNSTSTLFVDSTVSSPNLEETLRCVALALSYVVEDGHKQDNPRLFSEKFDEKRHPITDRVRRDYASRIPSENRIYKFMFQLFNSAQLTAECAIITLVYVNRLIAYTSLTLHASTWKRVVLGAILLASKVWDDQAVWNVDFCSMLPSVAVEDMNDLERTFLEMLDFNIDVDSCVYAKYYFELRALAEKFEKDFPLKPLNKDQAKRLEALSERRHDLMKGFGMRGAQSLDPDEFRAKAIIS
>PCL1_PCL2_PCL9-Cfra_6271
MSVYLHQKNTSSSHHVHNKPQRPLSLQRNGVLTRHSVFHRSLDSPSFQLNVKPTILRRPVQSQQQQQQQIPQIVHSQQYLRQTTESAPTPQSSASSRSVSQNTTPIITPTVRVNFLNKTPSRKNSGTSCELRALADGKKSNDPARTSRQLRDVSGTDINEKGFVPAIVADTDIIRKTGTDQSNVYPTPHNSTSSKSSQPTDLLPVSDVQTVSNNYYSHRVTERGGCGYHIRGVLAPRRRPCLYTLPLELISNCNTLSADEYSEKDSLFNITDSAIECMIEVVRRDWDGQNQYPDSQLTLFLRNICVRMKLDTHCLITTLVYLHRLKVRYPSSRHSSCARRVMFMALLVASKFNHDRPYDNKAWAIVSNFPLGQVNAMERQFLDSLEYVLYVRNKDIDETMAGLALDTDFTSVHTTANLSEVGIDGQVLPPPSERTKQWLFDVILIAKKNIYGECDVSTKVI
>PCL1_PCL2_PCL9-Cper_5871
MFSHEEDTIDRASASRSTNSTSSNRRRLRTSRSTPTQSHVASNSIPFSESNLSNSLSPSSSHGPMDTTNVGDSHPALRTTLTSSLSESTSPNSFSSSSSTTTITTTTRDVSNSHSRLGRGTSTNRTGVSSSSSSSSTTNVSRQPSSLNAQISDIETLMGNLYRLEDMKMPSPFFKFRSAYNFIDLSCEVIESTWEVKNIARLSSSEKKARSIQLKNFIANVIDRAEVSSLAVLVAITWIEKLKVRHPKAEGGDRCGHRLFLVAVLVACKVCENRRYDSRIWSSVSDMFTKEEVDRMTVEFLNFVKQDLKVEHATLNDFLIRRLSQEQNVPPSVVCAEDDNMWCRRNSTSGYTEICSFGDCENDNEFLYKRGNRSSGVKRRYSESDLGGRSKCSHSRSKFCDGNCPHRRSALQRKPSLGASSSFDTTIVDIDEPSEISSVVCDGHFPVDTYQRRLSDSSSGESRSNSRSGMALERIEKSLNGTSDRSLLDEDRLVPVLPDDTDDRV
>PCL1_PCL2_PCL9-Pchi_trans_8438
MTSHATQQKSGKSLHIPSELAHYRNPYSLIDFAADVIETTWEARALARAPQEERHRRRTQLRRFITCIVKRASVTSVSILAGIMWIERLKTRYPRAEGGEKCGHRLFLVALIVASKMFADGPKTSRDWSTVSGVFDSAELDRMEDEFLTFLQDDIRISPSAFDEFVSKRLGTDQVVPMEKPVAENKNVSDEQDMRAPSLASSASAPALRTALQRRDGVPVASGTASRVVAPQVMRVKVARKLEELDDVGVVPECKRQCAA
>PCL1_PCL2_PCL9-Sarc_g9741T
MSSYLKSSSTTHQHNVVYNRPQQPGQGGSLAHTHVYASSLNQPKVHVRGLKPSILRKPPALREHDNLRTCPINALGNTTYSYGNNSGSSSLNTSRRSSSASTVSVGGGGGMSAQAYTRQLSKNSPAAHTHTPQSMGTLSASSSRNASRNGTPSSSTSRVNFLNKTPSQKAADARRRISQHDVEGACDSFASGISDSAALTNTPAYATTHRSTSTYALTRGHVHAVCVPAAVTEEASARDAPAVTPACTRKGECERKFGTPCGPSVPSSQSTVIVRKASTDESAVYPTPHNSTSPKIVKSTELVSEHTHSYACVRMDEHVHAHGSETCGDTVKGQASVSPTLHDRVRERGGFGYHIGGVYAPKLRPNLTKLAMSYSGRTDTCVNEISDDCEDGTCDMSFGRVTEKAISAVVEIVLRDWDGQNQYTRTSLSVFLRSLCVRMNLDVQCLVSTLVYLHRLKMKYPASRSASCAQRILFMSLLAATKFNHDRPYDNKAWAMVSNFTLHQVNAMELQFLDSLDYVLSIRGKDVDGMLQGLRCQELVLKIDARLDQSELDTELEHITSRLCLAAVLPDLSSVTKEWLRSSVLTVQNIIEGVAQ
>PCL5_CLG1-Cfra_2167
MVKIVDGVPSVLDSQTCPRCLLSACILIGAKFVQEVDCPSNKNWAILSGLELPYLNVLEKTVLRLLRFDLTVPPATLCILEGCADIDPFVCEWFTSQNTQNVTDNCWRRSPSDVGFYSKGMLKFMDEILECGSVKPSKQNGHENYHQRYWQHQQDIYSNRIVRSNNDLPLKQNFINGDLQNINRHYTHVETQRDSLHIRPCRRHSHSVESLITSYEQPTETPLEAQYVHGVKPTRSWNQHSFADETDSGSVRSSISEVEKFEDIISVLRSGE
>PCL5_CLG1-Cfra_2484
MIHCFSSLAKLGMWLLPPTVNGTMTVKLPTSSIVQEFPPMTSRCAMETKVGLDARPDEQNTPRSKYTLGKHPREESTDAGGRVPNRQTDVNSTRVAREKCKFRPDHDVFHFPLDRHQHKLEDISQFAKHLLHRADLSRSVYIVALIYYRRTVGKIQSYGESKNCRKCLILGCIVLACKYVEDLTYLNKAWAYWGDVTISHLNAVEHWILQVMGFNVTVTLSEFQARTAHYVSNIRSAEYAPPRHRCSTSSLPGCTIDKSPVFESSGNSETTVRNRYPKICLTTEGCKDKFRNRDASFDSSDTSDPLLSMRKHHLLPTPCDVIVCAQPKIKSTFVAQSSSLSYADLQDCAKSAQKYLMQFSKIQNQTYVVDGTET
>PCL5_CLG1-Cfra_36
MKGMSNAKYDRPGCLSDDSFNVVQAREQLSGRGQRLDCDFDRSFTQHKYGDPSQVVSRRQLLDVPVQVHGLSVHSAIATPAIQRMNSIEHRANVGPLHLCGPPIVDNISNVSNIAVTMNSPLSGVSTSYSCAQHLSARGGFTPRYKALIRTESMPTSTFVVSKIYRDRLGKIITSAWNDQNVLLGMHPRTYSGSKSDYVWACHAKEWCSSCVSLACLILANKFIQDSAYSNKSWSVWSDVALAEINNLELAVIKCIGFDLYIQKEEFDVAAVKYLESVNPPQETLTQYTNMGTSSAVRARGENSQQSHVEGTSTRFLSPAPQRSESYHVLNDGLGFGGGGVGTVGATTDMSNAQYMLMPQQQMQHQNTHQHAQQVHTPKRRSSHTTPNLSQVGRQGAITKILTPYNTLSTRNTAMGGDIGHRTGSGPLSRSLHTRGHSISAINMTTLSVNNSEQRWPSPMATTSRNFQGNPLCRQSSTGSGTNFPATQNVSISCLLDDNSTHFLQQLNIEPNTASMMPRDSKMQMQGDQYLLMVQQQQDVLINQQKAQLTTQQHTQQPCQQQMLTQAYTQDQRRQQIHQRQNMQAQHNQNLRQIQLYDLDPQHNHHQITSQGSQLEYQQHMKSDPLRDIRVRNMMEVDETMFEQLKINGRRRSMSYGKNSTLFKQATNRMHYSSEALPQLPQNMGNRFGANLDPQQHFHQPIQGQGIEGESRIHPSVRRNSLEPMMQYQQCQAHQHEQHQQQSRQGDR
>PCL5_CLG1-Cfra_4130
MTAKLSSIKPNLPPLDQNIIRQKDFLDVDESIGQLRGELGDIHAQLNDGHGSWIDVSPLKHDLNGCRGGQSVEKFGTPMSSFQGSTQSQSFGVQQFHLTVEGGNGAQTVNQQQSSEGSPYEDFITNSIGIATDVLLPQNVKTYGHSRCPVRATKQNANGDILALSDIMDMDQTHYQNRSVSTSKFSNDSKSYLLASRSMDSSLINGSRWQGGRRDIVSPTSGPRQSQRIEQGSLDELNGYHQNVLINAQGNVNNNRIRKIQRSVPALVVQETFTNQTMMQSQFTKHRHRLRAVSTPPPIRPNNHAYSCQHHHGDDASFSPKYKALIRTESVPTSTFVVAQIYRDRLAKKFSDTHPSQIRFVHSEWSPADFIAGSIDYISACNRKEWCTSCVSLACLILANKFIQDSAYANKSWSEWSEVPLKHINRMEEEVLICMDFNLHIRKEEFDTEAVKYLTSITNPNSSLNFNLDLASPTLSIDSHSVGRVQVVSPVDDKCLNKRVLSSSSMDLSMARYYDSRQHETQDPNQLRQHKQTNTCSPSRTHSQIPQRLLVGSKQSTPYTVTNRSGLGSRSLGADGMSLRHSHIHSNSTSVLSCERWASQGAEPQLSMSERWRHSPGPSAGLYPQQSSGRVQRNLSIPTIHTPRRRTPCKSVSSSCLGDASRSIQSRSMPHINHNSNSLNDISSLSMDQQLHSFGQVSFNQPSQTQPNPDNSKMKAAKDTLRTKRKHYLQLRHQQQDTQRRQTLIQQQMKKRTQVQPNYSSQLSTVLAQGETDELEMRIFEHLNLIGQPPQRQTPSQPQRPWGRTYSTHVDDIQNMQFNTNQHSAEQPRYDKQSWVPQKQDQRNDVSGLNLPPNSRNQWEILMQEQRRDMPSFV
>PCL5_CLG1-Clim_7233
MSRSQLKRRRPAAELGNELPVQWREKYHDAHMPMAWLGFSFIRRLCLSFNRPCACEIARRRSLARFIGDLDAVNRSTQVPLIDNEVFIVACIITDRLMKRCPDVVNTCGHCIVSVCLLLALKYLSDRQYGNIYWSAFVGLTVKDFNRMEGFILSLLSYNLFVSEDEFSRWADMSQREALACMTMPLFAPISVTPTAAGSAYNALPYTTFPAATPLMHCSRSMHPSMAPFVNTTPGPIVRRAPSTSSTYSSSTSTPYAIDEPSYHQWVPGYNSRKRRSAASVTPSPNSSTDGDNTPPRRVMFTSRNEVTAILMSKLNHKYSSDDVEEDQQPRRKRFRGLTAY
>PCL5_CLG1-Cowc_CAOG_05778T0
MSCYADATAGSVLVATVESAAGWLPTSPTAAGSASATPKLTAVSASTLLQQRQVKRQRFGVADNLGSISSTHNNPLIHDDNSHNTNDNDNDNSGRIGSSVRSLRRAPGTPSCIYSGSSPVAFSQSYVAGNDDDEDEDTDDEFYDDASNFSRSSSGASSASTSSNCMVEAAVLRPKSTAASVQLPVTTTAAAMAAASNLLPFNYMSTTHVNLAAMHLLQQQQQQQQQQQQQLQPASASPSVRVVGSVADFSQPLSPSARLGRKPLSTQSKASAELAEMTAIAPAPRQLSHAASTPAVHQHLSSQHQLQLQQQLQWHHLHHSRARALSATSSPVAVSPGAVLANAVAAAAAAAAAQAAASAAVTANAHSAASATLTMMMSTSSAVTAPATAATSTGSSSVSTPSATSFAGLQASIAALQLHGSSGNLSNSSNCSTPTQKRRACELEMMSDDQGCGPSASLSSDGLYRTGSLESVVFPTSAANLAALTASRLPSSAFQNKQHHCHPHPHHHHQPQPQQQQPQPQQQQQQHQQSFQPHHQTLSHFASVPSLCLPTSAPMTTMQQVRTPPRMTLAHQPPMPPPQQPHSHPSFSFHSHPLAAATAAAQQQLPQLPYAQHVPTMHPTCVPLTPTTPTHLQSGSQHVNTMMGYNSASAWTFFSPLNSFLNEYSWRCRPDRRPLQIFVHAILKDMQASRASFLVALIYIYRFNDAHSAHRANVCGHCLFLSALLLSSKYLNDKTYGNAYWAKVARYPLGELNDLEAWLLDSLDYSLYVPNSLFDAWIRLYTADQAKYMLPHVPTGSSHSAVLSSTNVLVAAGQSPLSDLYSPHEAANTVSFSAPSSPSVHSPGLLLSMAGAAATAAWAASPVFSNVTASSNAVGQHGGGMNNNGVTHYIDANNVARHVQKHSRHRSHGTLSEFGMQPMPFAHLSSGIPVQQQLLQQQQQLHLQHQQRQQQYLHAMKSRPFSASTSSLGAEPGIAVSQSSAAWLQSLQQQQQQQQQQQLQQQQQQQQQLQLQQQQQQLLHQQQQQLHQLKPSMFIASHAQQQVYQAQLQAHAHAQAHQIQGQQLQLRDSPGLIMGMGAACPAPMLGPMDAPPTTMRVRSGPVRRRSNSAPSDAAPPLPFRPASIAPTLATLPQHV
>PCL5_CLG1-Cper_10793
MVLSNCQMAGACGYVMPGTVIPGRLIEYTAQVIRACWENDSSNSIKSIQLGHIIRTTMVKAGTCSNCLLLALFYLQKLKARFPFTGQDGCGQRFFLAALLLAGKFLHDEAYNNNAWSKITGIPLKSISAMELEMLKGLKFNLYVSGEDFAAHVSQIKACIASVSLSPVPTSPRYDCTIPVTSCPPVTHPGFSSVDMFVPVFPVSQAASRVNPYANYDPPKLSKICTASENNFAPVAGHRRHKSREAVGNYVGVQKTIGRVSPTYRKTKSLTRMDYVKMYSTANINHSNMTAHNTFSRNVNVPNNFTLPNASVGTTTYGATAFPTAIL
>PCL5_CLG1-Cper_6413
MVESITKSQCDLVITGEAMSLKPMGNADTTSARACKKTSSCGDTNPKETIGFEGFLDLKTFVSLYPTCCAAELKRGRSVFNFVKCITSAMPKISRSVFIVSLIYLSRYRKATIHYTSIRCGHCLLLTAIILSSKYLNDFSYVNKDWAKAAELSLSQINMLESYMLKAIKFELFVSPSEHDLWNIQHKVLEAYSSSSPGRIEERRRFSAAGLQRNSGGLACKKSPPLRKYVSPNLKQASHSPGNNGLSSYSCANPQTSGYKSSQQWARRWSSPYVQPPYPSMPSRCRDMYSLENYKITPSMSEQNTPTWDGYQVNTAISPFCANRAPETYSPYNHQPCRDTGDLSCVPSAYMSTNAALDGISKSNLSSNSIEPNFTNELHPSPFCGLNVNSSLHVKQQIRYQVAAASINGYTNPLSYGQCTNPNAMTTATGLRHGPCMPPDIMAEKCTINETQLLPPLKYDSTKFVNSDVQQGLHCL
>PCL5_CLG1-Mvib_trans_42382
MSKVAPAQPTAALEWGFFTALTHFAETHSCQRASPCAECCPDHRCASLKHFVLAVIQRSKVSTSAVLVALLYVRLASQQSLDVAALLPACPIPGTTCGACKFLTALMLSSQFLFDKSPGLQYWCDVGATTKARLVKCQMDLLIALDYRLHIPAATFALWHHAYASELAETRELLRQQRQEHTHNNNNNNNNNNNNNNNNN
>PCL5_CLG1-Pchi_trans_20808
MNRMCYGDARPIRAHEVIRYGDCDSGYFEEYTCSVVEPANMDGHGDANAIPEPLTDFADVVIQNTFHRTYSPTFKPFMLELLRRSRCRPTALIMALIYLERLSNAIGAPAKAENCAHRLFLTAIILAVKYVSDDVYKNRDFASITGVDVTKINAMEREFLRFLDYRLYVSDQEYASFLSYIEESLFPVQQPMPAAVPVAQAPNIAPAVGSSRIVNGPVEIYAMNNSNPTYGCIWTYSGQPIYHQVSPVIEPSRLPIVPMDFNAYIIY
>PCL5_CLG1-Pchi_trans_31274
VSTQSTWDHLAQHEPITGTRRNLHFTKARATPHYASIITTVHTHTHAIYTLAKMIAVQPSVSAMPPCPTGKMQLVSYEQASMEKILGFSIRVARNMWEPKPSDDDPEFLPYLHNIVYRTRCTRAVVATSMLYLQRLKGRFPQTGSPGCSQRLQLMALMAASKILFDDALTNKSWGKVTGLELGEINAMEVEFLGAINYDLHVTESDYRSFVCYVEGSMAVDGLVQSVVEVDQLKPVAASSASSTSSTSVSPVPSGRHTPTTSAVTGTTSHPSKQSVAALRTSSKAMTSPANKLQRQPSRIPVRVQPLQTSTQHNASNNLSTAASSYNYALTHVAKQANAARYAAPMPTTVATHARTANISNWGYDKCAGDIVSHSGTAIRMAN
>PCL5_CLG1-Pvie_trans_2778
MCQGVLPTMPAKMDRYSDCDSGYVEGDEYTVVDCTGRCREQVEYLGIPDPLIDFADCAIQNTFHKTYTPAFKPFMVELIRRVRCTPTALIMALIYLERLSTAIGPTKADNCANRLFLTAIILAVKYVSDDVYKNRDFAHMTGVEISKINAMEREFLRFVDYRLYVSDDEYAAFLSYIDACLFPAGAEPAEMPSKTSLHKFAPMIPAYYLPTPKPSYGAVNRASYGSGVQQQVYFVQPAVYAPAPHMDFNAYIVY
>PCL5_CLG1-Sarc_g9853T
MSQDTIVLDVHSIIEISDGNYDNTNYRENSKMHPILGKHTRDGISTNLDADANTFISVSSHDSGDSSPLQSTQKGNAPVPPPPYTFQDSACKNENYNYAEAERRTITHQKHQQLRQQEQQSQPAVKNPKSIFKPDTDIFKFPQHSHSHKIENFSQFVRHLLHRADVSRSVYIVALIYYRRVLSKTGPNNDHQRCTKCLMLCCIVLASKYVEDLTYLNKAWAYWGDVSIPHLNTVEHWILQTFDFNVSVTTSEFETRAAHYKSNLSSAAFSSPKHVCSTASLPGCSMGPPLPYSKSRGGDIDHNRDPKMCLTAQSYTDKFNSVDRSVRNSDDSDPLCDLSRKNSVPASIETVVSSQPDLPTSFVARSTSMPYTTLQSCAESAQQFLLRQPKNTRATVT
>PCL6-PCL7-Cfra_1049
MGLDGAGTKALTEKDINLLFDPNNVNGSGTIIASTANVLTQVCRLNDQFLNDVQSTRFNSAKPSTISIEDYMYRIVKYAPCSRHCFVLALVYIDRLVQSSPRLRVTSLNIHRLLVTAVMVASKYFDDKYYNNVYFAKVGGIPSRQMNALEMELCFRMNWECYVLPEVFAMYVQELLRRAAKDSIRSQSQSVDPDKLLRRLRRVSISEDKCHRIHTRRRNSAELRELLRDSPNPNPSILSSTTAGAMQSGVNSAANTAPNTPYIGGEHDEEEEESDEHELADVSMRPDPQTDDEDEYKCEESQTRTPVQQLPHKSPLGVGSSSISSPCFISNTRSSVSDQDITPIPSMLGSRRESTSVIDGDNGTCAPAMVEGSRRSITSPRSYNSRGSSMMDKSKESRSPSVRFTEDSPVIRYYDKPRDIHDFGDVLNTKLVDRCKNGVETDEQNLALGEDENETLDVGGDLYVDSDADVDEEQTEKFVRAHFGDNDHSPAVLPSYVFNVGSRIELEQDGLIDSER
>PCL6-PCL7-Cfra_1061
MDNDNSYDEQPAGQCNPDTSPGTIMHLFKYPKNELIDLLAPLLEQLMEQNNKLKVELTSFHAQSRPPISIHSYLKRFGQYAQMPNECYILLLVYLDRIGQNYSSFCINSFNAHRMILTGLVLAAKFSQDRYFTNTHYARVGGLPGRELKALELEFLARITYTLWADSQLIEAYWQQLLQYAQRKIDTAKLTSRPVVNASISQDVSVSADDTTVRMVDQESNISQVSGANVSRNIEQNTSNDLNAEYSGDDLRGKTEILEGHPYRIAKKSRRNNGGQMVSPVQHSHVNDGDFVTHHNKIVQSQLNHHQRPQLQPSPFLNHSQPVHQSSEAENFVKQPNRKDTKCMQKPLPYKKTVSPQCNPSISPHISNDHSENNGSSSAVHSYSSSTGSDQSKSMCIGTTSVNSPSPLIDGVSSLESSPPLNGENIRYKLLHRQRQRLKSLPLAMNPSEKDNEYNDQRPNDAPSED
>PCL6-PCL7-Clim_1744
MEEDGFVLEGRDDRVILGRRCGGLLQRKAADGQNSDEVTSFDALRVPSITVVGYVDRILRYAPCSSACFVFSYIWLQRLEQRYKALRINSLNVHRLLITMIMVAAKYFDDRYYNNAYYAKVGGISKEEINHLELELLTLMRFDLWVSVDDFSKASNELLEQPDPE
>PCL6-PCL7-Clim_5548
MAASSTVSQRESFGQRLLASSRRLRNIRRSLGRWRVGRAGRKTPEYKRTGSARGSQQSGSPRYLPSGYNSVSAVVLEAEAISLPIETGLFGFGSQHSSSEPLHTRSPHACSDPTTRLELAGIYVAGTQKRRLLSYGEEEAARIQTPAKRRNESQGPRQVDASTSADVQIGVETTLNQAHEQFTAQQLQQEQQQQQQQAQTYTERQQKQEQEGADMVLVGNDSPSMPRRNTRDSDPMDADEMNNSAMSGIESGPQDVAPLDSLKKELTDAEVEEVLKELGEEPVYCVLEMVVNVIKYVVMVNQRSGLPTDRYVTHFHSSCIPSIDILNYMRRFARYAPCTADVYLYILIYFDRALQANPSMVATLYNVHRLAITAFVIACKWSQDRYFTNSHYAKIGGLPVEELNHLELELLQEIKFDLYVSRRAIATIYRLVKLQCTYSLLPSPAQMLVSQWMAEHEHNPASIQEGIVVSSSNSTSHSGSAGGEQPASQQNSTSRSGQGSGVMIHTGPLGHGQSGSGSGSGPSHGMPFPFIAGLIRPPESPTSDGPGTADSL
>PCL6-PCL7-Cowc_CAOG_00523T0
MYIDDPVLDPNALAEANRNAIAPPSLAISQLASESQDALIEMLSNLLDQLISRNDPLPVAKLTHFHAKSPPQINIQLYLQRFAKYAPVGNECFVLLLVYLDRLVQRTGSIITSLNIHRLLLTAILIASKFCQDKYYTNRHFSKVGGLPLNELNMLELEFLTHLDFDLNTSLDWLEKYYVQLRTHFQRKHGAPTAAAASAAYSTNGQYPTGNATIEASAAAP
>PCL6-PCL7-Cowc_CAOG_05449T0
MRPTIGGLARGTSVDSSSDDSNSDQSSGNDWPPHTSDAADTDTDTDADLDSDSPDESFSDCDSDSSAGSGSDAACREPCAMAAGAETQPTVVVPPTSAEPVPRPSSTAATAVVEAEYSPTTTTTTATTTSETPALGHRRSRSLVATLSSAAAHFIHSIASTAATQLSPFLASAMPSSSSSSSPAAAASESASTSSYHAPATASSSSSSSSSSAVPFAGNAHHHHQPAAGSQDSRAASPEDDRDYDRADRGASPPSLGTAGLCPAQSPPPVQAASGRVRLPGHSRSASTPTHQARPVMADGHHLETAERRAPTVGEAAPSQTATIHPLPARASSNAGRGTHSTTHSSTTPTHQQQAKSSSNSTPAAPISQLTSISQLLSTQYRRYALPWSFLHPVAAGATTSAPPPDTATEDSINAKEREALVSVVATVLELLVARNGRMPPGVVGGRFHASRTPAITIRHYLERIAKYAPCSPECILFALIYIDRIIRKHHPALVLSYANVHRLLIVSIMIATKFFDDKYYKNSFYAKVGGLPNQELNDLETEFLFLLGFDMSISLDEFERYVQVLQQQYQQQQQQSNNHHHQLSLNEKPDASRSKPVVVIHDKSWEAQRKATIKAFQDTLVKQELQMFAEVARQREQRAAMYSAQHHQLQQQQQQQQQQQQQQQLHAQHHRAFHPQPTLATLRMPTAGSRSPASSYSSGTSSSQYSPVTPTTATSPLISDFNHLDGKPASGQRPAGVSPSSLTSDPASRPHPHQPSPTSPMNDTSVGKGPIIVTTSSG
>PCL6-PCL7-Cper_12344
MSGIGHRPAVSLGHEGTEYGGKSGVKYCPKRRPASHSEDDKEEKTRLIKVLDEALCAIIEYNDRLVSDEEVERVLTKFDANKRPNISILQYLERIAKYAPCSTQCFIIALIYLDRIIYAKDKTKAKGGNEGVKTGTDCGEIMLTSLNVHRLLITSIMTAAKYFDDNYYKNQFYARVGGVPNNELNTLELEFLFMLDFNLHITELEYEKYKLKLLGKTGNMFTNRGEFLYVEENVGNKPPGGFKRGKCLNYMRSVSMPEGVDCVSGEITSPKDVDYEARSQRSEGTKGHYIDSSGDPWTSAPGVGVEEAVGKRTQLGYINGNARTDNKENPVSGLNELCKLIVKFGVAKKQIPDSSKNDLVNRAVELCKEACPPGVFCKCPKLKFPHPSESQPICCDICKLPMRTQFYSSAESPPSYARKQTSPFTMESLKGICETLVNENKCLSPGFVTRSVKGIDRLKKHNFVLIS
>PCL6-PCL7-Cper_5821
MSDHILEQMATEPIEQVISSLSRLLAKLVEMNSGIPVTEITHFHAKIPPPISVEDYIKRLVKYCPCGNEVLILMLIYFDRVIQRSSGYMLTPLNIHRMLITAFMLASKFSQDKYYTNSHYGKVGGLPLSEINKLELEFLGLIDFELNAKVEYLREYYIRLLNFASPSKISQKGNSSAGMDENRNSKAKGRYQDPTKGHTLKRKRICSKSEQTCLLSNEKYASPGGKVRCQSTGFSGRYRLGNENDVGRVGVSVRNSLSPTVQWNYSSHTNKLADSFGNVCRSDAGSPLSSAIRSPQHNALPVLPEVSESFGALGPYDGVQHPVPPVQTDLGLGFDGMGYSQNAWTGGPTGNLFLQKSMKEVYLAKLNSLCLRDGFDLGIVNRAHGLFEEEVRRASGHLPSSAIESHCLKNAFHVIFSENPTLSPSILAEVDQL
>PCL6-PCL7-Mbre_210
MPDLIHVAGASALPGPVLAAPAPSLSTGPTFCNVLETPAPVVAQQRIPPARHAGPSSMPPQNNIPEPGIMAMVPSHTPSRSSHELEDVARLALLKEQLAAVPTDDMLTGVAMLMDQLALSTQANPFIPTKFDAPAPLNAPLSVFISQIVNYRLCSRECTVLALVYGQRLLQRYPSLVIDSRNVHRIFLIAIMLASKLIDDRYCRNTYYAAVGGLTVADLNRLEMEFCFLMGFDLCVSLDEFREVCQTFMWRLQQHQLVNCRIPREVPGGIPSPPGLDLLGATTTGDYVPCPMPVPLKTMASSLQPSGWGNLLVDDAGYPQTDVDSSRQHFPLYQPHPLQQVQQQPQQPQQPQQQSLLVPLMGHVLARSSCTWPTPALMRDPYGGAPRMAVVGASAVPPLLATAPGSVARIPPSSVSLHQAWVPVNGWHVAPQAMVGCPLPTA
>PCL6-PCL7-Pchi_trans_14994
MGDAVVGRMAEIDRLVADSPERVILMLAGLLEQLILRNDLLPVRLNHFHARSPPPISVRSYLQRFAKYAPFGNECFILVLIYLDRIVQRSGVVVTSLNVHRLLVTGLMLAAKYSQDKYYTNKHYAKVGGLPVQELNMLEIEFLRMIDFDLHANVSWLEKYYAQLCAHCGHLVVDDLLAPPAAAPAQGQPSPAPVAAVVPAAQQAIAPALHPHTPNAVAAVAGVTGIARLDRGDTHLHRPPVSSPKRQAQEMGVPTSTPPRKRRQSQNASDGSPAVAAAMHSATVPALNSAPLAAGSAAAQSEHAIHAAGGANGWQDHHLHAQQRLRGVAGIGASPTVVATATAGYACDTGYSPEGVDRYY
>PCL6-PCL7-Pvie_trans_13289
MVQPTFATPAQAAPADERDLIVSVVSSVLNKMVSRAESQQHGPLTRFDASKIPGISIQSYLDRIVNFAPCSPECFIIALVYIDRVVKMNPKFVITAYNIHRLLITSTMLAAKYLDDCYYNNSFYAKVGGVPAAEMNILELEFLRLVDFGLSVSKPLYDQYRYELHRQQRPASTASLPSPPAQSPVPAHSPALQQPSPRHPIQVAQGHSRHLPLSPVSQQASPIPKMPSMWPQAVHGSLASSSAASFYQYVPSTPVRCAPTLTGAPLFPGAAAMHQQLQVQQHMAAMPPMFAAHAMLQMGIPSPSPSPFPQQVQQPHVAHAQHATPLGVFAVGPFAAPHAHHGFHVGFGHCECFSDREHCARIEQNRSSAHVMCMKLVEAEIEAQRLPAFVAARALHLLALEEARVANSYAVCTQHAWSNMLRAVLETLAMENAGLTSVMPNRAYKGFIVPSVGVSHAVA
>PCL6-PCL7-Pvie_trans_38936
MGDASVSAGAGIDQLVADSPERIIAMLAGLLEQLIVRNDRLPVRLNHFHARSPPPISIRSYLQRFAKYAPFGNECFIIVLIYLDRIVQRCGVVVTSLNVHRLLVTGLMLASKYSQDKYYTNKHYAKVGGLPVQELNMLEIEFLLMIDFELHANIEWLERYYAQLCAHCGHLAADVAPAAAPVAPPIVPPTTYATPASQQSMPFSGYVDGDVAAALAQQAQLQQQIQQQLLLQQQLARQASSQAPVAIAPALAPRMDMSRAQFSPKRQAEEVASATSTPPRKRRPSLGDTEGSPRVNGVNGSPAQNGARAWNEVPRLRTASDSVSAYAHAGDSSRPDVDVNVMRAWVESQRLRQSPKVTAGGSVTYDAYDEALERYY
>PCL6-PCL7-Sarc_g18803T
MSSTLLTGLDDGSSKTKALTEKDIDLLFDPENVSGSGTIIAATANVLTQLCTMNDQYLDDAISTRFNSAKPSPISIEDYMYRVMVASKYFDDKYYNNVYFAKVGGIPSKQLNALELELLFRLDWTCYVLPEVFAMYIQELLRRAAKDSIRSKSESVDPEKLIRRLRRVSISEDKHHRIRMRMRDSAELSQLLKDTPHPNASVLDSAAIGAMKSGVNSAASTAPNTPYIKGVSMGESEDEDEEYGLDDYTMRPDSDSSTALNSSDTETQSGSETETETESGSETEEESEGGSSGSTALYMAIDTQSRAHDNHAHTHTHDVPTHRHTCGRLIKECTPMRPDVRGDGARLTRRHSQKEIDMVTHSNTKSNRNAHVHAHACKKPERTCTHRCKKLPPAVPTLLSARMSPEHNSVGSELNTDESDHDEGAVRVHIAEDAEKEKHDKDVDEEKHKHDKDVDEEKHKHDKDVDEAKDGLRGYSGTTKSENESESARDYASETEGVHIFVDGSDGTTDTGKQAANTEPRNRSTRNTPVCTRMDTTSIVAEIDTSQSSAQSTESPLRTSTSPAPLHRRARSVTFSPEVLQEVAGDSKSPVSVIKPSLVLNTSPVVVENEPITYPGRGTTLLGRSRSTEERGITCRACGAECDSTGRAKSLSPPPPRAHTRMKVYPRTSTHTHGHGSDRTPAYMDKQRHARKQHRSNVGDNGGGFSNPDGCAVCDMGVAMAPHAASDTLSPPNTPLHTASGTRSRSHSRSRSRSCSRSRSCSRSRSCSESVSRSRSPPCACTCECQQHSPSAAPLRPRTCNTASTCTPNHRHTSVSPPFMSRTPAQAQVQALTRSFRETTTPTAAITPMRSQIAPSTPRSAKFDTPTTPHSSSSTGQKTGSARGSAIFNKTRSLERQRSKSPSVAVVRFTENAPEIKYFDKDVHSEKMDSFLATDGCEDTRGEADGPGRIAGRKDAKDTGGGKCNDTQLPEQRGVGNSSPHTELCGRDNGGKAGTSTPTERGSATANESSTLFAFNAGAFTYNPADASTQHELGRPRASHFAEGVSNLGLSWASMPSHVFGTDSPIASEDANEDLDRGSGDAVGKKDMIEDAST
>PCL6-PCL7-Sarc_g30947T
MEGSFDDIPAGECNPDTSSGTIMHLFNFPKDELIDILAPLLEQLMEQNNKLKVELTSFHAQSRPPISVHSYLKRFGQYAQMPNECYILLLIYLDRISQNYPSFCINSFNAHRMILTGLVLAAKFSQDRYFTNTHYARVGGLPGRELKALELEFLARITYALWADSHLLEAYWQQLLQYAQRNTHQRRHQPLAGAIQNPPGQVQARHNGLPMPPAQAGAFSIDNTRVAGQGGAPGTGTHPANVPYHEGFDPRLGVQAAQRNVEPQHSPAPTQPQDMYSQNSTVQASGRQAHMDTHPQPHSPYRGVSLERTQEYHENKPAQYWPQTRTEGEDAVKLHQNTALAAEHSTATGHVVERRTERIRKKSRQSIGDTCSSPTQYVGESETEFIPPHNKVEVQQGTQASGHRKMFLQSPKRMGMVVEPGLPQPYTGMGSGTEGRALTQAQETAELQARAHIDAHTDAQAQANAQLHAHTHPQHRQQSPLEPPLGRYTSSSAMAVPGASVDISPRAPLAQAYSSSYGSDLSRISGNSNKSAPQDVDRALSSNSHSSPTGLVVGSATSEVWLWSNVGGCDGTLPLLRSVCAVLYL
>PCL6-PCL7-Sros_2708
MAGAAPLSRESSGQVPTARRRHARKAKARSDALLASKAAAVKCEFGSVGDLCPTLMASKPKAKAKPSKPKSSQPPTAASATSASEPTEKPTPTHAPVADVADAHVPIADYGVWWKSSVEFLADTLQTEPSSSALSGGGHVDNAANFDLDFSHAARAATSTAISPRPTSASDALADSGHGSSRGDAYFGAVGDHEEADEGCASRAALASSTKEGADVMLAAAVDPALTVPSPSPSPPTACPGTRTSPFPASSPARMRVSGMATASQDSGQCYELWLVQLLLSRFKGDDLSRGMAQLWDDILAEDTTRPRTPSTPRRFDLAEPVRQPLPLFLEEFVSTRVCSRECLPLAYIISTRARANLGVMFSVLNVHVLIAACLTAASKLMDDRYCYNTYYAGPARTSIEHFNECERFICFNLCFDLHASLREYASVLRRAYDAISVVPRPLSPQLPPQLQSMPPGMPYHQVAMVAPTPPPNSPARVSHDATHQPAVYPRGGPVQQQPAAMVAAQFQYHMAGPVSHHHHQYHHHHQYPYATPSLPYYYQQPPPHVRPQQQQPQQPTRLQASRPDIAPAPNAPVPQQHQQLPVYHHHNYHYQQQQQQQPQQSRLMTQNPAVIMPSLPDLPTYSAFNTAMSCSHSTAASSVVNSPSQAPPMHVPEHVRYGSMVAARPVINAATVMPAHLQHHSHHQPQYQHQYQHQQYPAAPYPVPPQPHYPPHPQHLQQHLHQHLRQHQQQQQPVAERLPHLQHHMYHSPYSQQLSQQPAAPAVLPPVLTSSAAYAVACGAHDTAEQKLELAQSGTGLVTPHSSPFVHPLERDEAPSTTVAEATLTPNVSPATHHSTRRSASCTSQLSASSNSTTTSASAGTPPNAATTGTATATTTTTPSAAAAAVAVLDEREQPASLCAAPQPQRQRRSNVQVRPSSPYCDKASMSPPADSGLPTVAQTTPVLNPSPRRQQQQYYGYRNPTMAITACAATAARPPAAAVAQHYARSSCTALTCMALTTTQLLQQSMPPVV
>PCL6-PCL7-Sros_6099
MDANPSTDDDGFWDEEAIVHQTADYLQAMMQHNTYFPPETKEDPRLFHNFYLTRPVPISLRDYIIRMWRLAKVGTEAVLCIPSYIRALYQTHNMVFSDKLAHRIVATCLLIAMKMCNDVLYTNRRYSKIAGLSAGTMLLLELEMLKLLEKNACLPPAQLVSDRRHLQRFVAGEVAAWEQPPEVDPSSWVRVGRVERLALEATEVLNRLCSEDEEEDGGDDGSGVDGGDDGEYVDGDDGGGGDDDDQQKQKLEKERGVSGGDGSNNVEREMNGEGARSSGGGGGGGGGSDGDDVRGAHAPQHDTDSANQQHQHQHQHQSNHDAQHA
>uncertain-Cfra_3077
MPFPRSMTPTVTMRRHDSGIAMQSEKLSRGNNRSFTPTSHKIVTDNKMLYSKSIECYTEADENHPGMIRFLSEEVPADIIGHLADVMHNIWETNRSSELLRKFIVRIALDMEVDYTVVIASVIYLNKLKTKFTNTRIDTSNVSTRQMFLAALMIASKYFCDVPFTNKQWADCAQVSLEHINTLEKETLVALDYKLNIPPEMHRNVKMYFERVMHHQRVTKRQQREREQQSTLRKRAQVESPENSTTAAAVPSSKRKSLSFFDTTSSHTPISAPTCMVNVFRSNTNDDMCDRDNRNHKRHSPSKVGSYTTVSQSGSSSSFCMPLSEMPLPPMPMTVAEAAAAAAKCGTYLPKNIASSTIKRPLFPASKLDGVHLPIRSAPTQSLPVQSEYIHPSKSISREHFASSKQQNCVLKEDANALPIFSDWSTRTAAVTTHDTLDMQHIDHHTSTMSTMSIIATDFVKRHVVPLTGLSSYKTPTGRSTYLMSPTAVTTATRLGSTIVQPVFGISGSV
>uncertain-Cfra_3473
MTQGPIVKDASGQGIRWVQQKSNIPGEPSPTSTASEENVSVVQRKTRMGLTEPSTQRPALRQITNTVNTITTLPQYVESDTIVPERKLVSFNLETPAIDDVTTQDTQLVEIRLSDRRVLIDWMINAAEQTELRDAVLFRAIDHLDDIIRSKSNLLYKLQLVGAAALLIATKNDTTTHVELDSICRLLQNIYDQDEMATMDMGMQIVCPRLTPTKSVVDVIVQFMAPDRGGIPPRFYYRTLYYAELAVQASIHYTREKIAASALFLCRTAENEVWSDQMTMITGMETEDFSECTLLILRELVKENQNICQTMMRYRKSKRLQVALDPLPLCFYNQARRPNIGQRKGSQQAE
>uncertain-Cfra_5044
MPKRDHHHGIISPPLNLTNTSMTVFPSYCYLSHWSVDRWLGCLRESLTQEKLHLITGAGYTGEQASNGSEFVTEDDRINACAELFRLQVGYHLSKETYFLALTYLDRFLSVRRVLSKHFRLVLCTCFLLAAKMQEESDRIPSAQDLAWACGKHIRVSDLKRMELKILIGLKWEMTSGSSLSYLYKYLEFLRMTDALTENEISIVLDSATKELFKLSAFTHIDTRGSETAYIALNTAVQGLLTRSTQVDTGLDELDIMIHEDVLPDRYRQMPAAREWCNPPIIVPEAKSVHNGQSSGNLQGHHQTNKAASVQTSSPSTTRNAFSGKLSGLDGSLKDRKRVSYLAAVLTQKGSRKRISGGSGYKLPDCVTSISPYSTPHSACVM
>uncertain-Cfra_6142
MISSLNERTFSAGVSPGEHHDEHESQFYNDPMVSNVRFYEGKFRDSGTFNHTSCWSTVYPVVPDSRRTAEYIEQPTFLDSTKPCCYLAPAFVEYTLALWEQECNPMYKTELLKLITKLMKDFDVCESALLVCMVYLQRLKMRFDTCGFNAQQCSVQNSIVCMMVATKFLYDIPTVNSLWAEVSGIRSADINQMELELLRATNYSLNVSEQEVQLANEELRMCLRVSEYPFSTPSYSTSVSDDNNLGWWPSSSDSFYSPENSSRHNAQVVFHDQQAQDYSDGVLVADPNNYYSPTIYQTWSSGSNYTPFREPNNMHKQFVNHDNGDDCRDSVAGCLCPPGCLGVPSQHPFSTSSSCVPCSRSGSTKNRNLVVPQCFVPNLDYPSPQGTVDWSYSGTADTPTESFIR
>uncertain-Cfra_8333
MVVFNPGADLTSAPFQSSKETVSLSETKLRRNSSTARDDRSFAWSIVSGSLLDFIADQVVKLWEPVYSPSTVDKTRRFVAYVVKEMDVCETALLASLVYMLRLKQKFVEKDLSTQNCSRQLFVVCLLTATKYLYDIPNTNVQWATASELNLSHINCMELELLDALSFNVSISDLQLDWARSYGKIYRRVNCNKNISTPYTVNPSSFSLFNMSFVFSPTTDCMRQRKAPRMSSPCFGVDIYKVGYTSTPESAFSHSCCSDAVCHGYLPWASHQSLTETSDAEPSIMDEPGDNFSFFHFSPSGRVVEDTTKPSRSFGVVGSCRPGAVSSADEALVISEPREDFTEFSSREVLGLRRSTEQSVWGCTTESRTNPSFVSDDLKTSERSNLDFSGLVKIFT
>uncertain-Clim_1404
MTADDSKPAEEQPTQVADTASVASTTPTSAQPKPSSQSPPTPSSPTRSALERPPRIDVLFDPTMLKSPPASQVSKEDLAYERRQGAAYITDICRLMKMGEKPWLCAIFLYQRFYTLQSFAQCPKWQVIPSCIHIAGKCEYFYVSSKRICCAVDVVQRATSGNPSKGRHLQMHDPEMKDKVESMIVWERTVLKTLGYELTPMHVRRATYNVLRAIKAKKSLAALTFRYAHWSHCTGWIACYEPEVIGMAALLAALEDLDQDIEYDLWPIRDAFAQSVEEDEVRGIAKDLLSLKEFRNVAAKPNTILDGDNYLPENPVTSLNGENGGRKLNLSSSAPSPVGSVSAGRTTRKRAASGGNRDKGSVKKAATVVS
>uncertain-Clim_4867
MAFAISTQGQRWFFPIFKDGEATINDLRTKANEEGAKGRDGALSIEEELDVQVALELSLQEIMSASRVPPKVWATAHSFLKRYLLHRSFNDLPKGVTPGVLLINAAFAATKADGVFFRASDFMNLALRINSAAVVYPDSCKITGQRDAKIVGEAVVGFEVEFLDSINYDLAVHSPFRVLTGLEVEIVAQLREQTGHDLSENQLKKVMPALMKEASRTMRRLLLTDAPLILTPSQLGVAALMLAWDKEKGNESLGSAAEPLIVPVLMGKKGVTKGLNHSHEEEGTMRLLEILKEKCQGMNEAAQERLGRLITASSTEKGAIVPATDIIDRVLVLNGQHTDAMQT
>uncertain-Clim_6588
MSEEQNIQIESRDAVLRPRQNLESAKNTHAVKETQLRRTRSQPVDKENLAPQRKQSASQPRLRKVKSQSSQENSGEQFSIHIDSPVHETEPARKRARPSSSSKALTERSAVAITGHGHAKKPQESLNDLENKTVGFPSRLQSYTSPKEHRGEYDRYLIYRGDIFEYLKKNDHVPKESRHFGKSRSRILFDWIYEVGHEVEFTFRTMCLAMDWVVRYFESGVAVPQSKLQLYGATALWMAAKLEEIYPPPVSDFEEACVWQYTAEEFIRAERDIVAVTEWRQNCGLVTDWIEFFLADVPRFFDLKTGDMYNKTEHGEVDLATELAQFFGLIAMIVEELRFHRPSLLALVCITMAVDHFHAYQMVEDQVVIDVRTMVESRARELGLATLEVGRLYYEMMWCIKHICLPSLAICELNPTLNRLKIAAKYDKDEPNHIMQSTTTNFWYFALKDSPPEMREAHKAELKANMIACPIE
>uncertain-Clim_977
MPTLRPCSPRSNRDVMTSLRISISPPSKRHCGDSKCASAENTVSPSAGPTSDAAVGHFADKGLGDESLVQSLSITSQMDSLVTKFSKSPSSEKNVDNIDACTAWWKFVHKRSSCQPLFEICEVSSDYLPHDFVPQIKALENTLTEFVEREQTELGDPFLGVKLPDLVTDRRRAVLLSWMAQVCTDERRSRETFHLSVKLLDVLLARHHQWKEWDLDVRIDNLQLTVSVLLHLAHKLLEPEDIPLETVNYYCMANHSNEELTVLEIKVSSILEWRFHYVTPLTFLGIYCKMFGIIFYDYEHPRLPETMQEVMWSAEFLPWTVFEAACTILDHALLHVHSNCYRPSELAAAAFWHSSRLDDGNFTAITGYFPSDLQCIEWIGHLYEVLLTNGIVSSRVSEVGKRASTDPYRCHRQPQKELTIGFNAIASTTITRVPPLSPQLLRGFNRLLNTHFGSASP
>uncertain-Cowc_CAOG_01199T0
MPQDATTPPCTPLSGSSSHRPAADAAGRGLKRAPSDDDLSASRETKFVASAAASGITPVRSSNNNCAGSNALTPGSLPPPRLHTAAAAALQAHQQQSPTASSEPHQWLQPKSEQDSSSSSIPSSPAPAMMMMTANLQDAVHFQPIACAPTAILAPALAAATAAAAAAAAAQACVASSSSNSTLPQQVAVPTATRAVKKDSDLTTAASRHEQQQQLLLPLATAHAVDPADDNVLTPLSAQVDPPSPVSNFSAEPQNGEPRTPPLAHPQVRRPTPTAANPSPPTRQTPSLEQYLSSNMLPLPEILPFAPPHVVDEYQCRMRREVDTLVVQAEDAALPLLASFEDLWGLAARHDANNNDASNINSDPENLLRPMEQEGLSADNFFTGREYSRELMYTMRQAEADFTVIQDFMEGQPEISPRMRAILVDWMLEVRLELHLSNETFYLAVNILDRFLELVDTARDTLQLVGLTAMFVAAKHEETVIPVISDWLYMCDGQFQQEHLLHMELMVLDNVRFRLNVPTTFLSLMKFISGTSLEAVDQRILYQARYFCDLASVSYSFVPVRPSMLSASALLLARMSCLPDGDEPLWSDLHQRVTGYSATTLMPFVILLADLAQRVSHLPATAVRNLYRGPGYHSVASLPVTVRLL
>uncertain-Cowc_CAOG_01951T0
MTSQLQQQRGTKRTRSLLDVDDENTAAILSPSTTLSSTTATSAAAPVSRASQRTRTSSTSSTSSSMGSSSATTDALLPILALADRGSADDNLPATQLFGAHKLSENRRTRTSSRQSPQSPHVKQRLLGQHRPRTSMVVFDETEQLQPITIDESKLRADEDEEELLQEHNNEPASTTGSDLVETAAGSSPPQAVAAMHSRLNHSPTAQQGFGAIEEGFMRFLAASPAQERPAGFLRVSDWISSDSFHKNQIAEIYDWLKSREEHYVPASRNFYTKHPTIIPRMRAILIDWMKEVCEEYGMHRETFHLAAEFVDRYLHSSRVAVDKNNLQLIGTTCMLIASKLEEVRPPVVADFAYVTDSACTALQIVENEMKVLMTLNWELCPITVNAWVAIFLQIATLRQKEDVSDALLLAQASPDAYTKIMTLLDVAILDNPMLEYSPSLVATAGLFVTFGGQSSTIGAQWQDEAFVQSVTGYTLPELESAISWLQPIWMQICVTEPLQRLVSQFARLVPESDQHNLQTKSHDISILSHFHSPQHRNTY
>uncertain-Cper_2707
MSVILDSFISMFASSEKVAEEGVKTSTRVTRSARRKILERESSNMHTPNELKGLNSVESMQLQEQRQSKRVISFSSVDSGFVSPSMSVDAVDTIGQGKEKRRKVVAEVTRKYNLRSRAKRTHITRGKNSRKTSCVSRASITEIVERSVECGKSIHLKSTLVSKKIAEDLQKANARSGKALGYRVPKLWAKAKPCVADLWEDMVDVHAKYQPKMWLREYAKIDEHFRSAVLRYLDEVICKPNRVSPSAFHLAVNYIDRFMDLTARLHDKDGRKRRGYHKQFLLIAVTSLFSACKFEEVNPPSLSYYTNCADFFRICPEFVEVCNHKAPELADGENRDVMYTDKKIYMMEKHMLEILEWEMRPVTSVGWIETHLSNTSFINFEHNSNDRWNELKRDDYSIFRTMPRKTSISVDSGYNSSDGEALEKSLSLPLKMCTETMDSEQCYCGQLEKFYRPCIELLKRLVVEDGAMYLSFTYSELASTALYLCVAQGQYDPFVRIRKERSGFDFNSKLPKSCPWIEHITGHEFAELKQCAEWMLQVTPESFFKFGERQ
>uncertain-Cper_4071
MTPSESKSTHLVSNGDNNNNGEVKEHVEEAVAVCGAGLGVSGSVPGVLVSSSAAVLVKSDDNNKEKCNGDKGGGGVVRKVKKSGVAEGVNGKSRYGKGVSSSSGSSVEHRVAGSSSTGSTPPMYLRFQLKQLLDHQHVVQMERLERQHAELLEKKKALEREAELARRERRRQCSWIMRRKVKDMWQMQSFNQFKLNHRQGGSNSSGSSVGDTSGGDGDGWISATPCYHNQQLSIEIISTKFVRLSFPKSSYYVYVISVKMAHGNNHVIKNNSSSGRDGSGSSSGGGSSPVQWLCGRRYSEFLSFYNDICKRHPHLKLSPFPKKSPFSKLHCKEILEERKKQLNTLFQELLQCSVCREDGFWCFIGVPPLRYIFGQKHESEYMGYNFPSDNAFEDECQTIDPYTINTNHSSEACGGNVHVVGSGVGHMNNGDHYRNGITNGTTNSEDNHDGHQHMIKRQDAQRFVQKVISVLEAIVLSKGYPDKHLPAIDEFICMTLRTGHVSFSTIVVAFIYLQRLKLIPKYVIGNIHLLWLVSLSVAAKFCNDEPIRPSVNQWFSRQVMFSKEEEFLNALNFDLNVTYDQYSMYIDFIEEWINRCNGTANQSSGHPSTSVSAAVKDVPNLSIAAGAADVSVTGRASTGPSSTASGSIINGNNMGSATVHYPQHPPSNNSTTSHVLTSTVYGSKGSGTTTLVGGTRDLSNVTSKKNSAANSSRFNAATHLRHHHHPSTHHHRPLSSSTAAAGGACMR
>uncertain-Cper_7391
MGKSRKEHNMKRSQTKADLIIPTANQNSSATSLQMQQCENQRMEYKLTQQTQRHESVELNEGKGEVMSLSGMDIDEELEEAIKLDTQKGKDLIKNVVAAITEGSRSQLARCIQSMESAVGIYANNTSLNTTTNTTYTSSSSSINLTSSANCNVAIHDVGHNNINQLCNTNKERTLEVSSATSLDSIWDPSAVGMGWDDPRHHQQQQFRQQHHFNSLHSSKASKLKSKSGKKANVSSWTASAPSPCSHRYRTRSQTKAKTSARTSKCRKDQHWGSTNSSCSSAVSSSSETEYSSDGPHQSCNDLASTTSSFSSACTTLNEMDDIVDGCDSRRSSMSTIADDADCGDGCSAAALPLKTNGEVAMKRVWELMTEMAPTHVYLRFGIYDQELFQDILGSMLHDEKYQGHIFANPIYMPERREIVNHLASLSDSLKLTRLTCHSAMSYYDRFCANHTIDPSRLHFIAIVCLFIAAKYLLQPIHVPHIQSFLTKTKYLITKKQFIQMEHFILKALNWKLGFVIPLQFIESLADFDGEMSSQKGNGASNEERSVGRKKIQNRDKIVQYPEGTNEYKIMCDYFTWLILLLPDMHPYRPSVVAASVLVCARHALSIQPTLPEVFQKIFDCGAKPPTNVVECCHTLWDVKPWDNLFWCNNFDTDLVCVLPKGNTDNRRFGGDVTAVWDELNNSAEVEEIPVTMVRKDVGTSGVILHCGQCAACSNLHDMEVIYRTRNDITTHMTKCASDFAKPKIFGGHQNLQKLRSCLIDAGINFSTDQRSWKIDERHSKPSCMDCWTDNIQCDSVNCKLEPDCIKKFFDPTNSGKFEGCLKCDETKCGPEFIKCAGSNRRSTGIISDIEKGSSQVCPVGYYYHK
>uncertain-Cper_8533
MECVTRKLRHCHISCPSLPIERFQGRFSLCENFGQQHTMETHTGRLLEGGAGGTVCLREESNCVQEVEKCAFNKESIFSLPEEIICFIFTFLNYRDLCRIKCCCRTFREIGESRQILVGLRLGDYWPEKQSVSLLNCFETAASHGNVEACYKLALSYLYGESLPRDCSKAAAWLSFLSQNNTCPPLCWLLFRPPWPSIHSAKPQILDHFLTLARYLIKVNRMDLLRTGLFYCIGMCFCFKRGERKEALHWLNLAAEMGSVEAQSYLSHLLIGERSEENVTVWKKFAGEAARKGNMVAQINLSQRLLEDASSVATNMDEKKRLLTQATYWAKLASSSKGGIGRRRRLSDTRPYSKETEINEPMRAILMDWLVVISREWNYSPRTVFYAAHYVDEYLYRNNVDRDNFQLVGITSMLCASRINEEQMLTIHESVWMCEDMYSTAAVVRMFGEILGVLSGKLIQPTAYDFLLLYFNTTECQNKTLQTVATYACECTLMASIYGQQPSSLVAAACILLARLVLKFDTPWHADLESFTGYSLKSLAKLCISLYRLCSTKDHLSIWNNKVTGVTDKYSDSIRHITFPDFDCMLDRLKLSVRKSKCLSTEPKRTLFVSNIPYHFQELHISNLLNVSTGAATFAVPRSSKSRWRNRGYAFVEFTSTKAAEDALISFQNCLSSLDLGVDTSRAPVVSWSKY
>uncertain-Mbre_2454
MTSIYHGISPTPSANALYFAIAYLQRYAVTTTLMEHHPDLICLTCWLLAVKASEAKVPLHCLVAVAQRQPHTPLAQLAAKDVEDQVRQLESSLAQKLNYEFYVSLPSRAMRAILIELQGVTDPAPPAVDDEKSIMAALLNLWASPAQLQMAPVQLCLAALGRVRGVAAVAAYLQRVQPEASSEALARAEAIAKKVEAAAGTPPPDSDFMRLLDKVDKCLNPFLDPRTPEFATLQKLKREKAKRSAEAAA
>uncertain-Mbre_273
MRMVIRECVAFDTLCDFVCIVTGFYSCPSALGPSLSVTLFLSVSLSVSLCLSVSLSLCLSVSLSLCLSVSLCLSVSLSLSVSLCLSVSLSLCLPVSLSLCVCLSVSLSLCLSLSLSLSLSLSLSLSLSLSLSLCLSVSLSLCLSVSLSLCLSLSLCLSVSLCLSLSLCLSVSLSLCLSLSLSLCLSVSLSLCLSVSLSLCLSVSLCLSVSLSLSVSLSLCLSLSLCLSVSLSLCLSVSLSLSVSLCLSVSLCLSVSLSLCLSLCLSVSLSLCLRATPWHGLEPGAAPKLSPRPIIMETSASSSFVPYVERSLSSSPDSTDDLGPSPRPHDEDEAILSTESNASPEMNEARLVPRHPDATAARSLDLKTTHPSASTSRHTNLASSTPGAAQPLADKTNEPHRRQSASSSSNPAQNGSDTDHVTCNGTPRAKRAKTAPITAPSPQRVAEQEIDPDAGAVSQPTNNQASSHQTASRPTADRTPLCSRAVPLDRRHASFGSSHGTDETTAKPSSQHQHVTATPTAAQDAPVATTSDSVAVAVTEVQDSRLDDRARLLAKMVANIQVPAVTQTAQLSASQQLTPDSNAINRQPPAEGNNNAPHFTPRLVAPAPEAANEPPVRHWIHDAGRATLNGVNQTQIFTALLGEEPTFRPRGAVVGDMTSHQRRIIISWLFELQASLRLENETIHIAINIFDRNPLVCLRECVISPQQWLNDMTPKPLTSIRFASEIYIETNELQLVAAAACWTASKLEELSVPAMSDFLNACEDQYNPDQFRMVEISLIGQFPDLLAPFGLTFVKMFANVLRMSPVAEEIAQFYFHVAMLSPEFSFRSRASVAAAAVCLALDALRPNQRDEYSQSELINAVGTYASHFRIPERSIQYTVTEIREELRNMHGDHPIARKHHQAYFRLLRP
>uncertain-Mbre_38
MADESVWLFTDEEVQQTASVRNGISWPEEKVLRWKCVAHIYQLAGLFRIPGLCAARAAIILHRALMAQSLTQFPIALITEGRNSELPKDVFRLNKLGAEDEFLCACMVCERVFAASVMFEFEIMPPQTLFAFLYTKDIEGRKGIMYRCWRTCNTSMALTMCLNYGPRLHAAAILKITLDHHSDYKAMVIPGDLTEAQFFERFFIPDDGADTDEAIQACLASQIREDVSHSTPLAVVTAVAQRIRAQIDQYSSISKGSEHFVTGY
>uncertain-Mvib_trans_1989
CPLLVCFALGGGLGLEMGGELATAAMYFHRFYIANSVAPFPADDALDKTERDVAGTCSPWPLIGASLFLASKVLEEITVEKLKEFKKVLVHALYKKMSAGGQFRRMEGSTYEAQLLTNEMHLLRALNFDVNTRHPFQLAASYARRLDQTELFVRPLCVMARDCLATPLPLQYNAHQLTCGMIELTCRFRQHSLRPVDSASARVLDTPSDPTIPINHWSRKVGAGVPQALLDDICAQMLSFYEDVVRETRNC
>uncertain-Mvib_trans_27656
ILVAGAALAVVPATIDRLLAVATSDRIVRPGEVVRAAQPRRGVEDEDVEEGKGEEDFEEGKEEDAEATEEEDLARAELIDERAVPAAAPERRAQEEVVVEEEEGVVDARPQIHANNQRAVVVVADADNEAPIAFQQGEENDLSLDTHNTMLARQVAPEYYVMPGFMQQQRALRVHNRATLVDWLVEVQRTFGMFPETLFTAVRYLDRFLTLHNRVRQNQFQLLGATCMFLAAKIEELRVPEVADMVWICDNTYHRSAIIAMEHTLMVQLDFFLVPPTPYWFVANYQNRIIASSREICLSVYYATLTLQEHDFSVWAPSVIAASAIRLALLVNRSVDKWDACDFWRYSNATRELLEPCFVRLNTVATQAPHQPLNAVVQTFSDRAYMRVAQIPVPHFPNPFL
>uncertain-Mvib_trans_35650
RHRLQLVGLACLFLAAKVEEVYPPTLAEFAYIADNTYSDDHILRMELLVLRVLQYRVHPPTVREFSVRFLKAASASYPVRALTDYLCELTLLHESFHVFRPSLISASAVFVARLFHDVSDWVHSHTHAHNVSSNSLL
>uncertain-Mvib_trans_8119
MSSDFWMSTHRAEWLFTPELVDQAKQMHLAKVSRDELQQFDNFLVDVVEKIAAAFDVGKSKRGLHRRVISTAIVYVKRFYLRNEYCGTDPLLVCVTSLYLATKVEEFGLSRIEKFSDTVKSVMASHFPNIPCKISAVQIQQCEFFLLEQINSSLVVFHAHRSFNALTDASTGDLLLSGVFNEEQLAWVRRVGSDICNDALRTDLPLIHPPFVIAL
>uncertain-Sarc_g10721T
MLPAADESVLPPRASRWSADRWLVLLLEALAQEQSHVINGAGYRHADRCDLVNEEDRMKACAELFKLQVGYHLSKETFFLALTYLDRFLSVRRVLSKHFRLVLFTCFMLAAKMQEESNRLPMALDLARACSPNVRVSDLKRMELKILIGLNWEMSSASSLSFLYKYLEFLRNTNALSETEIALVLDLGTKELFKYSAYTDKSGSQAAYIALTVAIGASDELRGRASLLDRLSDLDVMLGEHTLPARLRDQGTELSDHPHCKGNSSIDEGVSSGAFWPEDAMLQDLDMAATTTYEDLVDSDLDLDVHANSDMDFKLEASASPTPASRTLSSFSAPPTLNFWNPATTKTTCMRPNVCNTNVCTDAGVGMGNVGCGSTGTVAGGLGIVGGGNGTVSGGIAKPDRKRVSYLAAVLGRSNKRVSSGGSGRKIRMVTHCTTPTACV
>uncertain-Sarc_g33089T
MPFPRAMASSTISMRRQDSGISLNGDNGVLCDSISGNIPQSSATISSNVHNDIVYSKSMGSYTDPDERHPGMIRFLSEDVPADIIGHLAFVMHNIWETNRPIDVLRQYIARMTVDMEVDYTVVIASVIYLQKLKVKFAKSRIDTSKVSTRQMFLAAVLIASKYFCDVPFSNSQWAQSAKVDLAHINTLEKETLVALEYNLHIEPELHRKVKKYFERVMHQQNIAREQKILNLNRKRSELCLERPVVTASGIKRKPNNYLSCSNLSTSPNSPVMYTESETGRSVSTHTATPRYMTEGVLDEPSRKRSSPTKIVDHDHDPQIHSNSSDQLTSASHKTIEKRKSIRSASMSSSTCSTAFISSVTAPLKAMPLPPLPMSMAEAAVQATRRGMYIPRNMTSNGRKRPVFPASKLGEITSIPVRMPVSALVPVSELSSTTTIFRDSSVGIDISESAHPSKTTSLEHCALGAEIEEAPTGEQLENFMTTKQPIDWAMKDGDTLPYSYNYDAPGSNSDCTQVSEEQYMADATPMGIKPNTSRPFNIENPLAIMKKHTTYTRANVSVQHPKQNDSDVMSMGQLDPYAPTKGVYRVGSSVAQSAVDYIGIGTLI
>uncertain-Sarc_g3868T
MISLQHHARGYSHDVDLTSPSVGNQYYAPDRYHSEGQVAQTEAQSNVYHTLTAQSDQYPHTDQYYNNAQPNSRYNNEWNTHADVEAYEGHTSRAHEDVNSQFLDSTGPCFHLAPAFVEYTLALWEQECSQAYKLDLLNLVTKLMKYFDVCESALIVTMVYLKRLKTRFDECGFNAEKCSVQISVVCMMVATKFLYDIPTVNSLWAEMSDITTADINQMELELLRATNYSLSSSDVEADDARRTLSSWIRITEQEQIKADQTYEVNPINRTPPYVSPSMEAVYGARWSPLQDVNVYRHDSTEYRHDAYVYADYADYPPIVDAHYTQSDSHLQGNDIYRSDSGVLVGGNEHRQKHCSTDSGFAGNDNVYQQWSSGANNHQPELPSDGHMPDNPRWERPNNSGLDRRTSRVDPHGYTSFGNAENTYAADYTYANTDFAPTDSRPLAYSRVQGHQRSDTYTAKRPDIYIENPYGSVKRRSSQTQWQDTSKQQALAHSVDWSYSGSGLGPSYFN
>uncertain-Sros_10367
MFTSSTQRSKWIFPTENQLLENRANVYEKKVAAVKGLVRLKPIEDDSVYLSTQEEQQLIFTFCKHIQTKLRSHVATCPHRVIAAAVSFFRRYHLTNTVMDYHPSFIAAMSAFIACKAEEYNLTVTELATLFGTEAAFMKRFEVKFSAQLQFHFLVHTPFRPLRGFVSHARSLFAEALLRRQTPRAGDGDGGAGEAAGGGRDVFAGSSESAAASDTKISSTSATPATAEEDAVKEAKARKASAGRGEHLTHASIRQLQEEEDDDDDDDDDDDDDDADEGEGGDDADKKEATNKAAQGEGKSSKGSGNAEAESAQQTAAPTAASAAAAATSAQHEAAEAMGAPLSPLVTAIEEMDDGVVSELDTDAFWDDVHLRASDTTLRWWFTDVQFLFPPSQIALAVFVDELEKRTVDPLAYVQALVESRPDDHPSTDTMAARLEEVKQIATRDLQTLEIDDATQKALLDRLEMCRNPFFNPASEEYKRKQQAQEKKRSKRKAGGPEEPSKRAHVTKTEE
>uncertain-Sros_1985
MSRVAGVGAGGAGRKKEGDVKPPKGEKSWLFPIEKVANCPSVEEGLQFADVAAFKFRAYDLVKRFLDDLSAPTALKATSMTLLHRFYMYQSMQTFHWVSMTQACIFAACKMEDRFMRAETLLQRMERVVQIAFGLPKKRLDTQTKEYWDKRETLIMYERILLQTVGFDFPRTNVNTTVLEIVKYLIRNGLLSKEKGKDLSHCTWFWATFTYAHPDLHLTSSREIIALGLVYSAIHTKRIAVPLKDGKPFWETCLPHVGATEKDLLFISGRLFRFFAKHNEPEKDVKPGDPAKFNTSLSSSSSSSSSKPVVPGSAYSTQPNSPAAPETPSTAITPQPSAEHRGGSATQQQQQQQQQQQQQQQQQQQQQQQQQQQLKQQQEAAASQQAPSSISTAVTAATSATCVAVSGASARVTTTTAVTTTEVTMAQTSAPAPPPPSQANNSSSSSSSSSSSGGGGGGARRASDRDHEDGNPTAKRPHLQASQ
>uncertain-Sros_3764
MTQMKPTTKPRRRSIREVFEARLGRSRTTGRRASTGSHTGRSSDGADHNNNSPTTNNTTTTTTNNNNNDTINNGVTRSARRSTSDRSDRLGIDRNWRQPGPPTTITTSTSTSTTGRATGVPTAAAAAAAATENTQAALATTRALTTEEGDLTPKRAHMSVSALSSRPRPPALALVPLELTTPRHKVQARMHPLPGLGDSRLAASPASTPATTPTLGSATPATVTATEATVEASSAVASSASSSSTSTAAGAATATPGARSQHHKITVRMADASLLTRRMRYKRSVSLGDVPLARAQTPKPLSLQNKPGRVTKASSVSTAQAAPSQVSGASFKPSSSNPATAATTAAAASTSAGNRSVFFPTPSPSSTSSPSASLLPFPLKQAPSASSHRSTTTHTATLYPVAIKFPEAQQYYRVLEQRLASCEVSINALKMQPCMPPRLRARVFHWLADVCDRARMTLDTLFFAITYFDTYCSVRHGAVTVANMQLLACACLRLAAKIEETRVPSLRLLSRLTDGACQPTGIAQFELDLAAVLKWRLIRSTPLHWTRFFIGVALGDPSTLVGSAPSCVDPAWLFRSCQVLQLAMSDAWALRFDARQMAAAAVLLSATRPIDILAVTGLDKCALRTCLRWMHCFARVISEQEAFPSTLTRVLDEPGRVHCVTWISTATTLRKAQALVKTAFRQEPQACPPANSREPGLPTTSTVLVRSTPPVKRVAACGVVGGGDGAANSALDEEVQAAFSQPDASEEGVGVAATASAVSTAPARAIAVGFCHDGSSCGASGLKQRGALVRQRASALSSTASSSASSDNEGDDDEDDDTDDDDALLVRAAGSH
>uncertain-Sros_484
MMDEGGDSFAAGVADDDDGTRLFTDEQIEQCPSVAISNLTIKETKKRRLIGAGHIVELGTACKVSIFATARACLLYHLFYQHQCLDHFDEQVTAMACLFIACKAESRQLNLDRASYLHISKVISRSYQLVQRERITTDSVLFKEYVDRILFTERVLLASLGFRLDMPTMHDYVKAFSEAAYFPNLVACINTLLPSTLCLTHHPLVIIASIVHSFEKNAKMLPEAWWTKLPPVSGKALTEEDMMSVSGRIEKHLTAERELQREVGADAVFERRDSMLRRPVPRKPPPHKPRSANP
>CABLES1-2-Cfra_8240
MDSATRGAKRTTHHYHHYVGDWDRGYRNGRANNETSRLHRREEAATFLSTISMCAEPGRTLPKNTDDVHLLLAGDEENHRDTNGVVMMPEGGSNTSRSQLRVKYPDTDEVKEGLLLEQGVIHNTGTNYVASRGGLRGIQKPMVLVSPHSRCPFYMFTVIRYDQSEKYNNPGYTTYDAPTNLHRQPSTDISTRSYMHLLQSSWPQTADAWEALKKSTYVIDDPALRSGKHRTVLSLPSMKVSVIQYAKPSDLKRDLNEQFRERHPDFQITLSKMRSLKRVVSDIILDNTGLELAIAALSHLYFEQLIEKGAVNKTNRKIMAGCTLLLAFKFYSARSDREMKHLIEAIGEDLGVSKRELINNEFSVFVTLDFALHQPLPLAMSYFQNLVQIFDYSELLFDPYGGDTNPASHSHGLRGQSTWEPNQLSALDM
>CABLES1-2-Clim_5605
MLKFRKLSWSRDVRQGAQDGQQQNTDGGQHDAELVPDIMENKDQDSTVEENIELTEQRTLDDKSGKSSPELRLIGASDTDNDLGPKRDSGDWEISTEDAQTSGGISIQRVPTAGHRPKPLERHASANAAEDPGQVIIPGQGPSRLGPKSSLTQSAPAGVTGSGSGTAMHRTNTSSSSISKMAETIRQMDTGWDRNDAAMAFLSKLTLRGMVREAGGDIDTAMGGAAGIGSDGRTASPRVDEKAADVAVPMEDDKRAADDALALARDTSLSSQEGPGVAAGAAIAAVASSEEASGAELDADQRPKSTATPFDHPQLLRRHLRTRRKHLHGATIMMHTFRNKGDGFNAVKLKNNGAIDQASATGQAGVSASEAVMRADVGAESGDAPIKMATGFGVPVALFSIVASSYGGGRNRGADARQTPAKRRTTVDDYDGDYPQSERHARAYGTATKSPKLRPAPSGTIDVDSEYEPYHSGGIPTNIRSQSLLSLGAPATQGPSGSTIIPVGAAGDDGELGTLAKTPGGAQVIVEGTTYIVDSSSIIPTGLPSGPTEKSYKNLLGPLRIATAADCASGVGGGAGSLTGTEGGGVVSQTPLSVSEARVTPRLTPVSAAILDLDGGGALLPSSMTAATTTPISAAGKQHRRRSSEHRISASDEAGARGAKLAGDEVITSQLEHAMADDHTDDEESSESPLHTTPGREPTQQQQQQTVIVDPAMNEEPTMPLLDDPELGAGKHRIVLTLPSYNVSILQYVKASELKRDLNEQFKERYPQILITFSKMRSLKRVMLECALQAQLEMSTVGLAYTYFERLVLQQQVVKRNRKPVAAGCLLLAAKFSDPKCNHLDSLLEIMDKEFNIEKESILWHEFDIFAALDFDLRAAVGDYMPRLNRLLADLEYSEPLYTMLENGTL
>CABLES1-2-Cper_6968
MIKVEEDDEGVVDTDDVILKTQRLMADVKSKTALLEDKPMTFNVPISRVKEGLRYLVADSRIILTSPKHQTPFVVFSVLRYKKESPNMKKTEGVGDVLLADSTGKVVKRSIAGDEAGVDNMALAFEKPVVEITPGGSGKNQVKKSHQLIKQLGVYLTKKKTISYGYFLHSHTLHSSMHQKGRDNNGEMLGAGLGESGGGGGGGAGGRDSWDLGGKLGGNMSGTDQRKNMSSGLGGGGTNNTPGTSIGGGGSEHDGGGDLKNVSVDNLDEYDPTLLDDPELRSGKHRTVLTLPSYMVSLIQYVKPSELKKDLNEQFKEIHPDVDITLSKLRSLKKDMFEIGIKLCDVDLSTVAVAFVYFEKLILNGTLKKHNRKYIAANCLVLATKFHNPPYEMNELYEAIEKLFNLPSSEFLKYEFLTFAALEFDLNVKAKDVKPHVSVLFQLYPDVDMSNYPVTQHQFVEEFPE
>CABLES1-2-Mbre_8694
MHHGRHQQVFHLLSYSVSITCHVEPEDLRKELNTQFKEKFPSIELPLSKIQRTKQDLIELGSQCALNVATIAMTHLHFDRLVLQELVDKENRKPIAAACLVLSFKFDASYKPSSTKEYLKELFKAIDNKWALDEEDILPYEMPVYAALKFQLHVPQEQLLTYISRVEARMPARPA
>CABLES1-2-Mvib_trans_12053
CPTDEERSFSDTLATEPPPYNLLELDDPDTRSGKHRQVIAFNTHLMTLFAYVRPLDLKRDLNEMFKEKHPTVHLSLSKMRSLKRDMVHITVFTAKFEVSTVALAFTLFERVILKGYINKENRKVITAVCLWLAAKFHDPHATNNGLQPLASAIDKTLGVSMRHISAYEMSVLVMLDFKLSCTPDQAHFHLKHILAMPEMLDYSEALYKAQ
>CABLES1-2-Sarc_g4871T
MILQPLIQIHPPTYPLRAGVLPNGGTTYIASRGGLRGIRKPLVLVSPHSRCPFYMFTVIKYDPGEKDLQGEADAQSGHFGVQQRTRERGTLSYMQLLESSWPQTDEAKEGLKKRTYIMDDPALRSGKHRQVLALPSIKMSVIQYAKPSDLKRDLNEQFRERHPDLQISLSKMRSLKMALTEIVLDAINGELAIVALSHLYFEHLIEKGAVNKANRKVLAGCSLLLAFKFYSARSDADTKRLIEAIDEEFGVSKRELLSAEFSAYVQLDFALHLAWSEVMPYFQTLVQICDYSEQLFDPYVDNGNPYYNARGAGAAT
>CABLES1-2-Sros_4450
MANVLRARGVERIRRDGTAFLAGISLTGDEDEPVLGASDSEYDHEDAETALVRRQQPQRPKSGHASTRHSFMGMAATDLLASDGTDLTSQHQQSQRRRRRLTSGDMERLRDAFATSSTSQARSSTRPSKAMPKVTFVSDVKTNAELLVNTRVLVTSPRGGMPLAAFSLLPARDTRHKKRRRLEKAKQADKFEIKPVRKTKSYEKQLRDMPQVHDHATLDDPFLHHGRHQKMLSLKSYTVSISHYVTPAELKEALNESFRERFPDIQLTLSKLRSLKRDMVEIGCDMCKMEVSTVAFAHYYFEHLVLKRWVTKPTRKLIPACCLLLAFKFNCTARPSIVKQRLQPLFKACEDKWRLARHDILLMEMPVFSQLSFDLNVPAATVTAFTARIHAKHPHLCT
>CCNA1-2-Cowc_CAOG_04719T0
MSFGYEPGNPHLLADENLGARPVGTSTHAARANAKSMMHAETTSFTAAMADGNALQPINRNNTGFGAHSRAQPQSAAQQPIHQVLRPVVQQHDANVVQPIAKRPALTEQVDVSRQEARPDTVVVSPWDQAVLSKSEAEVRMRQANTSNSPIPMSVTRDGLPRATFGNQQLAPLDLDAQPAPMSHTKRSYNDLRSSEIDLSSPSSSPVPSELDKSVIVHPAAAAEVEAPASHAQEEEQAEAFDLVADEEEVFDVDEEDRAQNRDFGEYMPEVMLHLREREIAVRPAPSYMQRQNDINGNMRAVLVDWLVDVALEYRLKPETLYLAIGYIDRFLSELAIARSKLQLLGIACMFVAAKFEEIFPPNVHDFFEIADRTYEVEQIIRMEQAVLKTLRFYVSQPTLLEFINRALKVVGADAAMTSLCYYLGELTLLDDAHLVYLPSVIAAAVTLVAHYTLTGSPRSWTAHMAYWTGYSIEDVCKCAADVFVMFRNTHRIPRQPIGSGNDRDERNRLAAVHVKYSEASFHRVALLEPPEQLPEQVMFALAVVAQREGQIREEENRRRERRTPAAVMRAIFQRANPFH
>CCNA1-2-Cper_4246
MATRRSTRSSSSRGLTDFSRPLIEVEVVNRSLRKTKKHDSNNAFIPTGQANKKRATLSDVTNANVSFRNAQVGKNSGKMVSKTRTRHHPAYSISPKTKVEKRPRQQSKGQPKAVPLYNDEASEYSDSEMAFAGEECSEVEQPNHENVGHDIDEECWNDQQMCAEYANEIFSYLLHREQDERVLPKPDYMRKQKDINDSMRLILVDWLVDVAEEYKLQRETLFLAINYIDRFLSNMAVNRPKLQLVGITCMLLASKCEELYPPPLEEFVYISDNTYTKAQILKMESIILKVLQFDMNAVTSCSLSRRLLQASAASSEEEMLCNYLLELTLLDSCFLQYSASCIATSSVIISRAAHRSRVWSGTFEKYCPYSIEDVEECIAQIVRVWRAHLERQDCKAVNEKYNNLGLGLRKTIPSLKFVLNAF
>CCNA1-2-Mbre_8968
MRKQRDINHTMRSILIDWLIEVTEEYKLTLQTFFVTVGYVDRFLSEMAVQRSKLQLVGVTCMLLACKYEEIYPPTIDDFVYITDKTYSRPQVMKMEHVILKVLRFDMGSCTPLTFLYYFLNAIPHHDDTKWLAQYLCELSAYDGRRSLGQRPSTTAAAAIVIALHTFELHPLPPALVSVIRQGPEELQAAVNTLHEIFSVYPNLQHEAIKEKYSTARFNRVAEVPPTRHAPILFT
>CCNA1-2-Pchi_trans_21304
MSSTFGFPVYQDENAAIVEARKHKRDYDGSAVASAAQGRRPVLGDVSNAMDCNATGQSHKKQRMNNGEGIAVGWPSESPVPMSVERPITTRRQSLSTSTEPARLNDFHSDVRLDPVWCCEYIDDILDYLSTREADARIMPQNGYMRRQRDINPEMRSILIDWLVDVGEEFKLQPETLFLTANFLDRFLSEMSVPRAKLQLVGVTCMLVAAKFEEIYVPEIDQFVGISDNTYKRDEIVRMERVVLRTLRFEMSAVTPRVFARLFFKAAGISDDDTQWLAYFLAELSLLDDGFLAFRPSKIMGAAIAIALSTVGRPHWPASIERYTSMSVGDLRACAHRLHGHFVACPTATHVAVREKYSQPKFGRVAARYRASRVLPF
>CCNA1-2-Sros_7590
MNPHQPADLATSEPAPTRQPGGSKRLHDERADGQKLKRSALQDMTNSTTSGQTASRMAGATFTRRTHIQPDTTGLPELAARREREERQQSRPATTAATAMPDLRVQQDDQTLPPRQPTQHMTRHPVAFARQDVRPTPALTHFHPPSQTTTTTTTALPAATRLSRGSSAAFTQARQHQQQQPLPQGPAYDRAYSHPSVATASTCAPATTAVVPPVSMPVPVSRTTSSSSTSSSSSSTTLASTSASLSAAPSTTAVMPNHQHHTSTSVASVVPQQQGLTPLPALLGSADFVDIDRPYAHDEGRVTEYVEKVMTYLRHLEKKFRPHAGYMGRQRDINHNMRSILVDWLVEVTEEYRLQLQTLYIAVGYIDRFLSNMAVQRSKLQLVGVTCMLLAAKYEEIYPPSVNEFVYITDNTYRREQVLKMEHVVLKVLRFDMGACTALTFLVRFIHAASATPPSHCLALYLAELSLLLGNKFIQYLPSVKAAAAICLSQHTFARPVWTPTFERYCRLSPEEVQPCLNDMFEAMTSAPHLEYQAIREKYMERRFHSVAGIAAPTSCPRLVDLRGGSQV
>CCNC-Cfra_908
MTANFYTSSHSNYWLLDEHELELTKHELGTNDIGEKDFIVLQIFLAEMAHNLGKRMQLKQRVIATSIVYMRRFFSKNSYRACHPLLMVPTALYLANKVEECGNNNLKTIIAHMSKMALEDYQYLYGDQKVETVEPKHIVECEFYLLEEIDCYMVVFHAYRSLEALIPEASRIPPTGNNPGTVDQSLPKDIREMYQTAWYILNDSYKTDVCLLYTPSNIAIAALYLACTIKDREKKPEVRQWFAELNLDMEEIVRIVRRVLRLYDVWESYCEAVVVESLSKFPQPSTQP
>CCNC-Clim_4075
MTANFWNSSHYKRWLIDRSQLELDKAKHHSNLTKVEQLKINFLFADVAQNLSLRLRLHQQVVATSIVYFRRFYAANSYQCISPLLLCVTSVYLAAKVEESGSMSMRTVVQHAALLVKSNYAEIFGTFPYDVSEMVECEFFLLEEMQCFLILYQPYRELESFLRDLGQYEELYETAWYILNDSLRTDVWIIHYPYIICLASIYLATIFNMEDQMPEKTLNWFADLNVDMTEILDVVKDVLDLYDVWKESPLKRNMPQLMRKIPAPVVEHRDNLAPTKRT
>CCNC-Cowc_CAOG_02974T0
MSANFWLSSHCNKWLVDAQQLELSRRKDLVHGSETDINLLKILYGNFAQAMGRRMRLRQLMCSAVEHDQLHLTLFVAILIDILKNAGIAQVVATALVYFRRFYFRVDWAACDPLLAITTCLYLSAKVEETGIIPVYSIITQAQYVCNNEMDLIFQNAFNFTVNDVVESEFYILEELGCYLIIFHPYRPLTHYCHGLDDKQLLTTAWFILNDSYRTDLCLQYPPYMIALAALYLACIMKEKQLSPKMVEWFAELNVNPEELIEIATPILALYETWETFSSDKQAVRDALSRIPKPERAAAAAAAAAPSTSSPALLSNSYPQQGQK
>CCNC-Cper_5244
MAANFWHSAHFKKWIIDQSELELATQQDLKYLTKYENIQMKMFYTNVLQAIGKTLKLRQQVISTAMVFYRRFYSRNSVQICDPVLLVATAVYLASKVEECGTVAAKNVVHAARVAAQSKEVGFGFTDGFEYDSEDIVECEFYLLEELDCYLIVFHPYRPLIQFAQDAQVPHSVLTNAWFIVNDTYRTDLCLLYPPYLIALACMYMACVELDGEIKDMKQWFAELSVNMEEVLEIVQVILELYGLWEEYEKTKHANIPKIIKKAAKPKVEERPKKK
>CCNC-Mbre_3568
MWPFTSEEHVISYIHEAESYLLRLMVRHEAATDCSIVVYLPHRDLMEQIADIGIKRDKDRERLTEVSWSILNDAMHTNVPLYSPPFVISLAAIHMASSFENIDITTWLAKQQVDAEALVDIMQALLNYYRFYATVRCKCKPNTGSCRRISTPLAT
>CCNC-Pchi_trans_8355
MTIFGAQDITEAEFFLLEAMECYVIVHHPYRTLTQIVADATQLLEPYQAIAWKVINDSYHTDMCLTVPPHMIALAALYIAAMDDGQGRMGEPSQAMQAWLADLFIDTASLQDTVRQIFDLYSTWDEVNWPVELVRLLDKQRMPAQQAVPGTTARNSPLSHSQQQLYMQYHQQLSTAAQLHGPSVQQQAAAQQRSSYAETQRKEAEMSVLRLTDPERYAELQQERYLTSQRAAVAGQQRTASPATMKAPKR
>CCNC-Sarc_g8682T
MTANFYTSSHSNYWLLDEHELELTKHELGTNDITEKDLVVMQIFLADMALNLGKRMQMKQRVIATAIVYMRRFFAKNSYQACHPLLMVPTVLYLANKVEECGNTNLKTVIGHMVKMALEDYQYLYGDQRVVTVEPKHIVECEFYLLEEMDCYIVIFHPYRSLESIIPEGSRIPPTSNNGATGTNSTSGNAGAVDQSLPKDIRELYQTAWYILNDSYKTDVCLLYAPHSIAVSALYLACTIKDREKKPEVRQWFAELNLDMEEVVRIVRRLLRLYDIWESYCSPLVVETMAKFPQPSPQ
>CCND1-3-Clim_4785
MVQDLHCGESLSEASEVDAHEVESTTLSLSSSVNSAHQVWITPEAAVRDVLNEQVDFDRSHRVAANYMSKHGITHAFREDLLQWVHDIVVHYEKDYEVYCRAVRLFDRFLDAVCSLGSRPKLQLIMTACLLQASKMYEQTPMEVSFLCSMADNSFTVEDVVAWEQLVSTTLEWDLDDATHLFFAREAISITVRLFGEQLCQNNYMNIKQLRTDLDRKCSARAAYLTSVESVSTENCAALGFGVALSSIQLLDIDDNFLELIAQTVCYTVDDPAIMELAHQWMDYFPPQESTMGA
>CCND1-3_CCNG1-2_CCNI1-2-Cper_6347
MVISVMADEYRITVDRNPYLEERLVRNFLSEDVRYDKVFYADDEVLEYMLSVEDQFLADPYYLQNMQGGAVKPWMRRDVVEWIMEIIELHNFHAETLALSVNFFDRVLSMCKVSVAYVQLVAAAALLIASKLKETNPISLKNLSHSIDYAYTVAEITKMESIILAKLQWEVNAVVPHEVLEQIMYRLQYTGLEAKKLRKYTQAFIDMAFTEYEFLKYKPSLVAAAGLICSLEFCGFSGHRVRDISSILNVEFEYLIECRNTMKDLYFSIMPEDSIKYITSASHIAPPTHENQEPRKDLNTPPNVAESSLLFTICED
>CCND1-3_CCNG1-2_CCNI1-2-Mvib_trans_31170
MEHTVLERLDWRLSAVTPHDWLEVLLCRSQFSPEVSHALRHDARHFIDMALTRYVSLGFSPSLIASAALLNAADYAAPALPLTLIGRLPAVIVHLLRLHNDRRLFKCTRMLRRIIVALTQQQQQQPESEDEDNADDGNDDDNHNRHRQRNNSEGGEEEGGNDSGSHVNNGNSNPGSATQQPPPPPPPQRLPHASVSQSELSTPESSRASSSHDNSASPLFFAPIPLSHETAYHASLAM
>CCND1-3_CCNG1-2_CCNI1-2-Mvib_trans_47563
DADADTPAAIASVHTDNDFTAMDTGPEAALRWNAMAFDDVFTAMDTAPEEALRSDVVARDEVPVSYLNEDAISQMLIDERLFMADSQYLTTVQGNKLRPWMRQELCEWMLETVDLYRVSTDVYGLAVNLLDQCLSRFPLEMSHVQLLGATCLQIACKLKESTALSTAELISFSDNAFTFEQMRSMEHSVLERLDWRLSAVTPHDWLEVMLYRSQFFPEVSHALRHKARHFIDMALTRYVSLGFRPSLIAGAALLNAADYAAPTLPLALVGRLPAIIVQLLRRHSDRRLFECTRMLRRIIVALTQPQQSEREEEDNDNTDSHATHTDNTNSNSEQPSAIINHPSPTHPNQYVRP
>CCND1-3_CCNG1-2_CCNI1-2-Pchi_trans_16621
MECVKTTVLRCEESLELLDDDLRDHSNRESEPGSPEMPRMKCAPAPVTTLMGQPGDETEILLDGLLDMQGQLRPNANYLEHVQGPLIKEWHRRDTLDWLYDIADAHRLMPQTYALSINYFDRFLSVCKVRIEQLQLIAAVCMSLAVKFRETDKYMRAEDLAASSDGAFKAEFLLKLEPYVLRRLEHRLYAVTPFDFLDLFLTNFRVLIGDCDLSSITSMASSLIELALIHYDFISYDSGTVAAAALLLAIQTVQGKRSQRLGKEEMKAYLRGDTEFLLCMERIQKVMCSNYQQRTAAGYDSPPLSTPTNIISGSQIFNSDGVLDPDGNVCQEGNQRHLSVSPSSTAFPYF
>CCND1-3_CCNG1-2_CCNI1-2-Pvie_trans_26548
MEPVLLVESLRCHESIDELDDDVLFRVESGYSAVYEEPASPGMPDIASPEATRTTLMGEQGIETQILLDGLLDMERELRPNSNYLEFMQGPLIKEWMRRETVEWILEVCEHHAFLPETFALAVNYFDRYLSVAKAKQSQLQLVGAVALSLAVKFRETDKYIKAETLSQCGDNSFTADFVLRMEPYVLRRLEHRLYAVTPFDFLEIFLTNFRDLIGECDVANLRMNANTLLEYSVIKYEFLDYMPSTIAASALLLAIRTVQSRRSRRLTKDDVTAYINDTSNNVADCMRRLQAVVTDFQFTQAYLSQQAETSCDSPSPSATPTNIVSASRIFETTGLVTPESVLYMAQNLSRADDLYYGAQSTGSFSLYF
>CCNE1-2-Cfra_8417
MSTTKKSSAVMRPTQKVSSIQPQSGVLGDITGRVANRVNLQQPAGVVQKRKARTSPKDKLQLLEKSSGLKAYPVATVHSTHVVECSKALRDEWVARCQIDARYAIPYEPMESKHAEITEKMRCVLLHWLGLVCVEHELQTRTYQTACCYVDRFLHKSPTAVHKEHFQLLGATALMLASKVHEICPIEVSKLAALTCGACYEEEIVLMETHMCQLLEWKLTPMTTSEWISFYLSVLPGNAFEFSENIRVAAQHVTTVLNTSEQREYYKKAMEIINVLMLLPDSRGILPRVVAFAAISWVLPPCSLQVLQSNLRTELFAEDSEYRVEPELYQHIYNVCTVMDTTIQKPWIDQHMQNDEFRVGIHSCSFNGDSSEILDIYTQLYE
>CCNE1-2-Sarc_g2320T
MLAPMMNHSQLQCLPLSTQSESASVSSVGGACQQQPQQCTRKRTVRISSTRKASGILNSTSKVTLKQQGGPILGDITGRVVNRSTSTSQRRQQRTKPNSAPQAQSTHSTHSTHNQLLTGDAYTNTHTSYRVCGVASPTAQDFVERGTARRDDWLARCEVDTRYAITDEFLEDKHPEITDKMRCVLLHWLGLVCVEHELQTRTYQTACMNVDRFLSESRTPVLKEHFQLLGATALMMASKVHESYPIEVSRLAALTCGACFADEIVLMETHMCQVLRWQLTPMTTCEWLSFYLSLLPNRNFQEDVTLDEFSLHQTLAEPDGVLTTNEQKEYYKKALEILNVVTLLPNGKAVSARVLAFAALSWVLPQTTTTQLQERIRTEFLAEEAEYFVSPELHEYLHKIVYSDRISLQAQMDITSCDANKLGRISIHSCSFSAENSDILDIYEDLHGE
>CCNF-Mbre_3994
MAGRGAAAKEQPESTREGTAASAWVSSLAGGVAGSASRFATNPFDVLKIRMQLQAEPIRRGQAAGKYQGVVHCLRTIVTEEGVQALWKGHLASQLLTITYCAVQFPVYETLVAQTRTHLTNQALAARQLVLLDLPDDALIRIFRHLSYRDLSVLAQTCVRFARLSQLPSLQCHASFNNEWPIPRTMPAYQRAISHSNLHATIKLGVARLYGEGVDANDVEAAHWLIQAEAVLPPCAPFIWMLFRPPWSSDSCSKAKIYKFLRKEVDEFTGGEYERTCTIGRLAYCVGRTLELAENPQMTEAERYYRISLDCHCSHAALRLVDICGRIDANFSTLDRMALCLKASSLDNDFADLALIGNYVNRDYGNRTPHECMAFSREAFARGAAPVRRGGLRQPDLDREGKMRFILMDWLIEVADLKTFGGETLFVAMDLVDRFLQHCRITRKTLQLLGIACMVMAARYLEEGVITIREAAWLTDSMYSYDQIVRTIGQVLVDVSGNVIRPTTFHYLNLLLQIGGATPAVFLLGQHMAEALILTIPLTEFPPAKLAAAMACCTFALAGVPQPWSSTMERWSGLELRTIYDLAIKCFSLFRKQERVVDHRGTELRAVKDRYNRQVSIKDVANLARESTLSLEEFQAMLDENMELDRDSKREAELTKRAENRRLAAEDEAQTSKYAQLKSANKKDKNAAFRPKAKREKEAALAAAKERQKQGGAVAEQSDLTENLNRLSMEGAATNVDDALRVLSGEASGSSVEKMTFSEFEAQVLPELKVCRCVPRKELMPIG
>CCNF-Sros_4758
MDTDQASHHGTVPEGFFTNMPDELTSNILAFLDMKDLCQVAQTCRKMNELAYTRSVLSKVSFEGLWPTKDTADAFARAADAGNNEAALKYGIACLYGKRVDSDATTALKYLLQAEKLCAGTTPFVWLLFRPPWTNDTCSKACVFQQMHAMAEDPSTDPHLAGRMYYCVAKTLELHEERDEREVVEALQKAELMHCADAVHDLFVKDPTAYNDDEEHSFTREKRLLQAARECPRLRFAAIRHFTRAREMYEPKKRELFRETVELGMEKLRLRSDAPPPAQPELDSQGKMRFILVDWLLEVASLKMYSIDTLHCAVDMVDRYLATRTITRRTLQLLGITCMVIAARFLEQDVVTIREAAWLTENTYDYEDVVQMVAAVLAVADGHVRRPSPNDYITIFAELSNVPVHIRCFMDYVSESCLLHQPTLTHAPAALGAAIYFVSMHLVGCKSAWPSSLTSNSDLRVSHFQEEIMEVFRCLFVREKITDHRGLELRAVEDRYTRALERGNMLHLRFTLESQTSDNLQKTIDRHIMEERRMIRSSAQTPTPPLSKMTSLPLHEITNVPARPPKPQFSP
>CCNG1-2_CCNI1-2-Cfra_7211
MAVGNAAVAAGRRFSPSNATTNVPKEKLRSSNAKTLKVQRPNNLTSGLSSQFKHLSVAEFVDLARPEGSKMLFNLCEKQTLFLPNPQYMTRVQKGDIEEYMRRDIVEWMYKLNVHFDYLHETFAVAVNLFDRFLSMVKVKPLHLQLIAATSVLLAAKTQEAWNTYPAFNDLVPAGNFSFSACDLQKMEKLIITKLSWNLNPITPHVVIHQLMRFVNVRSEEARAKIITEAENMVNSCLLESHFLIFRPSTLAACAVMMAMSEIGEACATDKDLRQILFLTSTKHEVFNQCSDDLKRLQINVTPAL
>CCNG1-2_CCNI1-2-Cowc_CAOG_00179T0
MSAGGKHHPASMSMANGGGGGGAVMMPQARIITGGAPALPIPVSFRGVHPTVSKASSDSSLLLTPMLMDEDSLATTDDLALQGPSASRNIPIPSASRNIPIPSASNARGTSKGGRASSVSSSWRVAQQQQSQQHQHQQQQQPQLSQSHAGSLGGTMFCSPAAASMPHGSSMLESMSPFSMNNSFDPRHSVPHNSFSSSLSSSLSSLSSSFGGAHSMPHHGGTFFSPLSSSVGHYEPLSSSVLSSSFGGSGSYMQQTTPRAERRLMRLLNEEGDQLPCSSYLAKIQRGEITPVMRDRLVSWLEKLNNQFEYTTETFFLAVNYVDRFLSRVRVKPRHLQLIGLASFMIAAKMQEEIEVKPTLQELVFCCDHAYSASEMLRMEKTILEKLKWQVHAVSHESMFFHLHELLVQQRLVQPLKSSAASQALASFLSSPWASPLLMGTVPDVHGNSTDDVLVEAINHINHGDSVSLMDSGVGSDTMSSAGSGLGSGSSSGSSSGGLGSGGPGGGMSPLVLPPSAVVGQAADMSDTPEEGASRTRPDAMSRFAARKASLTSSTLSGGSLGGHHHGHHLSHQSMQHQQWMATVSQRRRVRYDSTSSTISFDPEHPSAGDMILDDDTASRLPPRRLGNAAPSLTRCLNMEDDDEHVGHDDNDCIDDFLEERDEGEDNLADFPPASAPKDAIARLGLSRLVSCYSNYESLAYRPSVLAAAVLVSVLRELPDQLMPPSPTTTLLSASVQEDLIGSICLYLAPKLHGGAQTLDDCCTFVDALVANLVR
>CCNG1-2_CCNI1-2-Cowc_CAOG_03927T0
MTLTSSSTSPNGGGSSMMRTASLPATSSASVRVVSTNSHIGSKIVKPSVSSAAARQMQARITAAGSVQELRQQLQAPASLALMRLATVSSELLAPSAFVDAASNSSSSISSSNNGSNGSSALSSPAMMSMDDDSYYAAASIVASASGAASSSSSSAMASPQPFVPMPAGSDLLDDALIGLPSFDPTAPPQRVMQASKILANMLQTQHGYLPTLNFLRRIQKDEIQEFMRRDILEWLLRVSQHFEHHAETFATAVNLFDRFLSTLKVKPTHLQLIAATALLIAAKSQEQWNTHPTLSSLINASNAAFACSDILRMERIILARLKWTLATVTPHLLIHQMVPCLEQTLQFSAQQLDRLIRDAEAYSDAALIEYRYANQLPSTIACGALLCALARTSRGVHDKDLISGLLSLSGTEYDAASACFMDMKALLVDDGPVM
>CCNG1-2_CCNI1-2-Cper_4341
MSSFAAVVASSAAIGIDCNRRMSTCSSVASTPTPSRFSWSTSFSSRTMDAHLYDDPFSKMSLSSSIGSETSGLCRSFENEFEHSSMLPVKSYAQDVQVGEITAYMRESAAKVMLKISDLFDLDKQTFFLSVTYLDRFLSRIRIKTKHLNILSIACLWIAAKFHEEPENVPYLSELVEVSGFSFTVKEVARLEKEVLAKLEWKLNATTGLDFLHQYCEVVSDFLLEAPSFTDFSNKVGVISESDFLAAKSVFSCPSSSGRGRFESVLKAATQSLEGMVCSYSMIHYKPSVLAIVALYWNSCKKDSVLSTLRKCIPRASLEDLDKCISSNQYVF
>CCNG1-2_CCNI1-2-Cper_8772
MTRCSISPPASSRRLDYTKSIRSRSGCVTKASAGSMLPPNSRWANVGYNAFVSSFWPKPNTEQNLAPKILERALENEKRYRPNALYLSFVQKSEIKEFMRRDIVEWMQKLNSHFHFESETFATAVNYMDRFLSTMKVKPNHLQIIGVCCLLLASKFQEAWNTHPSLKELVIACNHMYTASDIERMEKLVINKLNWEMHSVTPHVVAHQIATSLPLDKDARERLAVEAETYLDGCLRHSDCLKFPPHVLAVCAVALCLPSTSTVDLNTEVFKWARVEKFVVAECFEFLSLVVPKLAPVM
>CCNG1-2_CCNI1-2-Mvib_trans_17749
PPPCPPPPPSPAMRFSPAATVCPTPTASAPLERTRLLENMLDREEEFMPTSEFLHRVQRSAVTPEMRRDTLLMLRRVSVHLCSHMDTFAHAVQLFDRFLSKVRVRDSHLRLIAATAFLVASKLDEVWNQHAPPKDLCVAMGGEFTANDIVRMEKIMLNKLEWQVSSISSHAFLHQVTLALVHAGANADFVRSSLVARAERFIDSALCLYDFACFRPSTIAVASLSCTFALMGRPMWAQVYDLCDCSAYDQDIECCSQMMRVMLADLFTPTSPF
>CCNG1-2_CCNI1-2-Pchi_trans_22623
MTLSSGCSSSTNSLSIPPRRFFLAANYLDRFLSTVKVQPKHLQLIAICCFLIAAKVHEESEIAPSLQELVSAANWAFSAADIKRMEKIVLAKLEWQVTPVTSYSFLRQYRDALAADGILDFPAVSPVAGATIAPDGESEDDSDADDEPRGHGTAGVPFEFGAVRPHPRVRSYSTCEDPIDDILFRKITRSLAVCTCFYELLHFRPSQLALAVLVRELKAGDIEHVAAASALVASTGKGDASRLRECLDAVEYALADLEPAM
>CCNG1-2_CCNI1-2-Pchi_trans_37751
MPSTPPDLSRLSMADRAGQRLHAVIGGKITKPTSDFKSSLKPATQSRLGSLFIADLVEEARGNQSARDLLQPIACVPAVPAGAVPAAPAVVTSTGPRVAPECARILGNLLDAQAKFHPPANYLKKVQKDEITEAMRRDIVEWLHKLNCHFEFHPETFTLAVNYFDRMLSSVKVKPSHVQLIAVTCLLIAGKMQEAWDAYPTLRELAVASNNAFSCNDIMRMEKIVLGKLGWDTNAVSPHVVLHQLMAHLPTDADTKARIVAEAEAYINLSCYEYGFLRFLPSTIACCAVASVLARRGRVEDKQLLLMSQVLTRTPVDAAEECFQEMRMLSVDVMLAL
>CCNG1-2_CCNI1-2-Pvie_trans_40884
MASAAVLNPAAVMRRLSSTLASEGNFLPRANYVNRVQRGEVREAMRDDVVEWLLKLNEQFEYSPETFFLAANYLDRFLSTVKVQPKHLQLIAVCCFLIAAKVHEESDIAPTLQELVDCANWSFSAADIKRMERIVLTKLEWQVTPVTAYSFLRQYRDALAADGILDRPASVSPPLGATIAADGESEDDSDADDAARVFALGGVRPNPRVRSYSTCEDPIDDAFFRRVTRSLAVCTCFYELLHFRPSQVALAVLVHELNGGDEAQAAAARALVNTASSESDAARLRECLGAVEYALADLEPAM
>CCNG1-2_CCNI1-2-Pvie_trans_44916
INAEYMGCLLVAGKMQEAWDSYPTLRELSIASDNAFSCNDIMRMEKIVLGKLGWDTNAVSPHVVLHQLVEHLPVDADTRRRVMAEAEAYVDLSYYEYGFLRYLPSTIACCAVACVLARRGRAEDVQMLPLIRELTATPVEDAEACFVEMRSLAVDVAPAL
>CCNG1-2_CCNI1-2-Sarc_g19862T
MAVGSTAVAPGRRFSPTGTQTVVIKEKLRSCNSKPLKITRTSTFGLSSQFKHLSVDSFEQLTRPEGSKMLFNICEKQTQFLANPQYLTRVQKGDIEEGMRRDIVEWMYKLNVHFEYLHETFAVAVNLFDRFLSQVKVKPLHLQLIAATSLLLAAKIQEAWNTHPAYNDLVPAGNYSFSACDLQKMEKLIITKLSWNLNPVTPHVVLHQLMRFVGMKNESARAKVIEEGENLVNSCLLESHFMIFRPSTLAACVAMMALNEMGELEQNDKTLRQILFLTSTKPEIYNQCTDDLKRIRINVTPAL
>CCNH-Cfra_6614
MVYSESVQRSIWTYTDVASLKKARTVANEQACTRIIKENAELKFEDFLSAEDELILCSWFETKIGDFAGALKLPLKVQATATVYYKRLYLHHSVMDYSPKEMMLVCLYLACKTEESRRTITDFLKPVPKDREKMQVFILEKELILAELLFFHLSVHHPFHAIEGFCIEMATPHANVETSVPVVDSNIQNKVYTDALAFARRSITSDVCLLLSPAAIAMASVYYAAKKHEVQDTLESHLRTKFRVTATAMDKCNDVEVMVEKKCEFDPKVMKRIMKRHSSLKKYLIDVNSQEYRDKLKWLADLFDEKERASKAL
>CCNH-Cowc_CAOG_04347T0
MAFHESTQHSFWLFSSQDDLARLRSSINQEAVDRLTRIHATHGTNDDGKYLTSEDEQLYLAFYLQQLAEAVVPAFPFPLAVKRFYLTTSVMDYHPKHIILTCFYMACKTEEINIDLSAFVTNLELSESDSALILQLEIILVQRLHFHLVVFHPMRSLRGFFYDVRARGAVSQTAELEAAYRDAKALIDQSFMTDACFLAPPSQLALAALCIACANHGIDLTSYISANLQAADKPEQTTQLTESLERAKTLIQMKATEIDSSKLKRVDKKLKKCRNPELDPDSPVYVPPVS
>CCNH-Cper_3117
MSFHTSSQREHFIFKSPEEIHQLRVKANQRSRNRIAKASASAAAPSAGNPPDVSSSSSMFPSVLDKNDDSVFLTTEEELVLWKRFALKLQEICSVFNPPFPPEVVGTATAYFKRFYLRNTAMDYDLLNVMLSCLYMACKVEEVFVSIHDFCSPFGKNAAKSEEAILENESLVLEKMDFYIMVHNPYRCLRGFLIDVQGKLKMKAAGGSGGKGSGRRTSGRRSSSAGEGDADDYNSKNSGVIAELSKMSREDFEKIRKTCMGELHASLTTDLMLLYSPPQIALATISLHIDIGWYVDVLFEGYDAMDVKKEAGPASGEKTEVKKEKKTKEEMKNEFLSTIESIGKVLKDEVVSGASLQVDNAMVKVIDKKLKRLSPTSNQLRKEKELKKKQESLKRKRSAEIERKEREAKEFKQLMGIDESDARLTDGGGTDAVAGGRKGSGRERELGLAEHVSKKIKSEHGAMDVGADGDVKGEAESNPHHEEHTITHNVNIDTDNDSMCASSQNNTPLTTIPSSPVNGNNTTTNKSNLSTTSAAQETPTAGDRNTKVVLDGTGNGGDMNEPETFIRRSSRRASRSNSVKYT
>CCNH-Mvib_trans_48332
NMFHSSTHRRWLVPDLEQIRARRAEANEKAVKQLTRAAQQRTSSGALPQFLTAEQELLICHETEQKLVLSCGAIPNIPLSPNVLTCALTYFKRYYLDNSVMNYDTTHMMLASIFLACKIDEIYITLANFIDPFIKANLSPEEDREHREKMIRGIHASEIELLRKLKFQLIVHSPFTALKGLILDLKTQLYDTLDVGELDRRAQALVSPLLLSPAELLLSVPPSQIALAALLGAAQQMDATTVEPLQQFFRDQFGSFGDIDEVFDRCTVFLRALESAPVTAKETLKSAVKLLKKCRNPLCDPSSAIYKQHKEKLFAQREAKQQAKYQLAAQRNAELSERLTGMRADGSLVEESGDAETEFVIKRRKL
>CCNH-Pchi_trans_7105
MSAFHQSTQKTHWTFASETELDSIRALANQNAKDAIFVVFYERRDLKSPTLEEYLTPQEERLLCSFYEHKLQDVCSVLQRPPPTVMSTAMTYFRRFYLRNSVMNYHPKDIMLSCVYLATKTDEFYVKITDFVEGVVPGPPDEPKVKKNRESMVESIRAHEVLVMRENKFHLVVHSPYRALRGVILDLKMRQTDLRLDFDELSAGSERVIDRLYLTDAILLQPPSVLALAAVIHAAKTLGSNVESYVKVTLGSMAPTPEALAVLERRLADTHEYIDMDVAVDELSARTVDKKLRVCRNPSTNIRSDTYKKSQVAKDAANEDKRMAEIEASKKRRAQNDEECEALVGKSDGDTPSKRARTEGAEGAR
>CCNH-Sarc_g10965T
MGYQDSVQRTAWLFASEDKVGDARSIANSQAVERLLAANPELKVEDLLSPNDELVLLKWFESKIGDFAGSLKLPLKVQATATVYFKRLYLHNSVMDYAPKEMMLVCLYLACKIEESRKTIANFLKPVAKDQDKLKDYILDMELVLAELLSFHLALHHPFHAIEGFCIELITPTDDDLSVINSTTQNNVYREAMILAKLSVTSDVCLLYAPSVVAMSCVYSATEKEGALDVIESNFKAKFGFDERMAQTCRKIVDMINSKAQVILPNSKHRPALTVTLLCRFVRQFDPKVMKRVMKRQNGLRKYVMDTASQEYRTKVEWMGEMLASKQQTASANEGGS
>CCNJ_CCNJL-Clim_259
MVSKSWIYRDGAEADYLRHLQPMHQLRALYEAEVAQSHELPVFAEPHYRRILVDWILDVSKDLGLLSLTVRRALLYMDIFFTHITDVPTNKLQLFALNCLFLSAKYEENDENQPSLVTMNHYTRNTYTRDEIQEGELIVLDVLKWRLDLITPEQFTHFFCMHMLSEQYPQSVVDTVDQEATRMLGIDFLYDPTTRFLPSIRAMACCLLSMQAQGHDLLSLQCTNGNPIHILPSWVNFEDVLQCMHVIINYARGPQRDPQMYWPANLSDVPVIAGLQVISA
>CCNJ_CCNJL-Mbre_663
MTTSALAALNAQAITSEVHRNMRVQESQLQLAQYCGPLADLRPRCVQRIHRLARAFRFHRLTRDAAIFYFDRMLFLFHMHESHLELAVQTAFLMAAKCQEAEEVVPTHHDLHRAGCAVVPTAHLKAFEASYLERVDWILTSVTPSDFLDYYARFSISSQDCLAGLPLHNVHNVEAFTLDLADQVLQEASMANHVATFLPSHRAAAAITTARLIVDIKPAWSPTLQAVSGLTWREISPCVDAMLQLNLNPSCHREMAALRQCLQHQEAEPACRSPHAERTLSMDSGIWSAPESPMCADDSVFDDPLLESSHVHPTHTQRETQPVHQLQQCSTRHKLDPAAHHLPHTPTKQFRVTYGQPAVAHAPVRALRLGAHVPLQRPPTDQLLTRPVARYPDSLLARAFRDLIV
>CCNK_CCNT1-2-Cfra_3059
MPGDNTESWHFTEDELRYQTQSRADGISFEEEENLRREGAGFLQDVGESIRVPQLTIATGSTFFQRFYVYQSFSKYPKNVMATCCLFLAGKVEETPKKVKDVILHSARVEGKKIDDKSQEFFEKKDLVLKYERVLLQTISFDLSVEHAYKYLLQYVKTLSGDRQLAQTAWNFVNDSLRTTLGLRYTPQVIACAALLLSSKFNKYKLPDSKDGKKWWSEFVDVEVETLEYIGSQIVKLYPPDQFEEFQSIIXSRPFTQTLKCKHSLVGLCIMM
>CCNK_CCNT1-2-Clim_1863
MIYLSEEQVAQTPSRKVGVNSAKELAVRQEDARHIATVGRALQIPVPVIYTAVYLMHRLYTYISVRDVDHLMVAGACVLLAGKIEEFQRKSDRIVTVVSELRSKLEGRQIVLQSFEAKQMKDDLLRYERVLLKAINFDLHVEQPYSMVLSLAKTLPTDDGVSKENRQKVAQKAWELVNDSIYQPMCLRFTPMTIAIGCLQLAMQTVLDKPPAQVMGSEMWWGDHDDKVKAEDVSVVVDMLSQYRTSQ
>CCNK_CCNT1-2-Cowc_CAOG_08557T0
MAATTSFSSPMMTPTGQVQHPASLDTADSRDSGARWYYSDEELDKTPSREDGISAETEMRYRLEGVALIKEIGQHQQRPMSQQAIATGIVFFHRFFMCQSFKDFEASKMACTCLLLAGKVEESHRKCYDILDRAHVFRQTQQLAEQIKQSGGVVSAEQGVKRLGRDSREYYQAKEEMLVNERILLQAIAFELAVEHPYPFVMKFCKKLKRQGAFAQLVWNYVNDSLRTTLCLRYKPVLIAVAAMHLAAVTQRAELPNGSNGEPWWKLLDADLSPSLELIQYIASVINDLYEKP
>CCNK_CCNT1-2-Cper_4412
MSGRWYFTKEQIKDSPSRKSGIPAAKEAEYRVDGAAVIQDIGMNMKLPQLTIATAVVFFHRFYMYQSFKEFSRWDMGICCLFLAGKVEETPKKLRDILIAGHKITHIRRGVNKALYKPLQPDSKEFMEEKEKLLQNERMLLQTLGFDLSLEHPYQFLLNYVKALKGNKELAQTSWNYLNDCLRTTVCLQHPPQRIATGVILLAATARQYELSNSVDGRPWWKVFAEDVEYSVLEDIGHQILNVYPVNKNGSGKPILPKKRQNEEENASPSKAAKTGDSGKKEVFGDSLGLGSGEKATAAASGSAAKDGKSEEGSSKDGGPSAKEQKRNVADDKVADEKKNEDDTGKESESNANSSGGVAGKEPGGDGEKGEEATAEKAKEKN
>CCNK_CCNT1-2-Mbre_6673
MTTARALLAAEQLADSPSRRDDISAEKEARYRREGAVFIRQMAQELDITAANTIATCIWLFHRFYVKHSFKNYNRWNVAGGCFFAGLKAEEQPKRCKQVVPVFAQLKARRAGQPFDNSEKVGLSARLGCTEPTPAPTLPTHTSLVACCARVPKQQYLEQRERLLAFERFVLQELEFDLHVDHPFPILFDLAQRLESGWSCFKRSSGRYNLCVPLF
>CCNK_CCNT1-2-Mvib_trans_12052
HHFKLPHDFVQRMSQEAVPAPDEVPPLEPRDNWVFSATEVVWQSASHRAGVSIEDERRLRAEGAARLQAVGLQLKLPQFTTATAAVLLHRFYMLQSLKTHDLWSMVACCMFIACKVEETLKKTRDVLHAVWMQQFGSKQAFPVEESAVYRDLHETLLVNERILLLTIEFDLNVEHPYTTVLPLVRLVKGTREVAQAAWNYCNDSYRTTLCLQYSAKAIACAMVHMAFEEMKLDPPVSTEGDGRPWWMDHLKEESEKDQSGVQDICDRMRELYSIEADKTV
>CCNK_CCNT1-2-Mvib_trans_21293
ARRPDLPQGDVRGRGRWFFTDQHLLNHTASRRDGMSYPDELMARYQCARGIRQLGESLKHPPQTIATAIIFMHRFYMYQSFKAFGVWPMTACCLFLASKVEETMSRMRDILVHCFRLRYNRERPPPAEDEEAYWLLREELLVNEHILLRTLGFDVHIEQPYYAIIKMGKMIRFTRPLAQEAWQLCSDSLRTTLPIQFRADELAVAFLIMAYKKQGVPLPPPTADGEFWHRMIKPAANARNVRASLDDIMRRITEFYQRKAQLAGPKSNPAASATATVSSPPRPGPSHHNGNEANRGEVANGTVPPANAPASAAASALVPTDSAPGSAPVPPVGTSTSSAPPPPSTSAPPPAAASAFNDTASLKRPASSSYPTTTTTIITTTTATTTDNP
>CCNK_CCNT1-2-Pchi_trans_20614
MMQGKSKSAGEKLEEGSRTFLDYKEELCINERILLQTIAFDFNVIHPYKHVVKMLSYEDLGFDAKETGVAQTAWSAVNDSLVFGSTLCLRYPAVVVAIALIYFAAGRTGFELPSNWYTKYVPSLTRKTIDDICNDMSAHIEYVRPLLPVLQVAEKSRPKDSA
>CCNK_CCNT1-2-Sarc_g32273T
MAGERSTDESWYFTEEELKYQTASRADNISFEEEEKLRRVGAGFIQDVGESIRVPQLTIATASIFFQRFYVYQSFKEYDVNIMATCCLFLAGKVEETPKKARDVIIHSARIEGKPKMSEDSTEFKNLKDQVLKCERLLLQTISFDLAVEHAYKYLLQYVKDIKGDRSLAQTAWNFVNDSLRTTLGLRYKPQVIACAGILLSSKYNKSALSETSDGKKWWSAFVDVSEDTLKYIGDEIIKLYPPDQLAVFNAMAASDGEDRGR
>CCNK_CCNT1-2-Sros_3301
MVAWLTKEQVADTPSRKDGIDADREARYRRECIHFIKQLAIRFQLSPRVYMTAMVIFHRFFLTHSFKDLSRLNFAAACLFIGGKIEEQPKRMQDFLPVVHEMKQRARKLAPSPLSPNGYARLRFILQGCERAVLQTIDFELSYDHPLEPLLQYAKTEIAAALLELASRKSSVRLTYPAPAAPATPNKSAKPSSASSSTAPPPAPSSSSSSSNAAPAASTRGSEERPWFEHALPHKTDFKFVDEIIETLDELYRPKAPAGGSGANSSEVSTPKESALSNSTTPIADDGTSPTKRARLAPHSAQQRHVQLQQQQQQQQQQQQQQQQQQQQGARQAPSASTSTTVQATVTTTTSTQRA
>CCNL1-2-Cfra_3641
MTRSRQYVHLTLENMCIPDADLKKTPSSVDGLSSSDEVDLRIYGCEHIQLAGKLLQLPQVAMATAMNLFQRFYYRKSLVMLDFEPVAQACIFLAAKIEESPRRSKDILNVCHYINRVHRNKAEPDPLDIFSVAYANMKNEMIKAERKVLKELGFSVHIQHPHKLIANYLQALNLYGDRRLAQIAWNYMNDSFRTNVFCRFPPQIIATATIYLAVNKAGIPLPHNPPWFELFDATLDEIEEVCRTILFIVDREKKPLAELKKEVARLLKLKLRKEKEHREEQEKLKASAKKAERMAAKDGSATSEGQKSNTEFASNASPTKKDVQIVVKSDTADSTTRTCSLSPSQNAQPIPSPSDSRLRPGNVESNAKVRTKSPTLTPGNADGSTKTGAGSQSVLRLRENDRRRSRSRSVDRKNSRSRSNDRGRGAGRKERSRSREKTNNKGSARTASGDRDRGRDKSGKDSYRGYTRDGDRDRDRDKRESRRDSRRR
>CCNL1-2-Cowc_CAOG_02877T0
MAELAENEDYVILTPETPLLPESMLADTPSQQDGIDVALEEDLRLLGCELIQTCGVLLKLPQVAMATAQQLFQRFFYKKSFMRHRYDVTAMACLYLAAKIEENPRRIRDLINVFHHVFQTKLRRTAQAIAAATADCTSAPASSFRPVPLDIASEMYLDTRGAIITAERRVLKDLGFCVHVTRHPHKLLPTYWNTLGLQMDLMCTEEDDNKADKSSNEREGEHDQPQQQQQQQQQQQQKQQQQQEEELLLPVYVAPPVSIIQRAWNYINDSMRTNACVRFSPETIACAAIHLACCKEGIALPLNPPWWEAFDAKLEDINTICRLLLTLYRRQRRPILEIEQRLATVLARAKNMASYPLPVHVSMKMPTAAAAIPRSESPSAQQASPAGVSAHQKPPAAEKVAENPSEPSAPASAVAGGEALRSSRRRSRSRSPSRNRSRSRSPSPSRSRSRSRSRSPGRRHRSNSPGRGHSRPDDRKRDSSRHDRHREDRDRDRGRDSYDRSRSRHSAYDRDREDRGREREHERERDRYRSRR
>CCNL1-2-Cper_12143
MSAVTSVLLTLNNVPLPRSQLENTPSMQDKLAVDIETDCRIVACEMIHDIGKVLGLNQICVSTAQLLLQRYYYRKSLLRFDFKYTAMACLFLASKIEESPKRLRDLIAAFRNLIFEKAGMANVMLDSFTDSYFEIRNHIIKSERRVLKELGFCVHMEHPHKLIVNYLKILELADNVTVVQRAWNFMNDSFLTNVFCIYKPEVIATATIYLTVRELKCPLPKLPWWELFEVTLEEVEATCRIILSLYVRNITPFMELEDKIEKLFIGERAPTARAVIEEGNKKGECSGASLVASSAIDSGQGMASAVASAKKAAQEAAERLRNRIEGNATAPQKYEKKIRERYDDEDERGTTSRPERGTRRRDSPHRRFRDERRRSRSRERDYGRYERRAYADDFRERDGRNRNRSSERRGRRSPSRERHDTKRYRKSEYNDYSDRRHCRDYRKGEGERSRSEYRRR
>CCNL1-2-Mbre_6618
MAQAEQQNVRIEKHVFPCLDSDLPRFDLANTPSRRRGIPAELELRLRIAGCELIQKTGMLLGCKQVVMACAQMLLQRAYCRLDISRHSLQWVGLACLFLAAKTEEDHQRLRSILLVGRQVAHRMTREYAEKQTELAPMIVGDDDYHELKNNVIKSERRVLKELGFCVHLKHPHKDVAQLAWNYMNDALRSDVFLRFEVAVIACACIDLATRKLDIPMPDLWFQSFGVHPDDFEQTCATILQLYRQSPVYLDDLARELELALQGEDLTDPRLAAPKKHRGRSPQREGSPARVMHMADQRHDRTVIVTSVTKIAAVMSAHMGVEAVGVDSRFG
>CCNL1-2-Mvib_trans_38709
MTTASPLRSNESSVQLLPLNEALLPAAILTSTPSMDDGLSVDDEVDIRITATEWIQRAGMLLEVPQTSIATACVLLQRFYYKRSLVTHKWEDVAAAAMFLACKVEECPRSLRDTTNVFYHLMQKCRGVRCLPLDTARNLYHEKRNEVVKMERKILYELGFCVHMEHPYKLVINYLQVLHSELGLSLAQRAWNYVNDSLRTNVFVRFPSAVIACACIYLASVHPLSTVSLPLSTPWYLIFDTSRADLVECARVIRMLYQRTPRPYAELDAAVDAALRVLRPVRTRPATAEPSRASTPVSVQVSTATTESKDSSRHRERERDRDRDRDRDRDRDR
>CCNL1-2-Mvib_trans_49767
FGGLILCFLLFFAVEFFQILYELGFCVHMEHPYKLVINYLQVLHSELGLSLAQRAWNYVNDSLRTNVFVRFPSAVIACACIYLASVHPLSTVSLPLSTPWYLIFDTSRADLVECARVIRMLYQRTPRPYAELDAAVDAALRVLRPVRTRPATAEPSRASTPVSVQVSTATTESKDSSRHRERERDRDRDRDRDRDRDR
>CCNL1-2-Pchi_trans_32228
YQRRVHGDRQSNDNHLPRCAHIDEKQRRENDIATTRGVCSIQMATGAMAQRVVLSLENVPVDEDVLYNTPSMADGLDAACETDLRILGCEMIQLAGVLLKVPQVAMATAQVLYQRLFYRRSFVKWDFSDIAMGALFLAAKIEESPRRVRDIVNAFHHVKQRMLGLRPEPIDLVSGLYADSRNNTIKGERNILKELGFCVHVQHPHKLIVNYIRALDLDEHDDLAQMAWNYMNDSLRTNVFMRYSPTTIAAACILLSTRRLKIPLPTSPPWWALVDADLRDMETVARVIQSLYAIPRPCIPDIVRSVNEARAKLGLATQIMMSWVAEPAPTEAPGTPVLAGTAAAATPTRSPLVGSGAPGLGPDGTPLPDAAFSLGTGAGTTPVVAEQQGAVPQGAVPAERCGPLSGSASTAAAGAPEKEKRERDASDRSRDTSGRKDKSDSRDREREKEREKEREREREKERERERERERGRHHRDDRRDDRRDERHRDDRRDRDRDRDRDRERDRGRDRGRSGR
>CCNL1-2-Sarc_g9540T
MTGKRHYVQLTLDNVTLSEEDLKHTPSAADGLSASDEMDLRIYGCEYIQLAGKLLKLPQIAMAVAMNMYQRYYYRKSMVVHDFETCAKACIFLAAKIEENSRRSNDVLNVCHYISRVHGGDTDPTPLDAYSKPFMVLKNEMIKAERRVLNELGFSVHIQHPHKLIANYLQVLTLYANTELAQIAWSYMNDSFRTNVFCRFPPHIIAAATIYLATNMKNIVLPSNPPWYELFDGNKKDIEEVSKAILFVVHREKKPWGELKANVHTLLKERNAKIEQLRIARRKERGEAAIVSDEDAEKVKGQSVASPAKSVAQQLTEDNGSGDKSTDQKDRVRPPRIRNTPESDASYKAKTSGVNGVNGTKKERPPLSVSAERVNKSGEKDKEKRSRSREDDRNRDRGRKRSRSVSLMRKERDTKRTGGKTTGAKRITKEGSTARSSSRSSERTSARRDRSRSKDRDEYRGGRRESSYHGSGRGGNKDRGRDRDRDRDRRDDRDKERRGEMGRRDSRRR
>CCNL1-2-Sros_976
MICSLPRYDLQNTPSRAHGVSEELETRLRVAGCEIIQSAGILLNCNQVVMACAQILYQRFYYRQSFATQRFEVTAMGCLFLASKVEEEQQRLRILMNVCRHVLFTMSKNYEPGQLVEPLELGGDAYHNLKHRVIKAERLVLKELGFCVHLDHPHKLIISMQSVLSLEDNEALAQRAWNYMNDGLRTTVFVRYTTATIACACLDLACTDVGISLPDQWYELFDASESHVAHARNTIRALYQMGPVVLDDIVSSISNVADACGSSAYRRMPALQLRAVGDTSSVSTGASVSRRGSPATGTPSATHTTPDLTPATSDTATAAATATRAGASESASAPVSSARPALITQPPMAPPQPGLMGFAPAPSMGAPAAPAAPAAPAAFGGPINTAPPSRLRVARGPPPSSSSQQQQQQHAAHSRPSSLDRERDRLRDAERRRGGEEDRYRDDYRSRSRHDRRRGAGRR
>CCNO_CNTD2_CCNB1-3-Cfra_4864
MKPFDDGPPCLSVLLKSRSFIFVTTNFPKGNTIQSTSSQATMSLRTRATAAENQVGFGDENVTAPKDVAKRVTRSQAKGLVERRNPLQSIGNRNQPAHRQPVKAHKPTARTKDERSGVQTRRSMSRSMAKIPPAHSEHTETGHTDLTTNLSNLGILAGARQQTKSLTQADLDEGKHVIPNEIVLPLGIEDIDIGDADFPEFCPDYAKEIYGYLYDREGQFHVTVDYMDQLQTDITPKMRAVLIDWLIEVHLKFKLLQETLYLTVNTIDRFLEVHEIDRNRLQLVGVTCMLIASKFEEIYAPEVRDFIYITDNAYTREEILVMERLILNTLKFKFGVPMCLHFLRRMSKSAEADPRTHTLAKYFMEMTLTNYEMNRAYKQSQIAASALCLARKMVDLDDWNSDIEYYSTYDEDDITSCVMEIFEIIKNSPRAKFQACRKKYSSNRFFRVAHLAEAQVETTTHA
>CCNO_CNTD2_CCNB1-3-Clim_2350
MTTRTRSQGLSQNNTENEALRAGKTMVNTRQNRRALGDLGNVRAKAAPVQKEQLSHVTGRKRTDSPAFMETKKAKIAESEDVIDLASPERAKEEQQVEEAKEKSTPFWAPIRFEGYPEGLEDIDRFDRNNEMFCTDYVNEVYICIHRMEKDFKVEDYMGYQPAIKPRMRAILVDWLVDVHIKFKLLAETLYLTVNIIDRYLERRECEKNHLQLVGVTAMLIASKYEEIFPPEVNDFVWMTDQAYSSRQILEKEHEMIQVLDFAFGDPLPPHFLRRCSKSVMADALTHTMAKYIMELSLIDYKFIHFLKSEIAAASLWLSIHILNVAEWNDTTTYYSRYEEHEIKECILALVQAVRDAMSPSSKFKAVYKKYQATRFGKIAQYEGIHDFVDAFESNMIPDGPQES
>CCNO_CNTD2_CCNB1-3-Cowc_CAOG_07647T0
MMDTDSTHVEAPAHAAAAVATSAALPALDRCVSIAPAPEQTAEQTVPPHLHHHQQVGKSSAMAPLARHATFASWPAANAAAAAVNARASQSTLISAAQARLSNAVKPTRPIPAGVPNLDEEDYDLSLMYVPEYAAEIYEYLNNLQHVYAINPTYLSRQPEITARMRSILVGWLFQVHQTWPFKQETLYLAVHVLDRFLQRRQVPRTRLQLIGLTSFIIAAKYEEIYIPEITEFVALTHNLFSSQDVLVAESEILVALGFNLGTPSPLHFLRRGYRASPCRPKTYTFAKYMCELSLYSAEMLEFPQSTIAGAALFVSRRITSPTEVAWDDSMQFYLFTPYEAMLRCARTLLELLRVAHTDNVYEAVYNRFRDEANQRVSRIPLNAEKLELVFKDI
>CCNO_CNTD2_CCNB1-3-Cper_9549
MAYRVTRSQNPLLKQQQQAQNENNENSLPFQKRGGVVEKRDKRSALGDIGNKVNKADFAAREGGIKKMTKKASQAFGRAKVFGKRKEKAAQPAPQEIPAKEEVVEEAPQSMDIDSSEPAKEEMIEEKVDPCHTRDSRISDICDIDKEDGDNTVLVAEYVNDVYKYLFEAEKSFLFNPEYMSTQEDINAKMRAILIDWLVEVHLKFKLLHESLYLTINIIDRYLEKILISRDRLQLVGVTAMLIACKYEEIYTPEVGDFVYITDNAYDKYEILEMERTMLRTLGFDLGVPLPLHFLRRFSKAARADANTHTMAKYLMELSVVDYSMCKYSYSMIAASALYCSQILLDFGTWNSTVAFYSTYEFEQMEECIKGIISVIHASIPHKLQAVRSKYSSSKFFRIAEVCENNLSKLDHLR
>CCNO_CNTD2_CCNB1-3-Mbre_450
MPAKTFGQAQHVKRAPLGDIGNNAAALGLNQAKKVKSQERAGPMTRAAARNASSEPMPADDQAMETQDETMHDIRMPTLDGPAPALALPAGVENIDEEDTENPQMATEYVADIYNYMREMEVRLCCDPAYLQSQPEVNERMRAILIDWLVEVHYRFELLQETLYLTVDVLDRFLSSERTSRSQLQLVGVTAMLIASKYEEMYPPEVGDFVYISDNAYRREQILAMEQTMLRVLDFNLGKPLPLHFLRRDSRAGHADGTMHTFAKYFMELTLCSPRFLGYKPSQVAAAATYISREVVGEQQLWTPTIEFFADYTLTDIMPVILDMKAILRESPTAKQQAVRTKFSRSKYMRISREPMLEKYISEL
>CCNO_CNTD2_CCNB1-3-Mvib_trans_21780
AAAAAAAAAADFATVPEASMDTSDDTVNAPAAAAQQQHTAFSSEMLRAAGIEDIDSADTENPQLVSEYVSEIYEHLWAQEITYKINPTFLSKQKHITNKMRSVLLDWIVDVHYKFKLCPETLFLTVNLIDRSLELISVSRERLQLLGVTCMLLASKYEEIYTPELRDFIYISDNAYTKDDILAMETLILSELQFNLGAPQPLHFLRRDSKAAGVDAKTHTMAKYLMELSLLSYDMCQFKASEIAGAALWTSMKVLASGVWTPTLTHYSRYAEADLKDCIDVMIRLLERAPIAYAEEKPGRSVFAKYKNPKLFKVSKIAAQYVADSQ
>CCNO_CNTD2_CCNB1-3-Mvib_trans_22975
EEIYTPGLRDFIYISDNAYSKDDILEMETLVLSKLQFNLGAPQPLHFLRRDSKAAGVDAKTHTMAKYLMELSLLSYDMCQFKASEIAAASLWTAMKMLQSGTWTPTVEHYSRYSEHAIGPCVSALAVLVDRAPKAYADDKPARSVFAKYKNPKLFKVSRIAEEYARSNRLAH
>CCNO_CNTD2_CCNB1-3-Mvib_trans_44055
YIQCCRYNFIRRREMASRREQMETAIASSENAVTHNTVKTVDTASGVTTRGKRAALEDIGNVQPAKKRGRIDAKESTKPNILRSIATAKRKRTDKPAVEETRGLLEESMESKEEEPLEKQEVAKEKSVPEETMVVQVSKEEDDKDSEQTETRRESPAEEIVEETIDCGEGLGEPFDLAVGVMDIDEMDRGNPQMVAEYASEIYKYLDELQEKHRLSSGYMNAQPDINEKMRSVLVDWLVDVHRKFKLMQETLYLSVSLIDRVLSVMPVARSRLQLIGVTAILLASKYEEIYNVAICDLSYITDHTYNCDEIRAMEEKMLHTLNFDFAPPLPVHFLRRYSKAAGASSVTHTVAKFVMELTLLSVDMLDFLPSEIGASALWIALQLLRLELWDPTECEEAIYATSSHERSLGWPPHMQHYSQCLTAQRIFPCAGAMLRLLNKVYLPIAPTPSGAPGRLPCWKRVSAMHSYTHTHISNPKMHDIYTTHSLLVLLFLSVA
>CCNO_CNTD2_CCNB1-3-Pchi_trans_17940
MMTMGKTKAPTSHNTTTGKRKLDSLVDITNTNTASHPSTKRRKPELLAESRGENWQANGENERPQSIDFDRFRCNETLDDEANEDVQRVAILPCKRSNSVLFVREEDLSAVRDGIMTSAGATVGATTTTTRKTTTTDKLVCMETLDSEEEEGDSVDDSGDRDICDVAMLPQEAIAADASTEQCALAQPPQSPRVVMVDLTGETPPLGAVRSDAVPLMRRVSDAAESNPAPTPPRTIEAHRSRDLPTFKSAAHSLNCGSDARGEMSANRSYVDDADKENCSANEGAAEERKRCNFAPLSKHDNESRCFRKACQVCPRVRCVLAGVEDPSLDTPGSSAILCEMRAVQAEYLPREHYLRYHRHITDKMRRILVDWLVEVQISFKLCDETLFLAVSMVDRYLSKRRLPRDRLQLVGATALFIASKYEEVGPPTLGDFVYVCADSYSREEFKAMEQKMLSVLSYRVSAPTALFFLQSFAPILGAKKMQLMVAEYGLQLALLKYELTTCLATTLACAALVFAAHTTDDIALVRHAEKLSGAAHNELPGIVAAMKKSAASCKSTCLKAKFETNSKLNVSTIHFASICA
>CCNO_CNTD2_CCNB1-3-Pchi_trans_29339
MASIRTSIQRLTAYSDENATKGANVPAGKAPVDTAPKRAALGDIGNIPKLDSVKEGGVKKVITRPPSARARVLTKPQAAAVLIGANKPGPPGQPTTRPQPMQMAPAAAIAQDAAHAQQATNVEMMDVEAAPVGFSAALLASTMAGMNIEDIDNGDSENPLLVSEYVNDIYQYLWGLERQFRVDVDYMSHQPELNVKMRAILVDWLVEVQLKFKLLQETLYLTVHIIDRFLGVEAVERSRLQLVGVTAMLVAAKYEEIYTPEVMDFVYITESAYERDEILAMERLILRKLGFSLGSPAPLHFLRRDSKAAGASGTLHTMAKYLMEITLPEYHMLKYLPSEIAAASLWLSMRLTNEGAWNSTIQHYSNFSERSLMPCVNDIFQILTKLPTARLQAIRRKYQSSKLFKVAVIAEHAAASITIPSA
>CCNO_CNTD2_CCNB1-3-Sarc_g32274T
MSLRTRAAAAEANKSSFVDENSTAHHDALIGKRITRSQARAPQDKSAASQTQGTQAKGLADRRNPLQSIGNRNQAPAHRQPVKTHKPSAKKPAVAAVRREGMQTRRSLSRMKNAAPAKSEEKAPKESHTDLTTNLSALGFAVPLGIQKPTKPQTLADKLEAKHVLPERFDDLPVTIEDIDIGDKDFPEFCPDYAKDVYGYLFKRESTFHITDDYMSEMQTDITPKMRGVLIDWLIEVHLKFKLLQETLHLTINTIDRYLSVTVIDRNRLQLVGVTAMLIASKFEEIYAPEVRDFIYITDNAYNREEILVMERKILNTLGFKFGVPLCLHFLRRMSKSAEADPQTHTLAKYFMEMTLTDYHLMQNYKQSEIAAASLCLARKMMDLDNWNENIVYYSTYDEDDITPCVMEIFQIIKNSPRAKFQACRKKYSSNRFFRVAHLAEEQAENVL
>CCNO_CNTD2_CCNB1-3-Sros_121
MTDRAKRRHDESGIDIPEDDDALDLTPSSTTSHRRMSKAGRAHLYHKFPALQRGKQQPQDEAIAGDKENASSPKVVAVPSSSTTSRSRSQAGRSARPRPVTSASNTRRPQKQPRSSAPVPASREAPPQHQPSQDVPHSDVMSLNYVDAIYAKNLQREEKYLLNPRPSRGINLAMRTVVIDWMIEIQVSFKLRDETLFCAVDILDRYLAARPDEQRHDYQCCGATSLWIASKFLEVLPPELADFEYVCAGLYPRQAFIDKELTMLTALRFYVMNVTPLDFISVYAIVLQLSLEGMALAEYLITLPLQEQRFYGLRPSVRGAAAVHIASKTCDGPGWSEDHSALFKLDHRHIMLVAQQLRGLANERPEKYINCRSRFLDPAKFGVAGRNLLV
>CCNO_CNTD2_CCNB1-3-Sros_6136
MSSLMRFGMPRSAAPKDVVEAPAAHRKERKALGDISNRVTDNINLTKKPKLVHKAPRGMEVDQDVEEKHAQNVMPAPRPIPANVEDVYEDDFENPQMVAEYVEPIFEYMRELEVRLHVPANYFKIQTEINARMRDVLVDWLAEVHHRFELIQETFHLTVHLLDRYLSKEPVTRDDVQLVGITAMMVAAKYEEMYPPELGDYVYITDKAYSEDRILAMERKLLRVLDFSLGKPLPLHFLRRNSKAGHADATMHSMGKYMIELSLGSHAMLKYVPSQLAAAATYISREIVGEHELWNPTLEHYAKYSLEDIAPVVHDMRAVLKHSTVSRLQAIRNKFCRSRYLRVSKNPQLNEYIERL
>CCNQ-Cfra_1894
MTEISSSKVVSTNVQSGAVELVGHIGRKMSMLKTAVSTAQTLIHAFFASNCANDFDAPLIALSALYLASKIEECPCRLRDAISVAHRHLHPDKPLLDVNDEYWDIRDSVVFLYIYAMTVCTTMPNGEAWVRKVTQLAYMILNDSYRCPTISKSEPHIRAVAALYLALRLLGLSADIKGQNVHWWEIMDCPSNKLDDMVTLMMNTCDTGKAI
>CCNQ-Mbre_3589
MRVSLSTPRVCVCVCVCVCVCVCVCVCVCVCVCVCVCVCVCVCVCVCVLSLSLSLSFFIILSDKLMAAREGVAVAAPGEAQTQPLESGRGSMRGDSRSIAAVPQDSTLEDAEAIEWLTNIRHMGLRLELPQTSICAAQHLCWRSLRHRALEQLDRGLLAVACVYLSCKAQETTRQLRDVITVAFRVLHPGRGVLEVNQLYECLRESVINTELIVVRCLEFHVAFEPPHKYAVYVASALAQEELLQQPPLPTSMPVEARHKPPGESSVNLDERLLNIQAMARTFAEANLADRQHQLVALTAAILNDACTICPEFHTLHVHTQACVAVYTALQLLLMSTFAFHHDTWGIWDQLLPPRVAARDVLPVWAQRLMEALVQSQTLSSAATSAERAS
>CCNQ-Sarc_g25715T
MSRDIVKAIDFAGHIGRKLRLPKEAVNVAQVLIHSFFDSNSTKEFDAPLISLSALYLASKVVECPCRLRDAISVAYCHLHPEQPLLEVNGDLYWELRDSIVTCEMLILRCVNYNVDIVLSHKYLYIYAMALCTAMADGKKWARQTTQLAYMIINDSFRSADVVAKAPNVIAASALYLSLRLLDKSVAIQGESQWWETMGCSTDELLTTVDGMMAACQRTADDNER
>CCNTD1-Cowc_CAOG_00166T0
MANYTPSAAILAMIPQTPPLASQDSDVNLFVRSALFQFVLEFGEAFNLSDDVRFRALELFNAFMDSVVNEVIELSTKQLEQSSSSSSAPPPGSSMPDRTTRQTNGSMGARVEPATGLTLDAQNLLQTHLMSARLRIITCISLATKLDSSARQLSIYEYAMLLEFQYTPQQIIQSELDVCCRLKFELRVPTVYNHMQDLCQQVVQFIHDTELVPVTFPPDFEEQLREESVRVLEESYMVLKATGSQSDTTYLQLFERRRAHAASVVLATGIHLIDEEHGDIRAAFVDFLAAVSSQVIDMSLTLCERVVTTHVEDEPDTGRTLLSME
>CCNY_CCNYL1-3-Cfra_1716
MGQFMTHHHGGEYSEDEYDSDLGPDCEFEAATGEMIVESVSDISTLSCVRKVSVADSKEHFLKDQTIQHISDRHMPKHSCEVPTGRTLLLSINMSNRDNDIRKRRNTVVDAGQSQTSLASLSQKSNRWHVEMESRNHLGVKLNSMRHKRSNSCSTVFVDETISCPDLKRTLKYVAFALHSACQRCSGHNELYLHEAFDERKGPMLKTSRRPVITDTAPSASSVYKFLCKIFMQTSLTAEIVIVSTVYVERLVFKTGIDLHATNWRRIALGAIILASKVWDDEAVWNVDFMSLFPALNTADVNELERTFLELIEYNVGVKVSVFAKYYFDLRDMTESTHVPRPMKPLSWQSARRLEAVTIATERLLRIDESTKQLDRLKRGRSYDTFAHNCTVVLS
>CCNY_CCNYL1-3-Cfra_2566
MGNKNSKMEGGVDMENLRRDSEGVIKVTSGTPFLHSASRDMLTDAGSIKGSLNSPSSNRTSSTPKSIVLRNKPVHDAAGVQKRSNVQKHESGRSSSVADDSFAKVEMGEDAMNGTLHTSNTINNQPMSSNDLRAHMSGVLKRINMKALVRSISQKKDPKTNEDCTSMNGDSECQYADNGTERKVSVARWNTVKYGSRVDGTRDKSSNVGINRDENQPGDWLGKSVNAGRNTNFTSDHGQDGASSGSSYAPLSETKTQGLTMTGKAGSDAVVGAGRIQKQLPASKLRSVQPSGNGVAASHSNNQFNNCTMVNDCLLMENSLAGMSMNTNGDSMSAFASGCDEGVTYDTLGGESTGFDVVGSIKEDYRINNRNKAGNANVALPKYKQYSQQRHHAAISNHHIYAGKATNGNIPNISSNNSSKLNTDALITKAPLRKTQSSMGFAQPCIQHISDRVPSKDGKDTKKFYAQSEPGLSSAKITQNPLKNKTRRKSEKISGGAIMFAKASNKPTEMSLVETSELDRPMMFRSNSCSTLFVDQTVSKPDLDNILRCMAIAFHLQFLRLQRAGISDVESGSKSSFTTTPLKGYDRRQHRQFSDSSDALFLDGRKHFSRTPASVKNLHKCESARVRSGGFDSLATQKFTKNVHLPDFPIIFDEMKHPLTSGRVLPNYKHTIPSANEMYEFLRAFFSAALLKAEVAIVAMVYISRLEDQAAVTLQPANWKRVLLGASMLASKVWDDQAVWNADFCTVLPDVSVEDMNTLERVVLEKLTYDVSVTPSQYVQHYFHMRQYGLEADLHDGRGMLPLTVTNCHQMDAISKDSIIDLSKKTKLLQTHSSEDLLGDANIVLM
>CCNY_CCNYL1-3-Cfra_8681
MGQGSSKKMVNGTKIHTKKNSKEQVVDITCPQKYKLVPSDKADGGVGNVRKKTPSDHPAVTKEVSGTSNVVCDCETIIGSGDSEMVNNAVNPSSDDNNKIHESKVAMKEQTPPIEESTTGPANSTANSHTSSKANKYNYTKLKHEFRPAHNIESTEYIPQTLSLSRDFIPIKPTISLVEVEEVVRNVRLDAQEAQEIEDNVDQMIDTATRRQSVPKPYESNRKQSSSSLQHISDRAPLNTGNTVCGNSSVFYSDYHRDETALLASKQLRRRKYRRRVNSNAVIDPLFVAAKHAKHQKLSNSCSTLFVEQTVSQPNLDLILQCSATAIHVTFTKTLVMKEKHKFNPIFDEKLFPLTSQRVPKNYDSQLLSVTSIYDFLRAFFKAAVLTADVAIVTMVYISRLHNTGLVLQPANWKRIVLGAILLASKVWDDQAVWNADYCKVLPDVSVESINQLEREVLVRLFYNVSVSSAEYAQHYFDLRTYCLRADHTEGMVFSPLRVRKAKELNVMLHHQNDGGNGTLPRANSSEMYKSPSSNVIIS
>CCNY_CCNYL1-3-Clim_812
MGNSSSKNKTGVPVNGDTRSSGKSTRSSKKTILKRRGKRKGRNEHALNGDPRTVGSDPRQQDGEIPEVNIEGSGDLSERRSVASAKDNRDENDALQHISERQTEVPDEKHIRFGNHNRYVKSLNSLEQAGVNDKVGRTRSNSSNSNNALRRRNSCTTIYLSASVAAPGLERTLECVSQALELDGSDNFTKRDLRKSGMDAISPRARTLWSVFSEEDHPSSFGELDVSEYWEVPSAGRIFHFLNSLFEAAALTAEAAIITLIYVERLMNSTGIVFTGLYWRRITLGAVLLASKVWDDQAVWNVDFCSILPDMAVEDMNQLERRYLEAIGFNVSVAAGIYARYFFELQDIVNENDGLPTTQLNMERAIELEALTRKTESLVSKTKKGNPRTRKRPKSQDQYQRKPEPAYVM
>CCNY_CCNYL1-3-Cowc_CAOG_01396T0
MGSCLAKPMDGGSSSSNDPYAARSIHQQHKATEVASTAAASTSPASQRPEMLQVDVESPRDGTGTERRRAGSKLLSRMPSLSGAKLTKSRQDAPASAAGSGQDPSQSSQTDTAAPSVDDLVQHISEREPDNSNRRESLFLAAVNQSAADPSPLSYSNSKRKKKANSVVITDTKTKFNSTSTFFVDATVSQPDLDETFKCVALAIYYCMEAGHKVETPHFVDIFDEKKHPLAKGTNFDHYDKLMASEEKIYQFIKTLFVSAALTAECAIITLVYVERLIMSANLTIHATNWKRITLGAVLLACKVWDDQAVWNVDFCTIFPDVTVEDFNKLEKYYITQIMFNVSVPASVYTKYYLDLRSLAEDTNRTFTLKPLTQEQAEKMEAMSMAKEREAKNLPLRKRAKSCELYEPKSAMAILS
>CCNY_CCNYL1-3-Cper_1446
MSRASQMSKASQLSKSSSYSHRSSQSKNSKGSDKSGEANLQHISDRRGCDEVYDDSNGTLFMQCIPDSEIEKSRRRSSSYRQEGGMVKFNSCSTLHVDETVTTPDLEDTLHCFSLALQYTISAGHQQPSPKFDKVFDEMEFPLNNEPVPRDYNKTVPDLEDIYEFAHSLFKAASLTGESVIITLVYIERLITNTELTLHASNWKRVVLGATMLASKVWDDQAVWNVDFCSILPDIPVSDMNDLERDFLEMILFNVSVNAGVYATYYFDLRILAENACRSFSLAPLDKEQAERLEAFSVPKGTKKSPSNDVVKRSKSAEMAKDRKPIAIIS
>CCNY_CCNYL1-3-Mbre_2372
MDIVALLSLAKLSHLISLSALSLSLSLALWLTPNETAARWSGGRSNSRPPVANSAAARTNGMPSQAASIPEESLEHISDRQDHGEHEVQILHNLMPLSAASPSLPRSSKPRRRMSVHEDEEVAGTMNLANSQKFNSTSTIFVDSTVSSPNLEETLRCVALALQYILQDGHRQEAPKLFSERFDEKRFPLSEAQVRRDYATRIPSEDRIYQFLAKLFTTASLTAECGIITLVYINRVITYTGLALHASNWKRVALGAVLIASKCWDDQAVWNVDFCSFLPRISIEDMNELERTYLEMLDFNIGVESSVYAKYYFELRDLAERFDKAFPLDPLDKATASRLDAMSTRRDIVKAHALRAARSLDHDTFKARAILS
>CCNY_CCNYL1-3-Mvib_trans_45724
FSKDLRFLEACGGQQRGCVQQENKKGVMGNCVRLPEHRGMEMGQHSKRDESVAHISERDAPAKPRRQSLFVDAMQAEKTEQEPAPGPMVSSGRTASREARRTSSGMKRSNSTSTLFVDSTVSQPDLDRTLKCVAIAISYHLKESSKAESQKFHEIFDERAHSLGASSITTELSQRELNDDTILVFIKTLFASAALTAECGIITLIYMERLIENTHLTLNAHNWKRVVLGAILLASKVWDDQAVWNVDFITILPEAQVEDLNKLEKLFLEQLFFNVSVASSLYTKYFLDLRSIASSHATLSRLIDDLKPLTVDRARELEAMTIATEAKVKPKTHRAKSLEEIFRPSQPAILS
>CCNY_CCNYL1-3-Pchi_trans_35328
MGNLFSGCTKGADADVVPEKDIALGAPRISVANAVDKEEDERVQHISDREGGGGQQDTLFTSVMPDNNRVASMRRFSSERKPSRRESVRSMHSGADGMVTKSNSCSTLFVDSTVSQPDMDETLRCVASAIYFFVRAGHKETDPLLDPIFDEKTHPLSKSISAEEYGRMLANEEPIYNFVKLVFTSAALTGECAIISLVYIERLIASTGMTIHSTNWKRIMLGSILLASKVWDDQAVWNVDFVSILPDVQVADLNQLEKSFLEKIYFNVSVPASVYTKYYLDLRGLAEDSKRNFTMKPLDTSKAQKLEAMTLATEQSMRQGEPIKRSRSMDLYEPKPPAAILS
>CCNY_CCNYL1-3-Sarc_g1729T
MDSLSLTSLNFYVGIDSEQLARQRFANYLYKNLPLTTSNSESFKGSTCVKRSLSTAYIKDAKELRQNMAEVVSGIGKSTAADDAGCLEEPDMTMIINSLSKAIHEQIVLTQTKGDTAGSGIFDETEHPIMKAQLPEDYKERCIDQENITRFLVAFSGAAKLTAGSMLIVSIFISRLIVRIGLRIHNHTWKRIVIGTSIVVSKVWIDIPVHNSDFKLVLPALAADGLLKLERELGLMAYNVSVSREDYACHYYCIRSSDDNTGAVLTCVKEFVNTTGPSPTSCASKHEHLPILDSGENLAHLNPTLTWDGIVPDVVFGKSCTRSSETLPKWTSLTSSE
>CCNY_CCNYL1-3-Sarc_g25033T
MGNKNSRMDAGVGALVGQQPGTTLRRDSEGVVTFLAPTSFLHPGSRDRLAEVGSVKGGSLQSPSSQQMGSATAATKTGHTTSVHGTPTARLQQKQHQRIRSMGPGATAGGQEGTTVRPSPVSARRASALVDAAMNAGRIDAAAMQGNTTSGNTVESQQHREEEAYQPNTVLSSELRAQVKKLGKVLARSMSKREKNSVNATEKSGDKANMRANGTSKNNKHSTDNSGYAVSGQAKEDDRRTGDGDEKRKRDGSNYNTNINSRQKLAVTRSTNTIQSISVKASSLRAVQSNGTAPERDSGDAGLDVNKQAVHGVRENLAPTPSGGVGAGHNITPAAESIGSGVVEEEDEDEVYTTALKGATLSASGCDDQKTTTQPLKGQTTTAVTPLEALISHADTSMSKKASVDSGLYMEESQDTLPSLKQTKPKYGKTKHLPISNHHITAQQKTGTSRERELPLRKTQSSLGLATGIMHISDRVPTSYDKKAKSFYAQSEPGLSSAKIAPSTKNRERRKSERTSTKNSHKVSHARRRLTDDSGPAQARRRTMTRSNSCSTLFVEQTVSNPDLDNILRCMAIAFHLQFLRLQREVNRPRTSATVALRQPASNMNDSSDALFLDSQSKRSTAKHVSTARGKPSSHKHSREATHSRVRSGGFDSLGPQRFDAHVALPEFPSEFDEMKHPLTSRRVPSIYSKVIPSASDTYDFLRALFSAALLKSEVAIVSMVYISRLSDQGGVALQPANWKRVLLGACMLASKVWDDQAVWNTDFCDVLPDVAVTDMNALERVVLEKLAYDVSVTPAQYVEHYLALRDYGVAADLHDGRDLPALTTGNNDFLSRPSSREFLDDTKKTQLLHTHSSEDLLGDGNAALLEMPIRDWSQSRPV
>CCNY_CCNYL1-3-Sarc_g3774T
MGQNASKKMMNSSRPGPKKGSKDQLDEVSSMSKHSSHKSGAGHKQKILPSDHATVTTDVSTTAHDHVETTNGVINPSDKESNPLHQSKIGKAGTPPSKPINNQVTPPISNTAPDSGVAQQDSITRQNSKPLAASDSPKSQQKAGGSRESDPIVVKNEATGMPVEAQLKGQALSQAQPSQTDQKAEPTSTQGKLRMQMNSAAADLAAEEDELNDNVDQMVDLATTTSRMSLSGSKTGLRRQSTSSLQHISDRAPLSTGNTINGNSAVFYSDYHKDETALRASKQLRKRKHRKRAKTNGLVDVVAIAARRAKHQKLSNSCSTLFVEQTVSQPNLDLILQCAATAIHMTFTTTLALPERPRFNAIFDEKLFPLTAQRIPQDYATHLLSVTSIYDFLRAFFKAAVLTADVAIVTMVYISRLHNTGLVLQPANWKRVVLGAIMLASKVWDDQAVWNADYCKVLPDVTVESINQLEREVLERLFYNVSVSSAEYAQHYFDLRIYCLRADHVEGVVFSPLRVRKAKELDVMVVHQSDSRVLQRANSSEMYRPVSSNVIIS
>CCNY_CCNYL1-3-Sarc_g5399T
MPKHSSEVPTGRTLLLSINISNREEKQRQRRHTTHSVALSHTQLAAHTTHSRDAAKKLRNSNSRDPFAHKDSVVDGRQRAMDRASDSGTATTATYGAPDDATVYRVDGGVARSSNIGVELHNNAATQVTVHRIDSEDENAKSESLLVKRSNSCSTVYVYETISCPDLKRTLKYVAFALHSACLRSSGHNELYLHQAFDERYGPMLKQSRRPAITDTPPSASSVYKFLCRIFLQTSLSAEIVIVATVYVERLVFKTGIDLHATNWRRIVLGAVILASKVWDDEAVWNVDFISLFPNMNSADVNELERTFLELIEYNVGVKVSVFAKYYFDLRDMTYSTDTLTEKKPLTWRSAKRMEAVTKQTERLLVIDGSHQQLAKLKRVNSLQAIATRRVVVLS
>CCNY_CCNYL1-3-Sros_5204
MGCRISQHRPEMSTHKGQYDDDERVEHISDRQDHLDHEIQVLHNVLPLSSEAPSPPSRKLSRSTSRRFSVAEDDLQPLELANSRKFNSTSTLFVDSTVSSPNLEETLRCVALALSYVVEDGHKQDNPRLFSEKFDEKRHPITDRVRRDYASRIPSENRIYKFMFQLFNSAQLTAECAIITLVYVNRLIAYTSLTLHASTWKRVVLGAILLASKVWDDQAVWNVDFCSMLPSVAVEDMNDLERTFLEMLDFNIDVDSCVYAKYYFELRALAEKFEKDFPLKPLNKDQAKRLEALSERRHDLMKGFGMRGAQSLDPDEFRAKAIIS
>PCL1_PCL2_PCL9-Cfra_6271
MSVYLHQKNTSSSHHVHNKPQRPLSLQRNGVLTRHSVFHRSLDSPSFQLNVKPTILRRPVQSQQQQQQQIPQIVHSQQYLRQTTESAPTPQSSASSRSVSQNTTPIITPTVRVNFLNKTPSRKNSGTSCELRALADGKKSNDPARTSRQLRDVSGTDINEKGFVPAIVADTDIIRKTGTDQSNVYPTPHNSTSSKSSQPTDLLPVSDVQTVSNNYYSHRVTERGGCGYHIRGVLAPRRRPCLYTLPLELISNCNTLSADEYSEKDSLFNITDSAIECMIEVVRRDWDGQNQYPDSQLTLFLRNICVRMKLDTHCLITTLVYLHRLKVRYPSSRHSSCARRVMFMALLVASKFNHDRPYDNKAWAIVSNFPLGQVNAMERQFLDSLEYVLYVRNKDIDETMAGLALDTDFTSVHTTANLSEVGIDGQVLPPPSERTKQWLFDVILIAKKNIYGECDVSTKVI
>PCL1_PCL2_PCL9-Cper_5871
MFSHEEDTIDRASASRSTNSTSSNRRRLRTSRSTPTQSHVASNSIPFSESNLSNSLSPSSSHGPMDTTNVGDSHPALRTTLTSSLSESTSPNSFSSSSSTTTITTTTRDVSNSHSRLGRGTSTNRTGVSSSSSSSSTTNVSRQPSSLNAQISDIETLMGNLYRLEDMKMPSPFFKFRSAYNFIDLSCEVIESTWEVKNIARLSSSEKKARSIQLKNFIANVIDRAEVSSLAVLVAITWIEKLKVRHPKAEGGDRCGHRLFLVAVLVACKVCENRRYDSRIWSSVSDMFTKEEVDRMTVEFLNFVKQDLKVEHATLNDFLIRRLSQEQNVPPSVVCAEDDNMWCRRNSTSGYTEICSFGDCENDNEFLYKRGNRSSGVKRRYSESDLGGRSKCSHSRSKFCDGNCPHRRSALQRKPSLGASSSFDTTIVDIDEPSEISSVVCDGHFPVDTYQRRLSDSSSGESRSNSRSGMALERIEKSLNGTSDRSLLDEDRLVPVLPDDTDDRV
>PCL1_PCL2_PCL9-Pchi_trans_8438
MTSHATQQKSGKSLHIPSELAHYRNPYSLIDFAADVIETTWEARALARAPQEERHRRRTQLRRFITCIVKRASVTSVSILAGIMWIERLKTRYPRAEGGEKCGHRLFLVALIVASKMFADGPKTSRDWSTVSGVFDSAELDRMEDEFLTFLQDDIRISPSAFDEFVSKRLGTDQVVPMEKPVAENKNVSDEQDMRAPSLASSASAPALRTALQRRDGVPVASGTASRVVAPQVMRVKVARKLEELDDVGVVPECKRQCAA
>PCL1_PCL2_PCL9-Sarc_g9741T
MSSYLKSSSTTHQHNVVYNRPQQPGQGGSLAHTHVYASSLNQPKVHVRGLKPSILRKPPALREHDNLRTCPINALGNTTYSYGNNSGSSSLNTSRRSSSASTVSVGGGGGMSAQAYTRQLSKNSPAAHTHTPQSMGTLSASSSRNASRNGTPSSSTSRVNFLNKTPSQKAADARRRISQHDVEGACDSFASGISDSAALTNTPAYATTHRSTSTYALTRGHVHAVCVPAAVTEEASARDAPAVTPACTRKGECERKFGTPCGPSVPSSQSTVIVRKASTDESAVYPTPHNSTSPKIVKSTELVSEHTHSYACVRMDEHVHAHGSETCGDTVKGQASVSPTLHDRVRERGGFGYHIGGVYAPKLRPNLTKLAMSYSGRTDTCVNEISDDCEDGTCDMSFGRVTEKAISAVVEIVLRDWDGQNQYTRTSLSVFLRSLCVRMNLDVQCLVSTLVYLHRLKMKYPASRSASCAQRILFMSLLAATKFNHDRPYDNKAWAMVSNFTLHQVNAMELQFLDSLDYVLSIRGKDVDGMLQGLRCQELVLKIDARLDQSELDTELEHITSRLCLAAVLPDLSSVTKEWLRSSVLTVQNIIEGVAQ
>PCL5_CLG1-Cfra_2167
MVKIVDGVPSVLDSQTCPRCLLSACILIGAKFVQEVDCPSNKNWAILSGLELPYLNVLEKTVLRLLRFDLTVPPATLCILEGCADIDPFVCEWFTSQNTQNVTDNCWRRSPSDVGFYSKGMLKFMDEILECGSVKPSKQNGHENYHQRYWQHQQDIYSNRIVRSNNDLPLKQNFINGDLQNINRHYTHVETQRDSLHIRPCRRHSHSVESLITSYEQPTETPLEAQYVHGVKPTRSWNQHSFADETDSGSVRSSISEVEKFEDIISVLRSGE
>PCL5_CLG1-Cfra_2484
MIHCFSSLAKLGMWLLPPTVNGTMTVKLPTSSIVQEFPPMTSRCAMETKVGLDARPDEQNTPRSKYTLGKHPREESTDAGGRVPNRQTDVNSTRVAREKCKFRPDHDVFHFPLDRHQHKLEDISQFAKHLLHRADLSRSVYIVALIYYRRTVGKIQSYGESKNCRKCLILGCIVLACKYVEDLTYLNKAWAYWGDVTISHLNAVEHWILQVMGFNVTVTLSEFQARTAHYVSNIRSAEYAPPRHRCSTSSLPGCTIDKSPVFESSGNSETTVRNRYPKICLTTEGCKDKFRNRDASFDSSDTSDPLLSMRKHHLLPTPCDVIVCAQPKIKSTFVAQSSSLSYADLQDCAKSAQKYLMQFSKIQNQTYVVDGTET
>PCL5_CLG1-Cfra_36
MKGMSNAKYDRPGCLSDDSFNVVQAREQLSGRGQRLDCDFDRSFTQHKYGDPSQVVSRRQLLDVPVQVHGLSVHSAIATPAIQRMNSIEHRANVGPLHLCGPPIVDNISNVSNIAVTMNSPLSGVSTSYSCAQHLSARGGFTPRYKALIRTESMPTSTFVVSKIYRDRLGKIITSAWNDQNVLLGMHPRTYSGSKSDYVWACHAKEWCSSCVSLACLILANKFIQDSAYSNKSWSVWSDVALAEINNLELAVIKCIGFDLYIQKEEFDVAAVKYLESVNPPQETLTQYTNMGTSSAVRARGENSQQSHVEGTSTRFLSPAPQRSESYHVLNDGLGFGGGGVGTVGATTDMSNAQYMLMPQQQMQHQNTHQHAQQVHTPKRRSSHTTPNLSQVGRQGAITKILTPYNTLSTRNTAMGGDIGHRTGSGPLSRSLHTRGHSISAINMTTLSVNNSEQRWPSPMATTSRNFQGNPLCRQSSTGSGTNFPATQNVSISCLLDDNSTHFLQQLNIEPNTASMMPRDSKMQMQGDQYLLMVQQQQDVLINQQKAQLTTQQHTQQPCQQQMLTQAYTQDQRRQQIHQRQNMQAQHNQNLRQIQLYDLDPQHNHHQITSQGSQLEYQQHMKSDPLRDIRVRNMMEVDETMFEQLKINGRRRSMSYGKNSTLFKQATNRMHYSSEALPQLPQNMGNRFGANLDPQQHFHQPIQGQGIEGESRIHPSVRRNSLEPMMQYQQCQAHQHEQHQQQSRQGDR
>PCL5_CLG1-Cfra_4130
MTAKLSSIKPNLPPLDQNIIRQKDFLDVDESIGQLRGELGDIHAQLNDGHGSWIDVSPLKHDLNGCRGGQSVEKFGTPMSSFQGSTQSQSFGVQQFHLTVEGGNGAQTVNQQQSSEGSPYEDFITNSIGIATDVLLPQNVKTYGHSRCPVRATKQNANGDILALSDIMDMDQTHYQNRSVSTSKFSNDSKSYLLASRSMDSSLINGSRWQGGRRDIVSPTSGPRQSQRIEQGSLDELNGYHQNVLINAQGNVNNNRIRKIQRSVPALVVQETFTNQTMMQSQFTKHRHRLRAVSTPPPIRPNNHAYSCQHHHGDDASFSPKYKALIRTESVPTSTFVVAQIYRDRLAKKFSDTHPSQIRFVHSEWSPADFIAGSIDYISACNRKEWCTSCVSLACLILANKFIQDSAYANKSWSEWSEVPLKHINRMEEEVLICMDFNLHIRKEEFDTEAVKYLTSITNPNSSLNFNLDLASPTLSIDSHSVGRVQVVSPVDDKCLNKRVLSSSSMDLSMARYYDSRQHETQDPNQLRQHKQTNTCSPSRTHSQIPQRLLVGSKQSTPYTVTNRSGLGSRSLGADGMSLRHSHIHSNSTSVLSCERWASQGAEPQLSMSERWRHSPGPSAGLYPQQSSGRVQRNLSIPTIHTPRRRTPCKSVSSSCLGDASRSIQSRSMPHINHNSNSLNDISSLSMDQQLHSFGQVSFNQPSQTQPNPDNSKMKAAKDTLRTKRKHYLQLRHQQQDTQRRQTLIQQQMKKRTQVQPNYSSQLSTVLAQGETDELEMRIFEHLNLIGQPPQRQTPSQPQRPWGRTYSTHVDDIQNMQFNTNQHSAEQPRYDKQSWVPQKQDQRNDVSGLNLPPNSRNQWEILMQEQRRDMPSFV
>PCL5_CLG1-Clim_7233
MSRSQLKRRRPAAELGNELPVQWREKYHDAHMPMAWLGFSFIRRLCLSFNRPCACEIARRRSLARFIGDLDAVNRSTQVPLIDNEVFIVACIITDRLMKRCPDVVNTCGHCIVSVCLLLALKYLSDRQYGNIYWSAFVGLTVKDFNRMEGFILSLLSYNLFVSEDEFSRWADMSQREALACMTMPLFAPISVTPTAAGSAYNALPYTTFPAATPLMHCSRSMHPSMAPFVNTTPGPIVRRAPSTSSTYSSSTSTPYAIDEPSYHQWVPGYNSRKRRSAASVTPSPNSSTDGDNTPPRRVMFTSRNEVTAILMSKLNHKYSSDDVEEDQQPRRKRFRGLTAY
>PCL5_CLG1-Cowc_CAOG_05778T0
MSCYADATAGSVLVATVESAAGWLPTSPTAAGSASATPKLTAVSASTLLQQRQVKRQRFGVADNLGSISSTHNNPLIHDDNSHNTNDNDNDNSGRIGSSVRSLRRAPGTPSCIYSGSSPVAFSQSYVAGNDDDEDEDTDDEFYDDASNFSRSSSGASSASTSSNCMVEAAVLRPKSTAASVQLPVTTTAAAMAAASNLLPFNYMSTTHVNLAAMHLLQQQQQQQQQQQQQLQPASASPSVRVVGSVADFSQPLSPSARLGRKPLSTQSKASAELAEMTAIAPAPRQLSHAASTPAVHQHLSSQHQLQLQQQLQWHHLHHSRARALSATSSPVAVSPGAVLANAVAAAAAAAAAQAAASAAVTANAHSAASATLTMMMSTSSAVTAPATAATSTGSSSVSTPSATSFAGLQASIAALQLHGSSGNLSNSSNCSTPTQKRRACELEMMSDDQGCGPSASLSSDGLYRTGSLESVVFPTSAANLAALTASRLPSSAFQNKQHHCHPHPHHHHQPQPQQQQPQPQQQQQQHQQSFQPHHQTLSHFASVPSLCLPTSAPMTTMQQVRTPPRMTLAHQPPMPPPQQPHSHPSFSFHSHPLAAATAAAQQQLPQLPYAQHVPTMHPTCVPLTPTTPTHLQSGSQHVNTMMGYNSASAWTFFSPLNSFLNEYSWRCRPDRRPLQIFVHAILKDMQASRASFLVALIYIYRFNDAHSAHRANVCGHCLFLSALLLSSKYLNDKTYGNAYWAKVARYPLGELNDLEAWLLDSLDYSLYVPNSLFDAWIRLYTADQAKYMLPHVPTGSSHSAVLSSTNVLVAAGQSPLSDLYSPHEAANTVSFSAPSSPSVHSPGLLLSMAGAAATAAWAASPVFSNVTASSNAVGQHGGGMNNNGVTHYIDANNVARHVQKHSRHRSHGTLSEFGMQPMPFAHLSSGIPVQQQLLQQQQQLHLQHQQRQQQYLHAMKSRPFSASTSSLGAEPGIAVSQSSAAWLQSLQQQQQQQQQQQLQQQQQQQQQLQLQQQQQQLLHQQQQQLHQLKPSMFIASHAQQQVYQAQLQAHAHAQAHQIQGQQLQLRDSPGLIMGMGAACPAPMLGPMDAPPTTMRVRSGPVRRRSNSAPSDAAPPLPFRPASIAPTLATLPQHV
>PCL5_CLG1-Cper_10793
MVLSNCQMAGACGYVMPGTVIPGRLIEYTAQVIRACWENDSSNSIKSIQLGHIIRTTMVKAGTCSNCLLLALFYLQKLKARFPFTGQDGCGQRFFLAALLLAGKFLHDEAYNNNAWSKITGIPLKSISAMELEMLKGLKFNLYVSGEDFAAHVSQIKACIASVSLSPVPTSPRYDCTIPVTSCPPVTHPGFSSVDMFVPVFPVSQAASRVNPYANYDPPKLSKICTASENNFAPVAGHRRHKSREAVGNYVGVQKTIGRVSPTYRKTKSLTRMDYVKMYSTANINHSNMTAHNTFSRNVNVPNNFTLPNASVGTTTYGATAFPTAIL
>PCL5_CLG1-Cper_6413
MVESITKSQCDLVITGEAMSLKPMGNADTTSARACKKTSSCGDTNPKETIGFEGFLDLKTFVSLYPTCCAAELKRGRSVFNFVKCITSAMPKISRSVFIVSLIYLSRYRKATIHYTSIRCGHCLLLTAIILSSKYLNDFSYVNKDWAKAAELSLSQINMLESYMLKAIKFELFVSPSEHDLWNIQHKVLEAYSSSSPGRIEERRRFSAAGLQRNSGGLACKKSPPLRKYVSPNLKQASHSPGNNGLSSYSCANPQTSGYKSSQQWARRWSSPYVQPPYPSMPSRCRDMYSLENYKITPSMSEQNTPTWDGYQVNTAISPFCANRAPETYSPYNHQPCRDTGDLSCVPSAYMSTNAALDGISKSNLSSNSIEPNFTNELHPSPFCGLNVNSSLHVKQQIRYQVAAASINGYTNPLSYGQCTNPNAMTTATGLRHGPCMPPDIMAEKCTINETQLLPPLKYDSTKFVNSDVQQGLHCL
>PCL5_CLG1-Mvib_trans_42382
MSKVAPAQPTAALEWGFFTALTHFAETHSCQRASPCAECCPDHRCASLKHFVLAVIQRSKVSTSAVLVALLYVRLASQQSLDVAALLPACPIPGTTCGACKFLTALMLSSQFLFDKSPGLQYWCDVGATTKARLVKCQMDLLIALDYRLHIPAATFALWHHAYASELAETRELLRQQRQEHTHNNNNNNNNNNNNNNNNN
>PCL5_CLG1-Pchi_trans_20808
MNRMCYGDARPIRAHEVIRYGDCDSGYFEEYTCSVVEPANMDGHGDANAIPEPLTDFADVVIQNTFHRTYSPTFKPFMLELLRRSRCRPTALIMALIYLERLSNAIGAPAKAENCAHRLFLTAIILAVKYVSDDVYKNRDFASITGVDVTKINAMEREFLRFLDYRLYVSDQEYASFLSYIEESLFPVQQPMPAAVPVAQAPNIAPAVGSSRIVNGPVEIYAMNNSNPTYGCIWTYSGQPIYHQVSPVIEPSRLPIVPMDFNAYIIY
>PCL5_CLG1-Pchi_trans_31274
VSTQSTWDHLAQHEPITGTRRNLHFTKARATPHYASIITTVHTHTHAIYTLAKMIAVQPSVSAMPPCPTGKMQLVSYEQASMEKILGFSIRVARNMWEPKPSDDDPEFLPYLHNIVYRTRCTRAVVATSMLYLQRLKGRFPQTGSPGCSQRLQLMALMAASKILFDDALTNKSWGKVTGLELGEINAMEVEFLGAINYDLHVTESDYRSFVCYVEGSMAVDGLVQSVVEVDQLKPVAASSASSTSSTSVSPVPSGRHTPTTSAVTGTTSHPSKQSVAALRTSSKAMTSPANKLQRQPSRIPVRVQPLQTSTQHNASNNLSTAASSYNYALTHVAKQANAARYAAPMPTTVATHARTANISNWGYDKCAGDIVSHSGTAIRMAN
>PCL5_CLG1-Pvie_trans_2778
MCQGVLPTMPAKMDRYSDCDSGYVEGDEYTVVDCTGRCREQVEYLGIPDPLIDFADCAIQNTFHKTYTPAFKPFMVELIRRVRCTPTALIMALIYLERLSTAIGPTKADNCANRLFLTAIILAVKYVSDDVYKNRDFAHMTGVEISKINAMEREFLRFVDYRLYVSDDEYAAFLSYIDACLFPAGAEPAEMPSKTSLHKFAPMIPAYYLPTPKPSYGAVNRASYGSGVQQQVYFVQPAVYAPAPHMDFNAYIVY
>PCL5_CLG1-Sarc_g9853T
MSQDTIVLDVHSIIEISDGNYDNTNYRENSKMHPILGKHTRDGISTNLDADANTFISVSSHDSGDSSPLQSTQKGNAPVPPPPYTFQDSACKNENYNYAEAERRTITHQKHQQLRQQEQQSQPAVKNPKSIFKPDTDIFKFPQHSHSHKIENFSQFVRHLLHRADVSRSVYIVALIYYRRVLSKTGPNNDHQRCTKCLMLCCIVLASKYVEDLTYLNKAWAYWGDVSIPHLNTVEHWILQTFDFNVSVTTSEFETRAAHYKSNLSSAAFSSPKHVCSTASLPGCSMGPPLPYSKSRGGDIDHNRDPKMCLTAQSYTDKFNSVDRSVRNSDDSDPLCDLSRKNSVPASIETVVSSQPDLPTSFVARSTSMPYTTLQSCAESAQQFLLRQPKNTRATVT
>PCL6-PCL7-Cfra_1049
MGLDGAGTKALTEKDINLLFDPNNVNGSGTIIASTANVLTQVCRLNDQFLNDVQSTRFNSAKPSTISIEDYMYRIVKYAPCSRHCFVLALVYIDRLVQSSPRLRVTSLNIHRLLVTAVMVASKYFDDKYYNNVYFAKVGGIPSRQMNALEMELCFRMNWECYVLPEVFAMYVQELLRRAAKDSIRSQSQSVDPDKLLRRLRRVSISEDKCHRIHTRRRNSAELRELLRDSPNPNPSILSSTTAGAMQSGVNSAANTAPNTPYIGGEHDEEEEESDEHELADVSMRPDPQTDDEDEYKCEESQTRTPVQQLPHKSPLGVGSSSISSPCFISNTRSSVSDQDITPIPSMLGSRRESTSVIDGDNGTCAPAMVEGSRRSITSPRSYNSRGSSMMDKSKESRSPSVRFTEDSPVIRYYDKPRDIHDFGDVLNTKLVDRCKNGVETDEQNLALGEDENETLDVGGDLYVDSDADVDEEQTEKFVRAHFGDNDHSPAVLPSYVFNVGSRIELEQDGLIDSER
>PCL6-PCL7-Cfra_1061
MDNDNSYDEQPAGQCNPDTSPGTIMHLFKYPKNELIDLLAPLLEQLMEQNNKLKVELTSFHAQSRPPISIHSYLKRFGQYAQMPNECYILLLVYLDRIGQNYSSFCINSFNAHRMILTGLVLAAKFSQDRYFTNTHYARVGGLPGRELKALELEFLARITYTLWADSQLIEAYWQQLLQYAQRKIDTAKLTSRPVVNASISQDVSVSADDTTVRMVDQESNISQVSGANVSRNIEQNTSNDLNAEYSGDDLRGKTEILEGHPYRIAKKSRRNNGGQMVSPVQHSHVNDGDFVTHHNKIVQSQLNHHQRPQLQPSPFLNHSQPVHQSSEAENFVKQPNRKDTKCMQKPLPYKKTVSPQCNPSISPHISNDHSENNGSSSAVHSYSSSTGSDQSKSMCIGTTSVNSPSPLIDGVSSLESSPPLNGENIRYKLLHRQRQRLKSLPLAMNPSEKDNEYNDQRPNDAPSED
>PCL6-PCL7-Clim_1744
MEEDGFVLEGRDDRVILGRRCGGLLQRKAADGQNSDEVTSFDALRVPSITVVGYVDRILRYAPCSSACFVFSYIWLQRLEQRYKALRINSLNVHRLLITMIMVAAKYFDDRYYNNAYYAKVGGISKEEINHLELELLTLMRFDLWVSVDDFSKASNELLEQPDPE
>PCL6-PCL7-Clim_5548
MAASSTVSQRESFGQRLLASSRRLRNIRRSLGRWRVGRAGRKTPEYKRTGSARGSQQSGSPRYLPSGYNSVSAVVLEAEAISLPIETGLFGFGSQHSSSEPLHTRSPHACSDPTTRLELAGIYVAGTQKRRLLSYGEEEAARIQTPAKRRNESQGPRQVDASTSADVQIGVETTLNQAHEQFTAQQLQQEQQQQQQQAQTYTERQQKQEQEGADMVLVGNDSPSMPRRNTRDSDPMDADEMNNSAMSGIESGPQDVAPLDSLKKELTDAEVEEVLKELGEEPVYCVLEMVVNVIKYVVMVNQRSGLPTDRYVTHFHSSCIPSIDILNYMRRFARYAPCTADVYLYILIYFDRALQANPSMVATLYNVHRLAITAFVIACKWSQDRYFTNSHYAKIGGLPVEELNHLELELLQEIKFDLYVSRRAIATIYRLVKLQCTYSLLPSPAQMLVSQWMAEHEHNPASIQEGIVVSSSNSTSHSGSAGGEQPASQQNSTSRSGQGSGVMIHTGPLGHGQSGSGSGSGPSHGMPFPFIAGLIRPPESPTSDGPGTADSL
>PCL6-PCL7-Cowc_CAOG_00523T0
MYIDDPVLDPNALAEANRNAIAPPSLAISQLASESQDALIEMLSNLLDQLISRNDPLPVAKLTHFHAKSPPQINIQLYLQRFAKYAPVGNECFVLLLVYLDRLVQRTGSIITSLNIHRLLLTAILIASKFCQDKYYTNRHFSKVGGLPLNELNMLELEFLTHLDFDLNTSLDWLEKYYVQLRTHFQRKHGAPTAAAASAAYSTNGQYPTGNATIEASAAAP
>PCL6-PCL7-Cowc_CAOG_05449T0
MRPTIGGLARGTSVDSSSDDSNSDQSSGNDWPPHTSDAADTDTDTDADLDSDSPDESFSDCDSDSSAGSGSDAACREPCAMAAGAETQPTVVVPPTSAEPVPRPSSTAATAVVEAEYSPTTTTTTATTTSETPALGHRRSRSLVATLSSAAAHFIHSIASTAATQLSPFLASAMPSSSSSSSPAAAASESASTSSYHAPATASSSSSSSSSSAVPFAGNAHHHHQPAAGSQDSRAASPEDDRDYDRADRGASPPSLGTAGLCPAQSPPPVQAASGRVRLPGHSRSASTPTHQARPVMADGHHLETAERRAPTVGEAAPSQTATIHPLPARASSNAGRGTHSTTHSSTTPTHQQQAKSSSNSTPAAPISQLTSISQLLSTQYRRYALPWSFLHPVAAGATTSAPPPDTATEDSINAKEREALVSVVATVLELLVARNGRMPPGVVGGRFHASRTPAITIRHYLERIAKYAPCSPECILFALIYIDRIIRKHHPALVLSYANVHRLLIVSIMIATKFFDDKYYKNSFYAKVGGLPNQELNDLETEFLFLLGFDMSISLDEFERYVQVLQQQYQQQQQQSNNHHHQLSLNEKPDASRSKPVVVIHDKSWEAQRKATIKAFQDTLVKQELQMFAEVARQREQRAAMYSAQHHQLQQQQQQQQQQQQQQQLHAQHHRAFHPQPTLATLRMPTAGSRSPASSYSSGTSSSQYSPVTPTTATSPLISDFNHLDGKPASGQRPAGVSPSSLTSDPASRPHPHQPSPTSPMNDTSVGKGPIIVTTSSG
>PCL6-PCL7-Cper_12344
MSGIGHRPAVSLGHEGTEYGGKSGVKYCPKRRPASHSEDDKEEKTRLIKVLDEALCAIIEYNDRLVSDEEVERVLTKFDANKRPNISILQYLERIAKYAPCSTQCFIIALIYLDRIIYAKDKTKAKGGNEGVKTGTDCGEIMLTSLNVHRLLITSIMTAAKYFDDNYYKNQFYARVGGVPNNELNTLELEFLFMLDFNLHITELEYEKYKLKLLGKTGNMFTNRGEFLYVEENVGNKPPGGFKRGKCLNYMRSVSMPEGVDCVSGEITSPKDVDYEARSQRSEGTKGHYIDSSGDPWTSAPGVGVEEAVGKRTQLGYINGNARTDNKENPVSGLNELCKLIVKFGVAKKQIPDSSKNDLVNRAVELCKEACPPGVFCKCPKLKFPHPSESQPICCDICKLPMRTQFYSSAESPPSYARKQTSPFTMESLKGICETLVNENKCLSPGFVTRSVKGIDRLKKHNFVLIS
>PCL6-PCL7-Cper_5821
MSDHILEQMATEPIEQVISSLSRLLAKLVEMNSGIPVTEITHFHAKIPPPISVEDYIKRLVKYCPCGNEVLILMLIYFDRVIQRSSGYMLTPLNIHRMLITAFMLASKFSQDKYYTNSHYGKVGGLPLSEINKLELEFLGLIDFELNAKVEYLREYYIRLLNFASPSKISQKGNSSAGMDENRNSKAKGRYQDPTKGHTLKRKRICSKSEQTCLLSNEKYASPGGKVRCQSTGFSGRYRLGNENDVGRVGVSVRNSLSPTVQWNYSSHTNKLADSFGNVCRSDAGSPLSSAIRSPQHNALPVLPEVSESFGALGPYDGVQHPVPPVQTDLGLGFDGMGYSQNAWTGGPTGNLFLQKSMKEVYLAKLNSLCLRDGFDLGIVNRAHGLFEEEVRRASGHLPSSAIESHCLKNAFHVIFSENPTLSPSILAEVDQL
>PCL6-PCL7-Mbre_210
MPDLIHVAGASALPGPVLAAPAPSLSTGPTFCNVLETPAPVVAQQRIPPARHAGPSSMPPQNNIPEPGIMAMVPSHTPSRSSHELEDVARLALLKEQLAAVPTDDMLTGVAMLMDQLALSTQANPFIPTKFDAPAPLNAPLSVFISQIVNYRLCSRECTVLALVYGQRLLQRYPSLVIDSRNVHRIFLIAIMLASKLIDDRYCRNTYYAAVGGLTVADLNRLEMEFCFLMGFDLCVSLDEFREVCQTFMWRLQQHQLVNCRIPREVPGGIPSPPGLDLLGATTTGDYVPCPMPVPLKTMASSLQPSGWGNLLVDDAGYPQTDVDSSRQHFPLYQPHPLQQVQQQPQQPQQPQQQSLLVPLMGHVLARSSCTWPTPALMRDPYGGAPRMAVVGASAVPPLLATAPGSVARIPPSSVSLHQAWVPVNGWHVAPQAMVGCPLPTA
>PCL6-PCL7-Pchi_trans_14994
MGDAVVGRMAEIDRLVADSPERVILMLAGLLEQLILRNDLLPVRLNHFHARSPPPISVRSYLQRFAKYAPFGNECFILVLIYLDRIVQRSGVVVTSLNVHRLLVTGLMLAAKYSQDKYYTNKHYAKVGGLPVQELNMLEIEFLRMIDFDLHANVSWLEKYYAQLCAHCGHLVVDDLLAPPAAAPAQGQPSPAPVAAVVPAAQQAIAPALHPHTPNAVAAVAGVTGIARLDRGDTHLHRPPVSSPKRQAQEMGVPTSTPPRKRRQSQNASDGSPAVAAAMHSATVPALNSAPLAAGSAAAQSEHAIHAAGGANGWQDHHLHAQQRLRGVAGIGASPTVVATATAGYACDTGYSPEGVDRYY
>PCL6-PCL7-Pvie_trans_13289
MVQPTFATPAQAAPADERDLIVSVVSSVLNKMVSRAESQQHGPLTRFDASKIPGISIQSYLDRIVNFAPCSPECFIIALVYIDRVVKMNPKFVITAYNIHRLLITSTMLAAKYLDDCYYNNSFYAKVGGVPAAEMNILELEFLRLVDFGLSVSKPLYDQYRYELHRQQRPASTASLPSPPAQSPVPAHSPALQQPSPRHPIQVAQGHSRHLPLSPVSQQASPIPKMPSMWPQAVHGSLASSSAASFYQYVPSTPVRCAPTLTGAPLFPGAAAMHQQLQVQQHMAAMPPMFAAHAMLQMGIPSPSPSPFPQQVQQPHVAHAQHATPLGVFAVGPFAAPHAHHGFHVGFGHCECFSDREHCARIEQNRSSAHVMCMKLVEAEIEAQRLPAFVAARALHLLALEEARVANSYAVCTQHAWSNMLRAVLETLAMENAGLTSVMPNRAYKGFIVPSVGVSHAVA
>PCL6-PCL7-Pvie_trans_38936
MGDASVSAGAGIDQLVADSPERIIAMLAGLLEQLIVRNDRLPVRLNHFHARSPPPISIRSYLQRFAKYAPFGNECFIIVLIYLDRIVQRCGVVVTSLNVHRLLVTGLMLASKYSQDKYYTNKHYAKVGGLPVQELNMLEIEFLLMIDFELHANIEWLERYYAQLCAHCGHLAADVAPAAAPVAPPIVPPTTYATPASQQSMPFSGYVDGDVAAALAQQAQLQQQIQQQLLLQQQLARQASSQAPVAIAPALAPRMDMSRAQFSPKRQAEEVASATSTPPRKRRPSLGDTEGSPRVNGVNGSPAQNGARAWNEVPRLRTASDSVSAYAHAGDSSRPDVDVNVMRAWVESQRLRQSPKVTAGGSVTYDAYDEALERYY
>PCL6-PCL7-Sarc_g18803T
MSSTLLTGLDDGSSKTKALTEKDIDLLFDPENVSGSGTIIAATANVLTQLCTMNDQYLDDAISTRFNSAKPSPISIEDYMYRVMVASKYFDDKYYNNVYFAKVGGIPSKQLNALELELLFRLDWTCYVLPEVFAMYIQELLRRAAKDSIRSKSESVDPEKLIRRLRRVSISEDKHHRIRMRMRDSAELSQLLKDTPHPNASVLDSAAIGAMKSGVNSAASTAPNTPYIKGVSMGESEDEDEEYGLDDYTMRPDSDSSTALNSSDTETQSGSETETETESGSETEEESEGGSSGSTALYMAIDTQSRAHDNHAHTHTHDVPTHRHTCGRLIKECTPMRPDVRGDGARLTRRHSQKEIDMVTHSNTKSNRNAHVHAHACKKPERTCTHRCKKLPPAVPTLLSARMSPEHNSVGSELNTDESDHDEGAVRVHIAEDAEKEKHDKDVDEEKHKHDKDVDEEKHKHDKDVDEAKDGLRGYSGTTKSENESESARDYASETEGVHIFVDGSDGTTDTGKQAANTEPRNRSTRNTPVCTRMDTTSIVAEIDTSQSSAQSTESPLRTSTSPAPLHRRARSVTFSPEVLQEVAGDSKSPVSVIKPSLVLNTSPVVVENEPITYPGRGTTLLGRSRSTEERGITCRACGAECDSTGRAKSLSPPPPRAHTRMKVYPRTSTHTHGHGSDRTPAYMDKQRHARKQHRSNVGDNGGGFSNPDGCAVCDMGVAMAPHAASDTLSPPNTPLHTASGTRSRSHSRSRSRSCSRSRSCSRSRSCSESVSRSRSPPCACTCECQQHSPSAAPLRPRTCNTASTCTPNHRHTSVSPPFMSRTPAQAQVQALTRSFRETTTPTAAITPMRSQIAPSTPRSAKFDTPTTPHSSSSTGQKTGSARGSAIFNKTRSLERQRSKSPSVAVVRFTENAPEIKYFDKDVHSEKMDSFLATDGCEDTRGEADGPGRIAGRKDAKDTGGGKCNDTQLPEQRGVGNSSPHTELCGRDNGGKAGTSTPTERGSATANESSTLFAFNAGAFTYNPADASTQHELGRPRASHFAEGVSNLGLSWASMPSHVFGTDSPIASEDANEDLDRGSGDAVGKKDMIEDAST
>PCL6-PCL7-Sarc_g30947T
MEGSFDDIPAGECNPDTSSGTIMHLFNFPKDELIDILAPLLEQLMEQNNKLKVELTSFHAQSRPPISVHSYLKRFGQYAQMPNECYILLLIYLDRISQNYPSFCINSFNAHRMILTGLVLAAKFSQDRYFTNTHYARVGGLPGRELKALELEFLARITYALWADSHLLEAYWQQLLQYAQRNTHQRRHQPLAGAIQNPPGQVQARHNGLPMPPAQAGAFSIDNTRVAGQGGAPGTGTHPANVPYHEGFDPRLGVQAAQRNVEPQHSPAPTQPQDMYSQNSTVQASGRQAHMDTHPQPHSPYRGVSLERTQEYHENKPAQYWPQTRTEGEDAVKLHQNTALAAEHSTATGHVVERRTERIRKKSRQSIGDTCSSPTQYVGESETEFIPPHNKVEVQQGTQASGHRKMFLQSPKRMGMVVEPGLPQPYTGMGSGTEGRALTQAQETAELQARAHIDAHTDAQAQANAQLHAHTHPQHRQQSPLEPPLGRYTSSSAMAVPGASVDISPRAPLAQAYSSSYGSDLSRISGNSNKSAPQDVDRALSSNSHSSPTGLVVGSATSEVWLWSNVGGCDGTLPLLRSVCAVLYL
>PCL6-PCL7-Sros_2708
MAGAAPLSRESSGQVPTARRRHARKAKARSDALLASKAAAVKCEFGSVGDLCPTLMASKPKAKAKPSKPKSSQPPTAASATSASEPTEKPTPTHAPVADVADAHVPIADYGVWWKSSVEFLADTLQTEPSSSALSGGGHVDNAANFDLDFSHAARAATSTAISPRPTSASDALADSGHGSSRGDAYFGAVGDHEEADEGCASRAALASSTKEGADVMLAAAVDPALTVPSPSPSPPTACPGTRTSPFPASSPARMRVSGMATASQDSGQCYELWLVQLLLSRFKGDDLSRGMAQLWDDILAEDTTRPRTPSTPRRFDLAEPVRQPLPLFLEEFVSTRVCSRECLPLAYIISTRARANLGVMFSVLNVHVLIAACLTAASKLMDDRYCYNTYYAGPARTSIEHFNECERFICFNLCFDLHASLREYASVLRRAYDAISVVPRPLSPQLPPQLQSMPPGMPYHQVAMVAPTPPPNSPARVSHDATHQPAVYPRGGPVQQQPAAMVAAQFQYHMAGPVSHHHHQYHHHHQYPYATPSLPYYYQQPPPHVRPQQQQPQQPTRLQASRPDIAPAPNAPVPQQHQQLPVYHHHNYHYQQQQQQQPQQSRLMTQNPAVIMPSLPDLPTYSAFNTAMSCSHSTAASSVVNSPSQAPPMHVPEHVRYGSMVAARPVINAATVMPAHLQHHSHHQPQYQHQYQHQQYPAAPYPVPPQPHYPPHPQHLQQHLHQHLRQHQQQQQPVAERLPHLQHHMYHSPYSQQLSQQPAAPAVLPPVLTSSAAYAVACGAHDTAEQKLELAQSGTGLVTPHSSPFVHPLERDEAPSTTVAEATLTPNVSPATHHSTRRSASCTSQLSASSNSTTTSASAGTPPNAATTGTATATTTTTPSAAAAAVAVLDEREQPASLCAAPQPQRQRRSNVQVRPSSPYCDKASMSPPADSGLPTVAQTTPVLNPSPRRQQQQYYGYRNPTMAITACAATAARPPAAAVAQHYARSSCTALTCMALTTTQLLQQSMPPVV
>PCL6-PCL7-Sros_6099
MDANPSTDDDGFWDEEAIVHQTADYLQAMMQHNTYFPPETKEDPRLFHNFYLTRPVPISLRDYIIRMWRLAKVGTEAVLCIPSYIRALYQTHNMVFSDKLAHRIVATCLLIAMKMCNDVLYTNRRYSKIAGLSAGTMLLLELEMLKLLEKNACLPPAQLVSDRRHLQRFVAGEVAAWEQPPEVDPSSWVRVGRVERLALEATEVLNRLCSEDEEEDGGDDGSGVDGGDDGEYVDGDDGGGGDDDDQQKQKLEKERGVSGGDGSNNVEREMNGEGARSSGGGGGGGGGSDGDDVRGAHAPQHDTDSANQQHQHQHQHQSNHDAQHA
>uncertain-Cfra_3077
MPFPRSMTPTVTMRRHDSGIAMQSEKLSRGNNRSFTPTSHKIVTDNKMLYSKSIECYTEADENHPGMIRFLSEEVPADIIGHLADVMHNIWETNRSSELLRKFIVRIALDMEVDYTVVIASVIYLNKLKTKFTNTRIDTSNVSTRQMFLAALMIASKYFCDVPFTNKQWADCAQVSLEHINTLEKETLVALDYKLNIPPEMHRNVKMYFERVMHHQRVTKRQQREREQQSTLRKRAQVESPENSTTAAAVPSSKRKSLSFFDTTSSHTPISAPTCMVNVFRSNTNDDMCDRDNRNHKRHSPSKVGSYTTVSQSGSSSSFCMPLSEMPLPPMPMTVAEAAAAAAKCGTYLPKNIASSTIKRPLFPASKLDGVHLPIRSAPTQSLPVQSEYIHPSKSISREHFASSKQQNCVLKEDANALPIFSDWSTRTAAVTTHDTLDMQHIDHHTSTMSTMSIIATDFVKRHVVPLTGLSSYKTPTGRSTYLMSPTAVTTATRLGSTIVQPVFGISGSV
>uncertain-Cfra_3473
MTQGPIVKDASGQGIRWVQQKSNIPGEPSPTSTASEENVSVVQRKTRMGLTEPSTQRPALRQITNTVNTITTLPQYVESDTIVPERKLVSFNLETPAIDDVTTQDTQLVEIRLSDRRVLIDWMINAAEQTELRDAVLFRAIDHLDDIIRSKSNLLYKLQLVGAAALLIATKNDTTTHVELDSICRLLQNIYDQDEMATMDMGMQIVCPRLTPTKSVVDVIVQFMAPDRGGIPPRFYYRTLYYAELAVQASIHYTREKIAASALFLCRTAENEVWSDQMTMITGMETEDFSECTLLILRELVKENQNICQTMMRYRKSKRLQVALDPLPLCFYNQARRPNIGQRKGSQQAE
>uncertain-Cfra_5044
MPKRDHHHGIISPPLNLTNTSMTVFPSYCYLSHWSVDRWLGCLRESLTQEKLHLITGAGYTGEQASNGSEFVTEDDRINACAELFRLQVGYHLSKETYFLALTYLDRFLSVRRVLSKHFRLVLCTCFLLAAKMQEESDRIPSAQDLAWACGKHIRVSDLKRMELKILIGLKWEMTSGSSLSYLYKYLEFLRMTDALTENEISIVLDSATKELFKLSAFTHIDTRGSETAYIALNTAVQGLLTRSTQVDTGLDELDIMIHEDVLPDRYRQMPAAREWCNPPIIVPEAKSVHNGQSSGNLQGHHQTNKAASVQTSSPSTTRNAFSGKLSGLDGSLKDRKRVSYLAAVLTQKGSRKRISGGSGYKLPDCVTSISPYSTPHSACVM
>uncertain-Cfra_6142
MISSLNERTFSAGVSPGEHHDEHESQFYNDPMVSNVRFYEGKFRDSGTFNHTSCWSTVYPVVPDSRRTAEYIEQPTFLDSTKPCCYLAPAFVEYTLALWEQECNPMYKTELLKLITKLMKDFDVCESALLVCMVYLQRLKMRFDTCGFNAQQCSVQNSIVCMMVATKFLYDIPTVNSLWAEVSGIRSADINQMELELLRATNYSLNVSEQEVQLANEELRMCLRVSEYPFSTPSYSTSVSDDNNLGWWPSSSDSFYSPENSSRHNAQVVFHDQQAQDYSDGVLVADPNNYYSPTIYQTWSSGSNYTPFREPNNMHKQFVNHDNGDDCRDSVAGCLCPPGCLGVPSQHPFSTSSSCVPCSRSGSTKNRNLVVPQCFVPNLDYPSPQGTVDWSYSGTADTPTESFIR
>uncertain-Cfra_8333
MVVFNPGADLTSAPFQSSKETVSLSETKLRRNSSTARDDRSFAWSIVSGSLLDFIADQVVKLWEPVYSPSTVDKTRRFVAYVVKEMDVCETALLASLVYMLRLKQKFVEKDLSTQNCSRQLFVVCLLTATKYLYDIPNTNVQWATASELNLSHINCMELELLDALSFNVSISDLQLDWARSYGKIYRRVNCNKNISTPYTVNPSSFSLFNMSFVFSPTTDCMRQRKAPRMSSPCFGVDIYKVGYTSTPESAFSHSCCSDAVCHGYLPWASHQSLTETSDAEPSIMDEPGDNFSFFHFSPSGRVVEDTTKPSRSFGVVGSCRPGAVSSADEALVISEPREDFTEFSSREVLGLRRSTEQSVWGCTTESRTNPSFVSDDLKTSERSNLDFSGLVKIFT
>uncertain-Clim_1404
MTADDSKPAEEQPTQVADTASVASTTPTSAQPKPSSQSPPTPSSPTRSALERPPRIDVLFDPTMLKSPPASQVSKEDLAYERRQGAAYITDICRLMKMGEKPWLCAIFLYQRFYTLQSFAQCPKWQVIPSCIHIAGKCEYFYVSSKRICCAVDVVQRATSGNPSKGRHLQMHDPEMKDKVESMIVWERTVLKTLGYELTPMHVRRATYNVLRAIKAKKSLAALTFRYAHWSHCTGWIACYEPEVIGMAALLAALEDLDQDIEYDLWPIRDAFAQSVEEDEVRGIAKDLLSLKEFRNVAAKPNTILDGDNYLPENPVTSLNGENGGRKLNLSSSAPSPVGSVSAGRTTRKRAASGGNRDKGSVKKAATVVS
>uncertain-Clim_4867
MAFAISTQGQRWFFPIFKDGEATINDLRTKANEEGAKGRDGALSIEEELDVQVALELSLQEIMSASRVPPKVWATAHSFLKRYLLHRSFNDLPKGVTPGVLLINAAFAATKADGVFFRASDFMNLALRINSAAVVYPDSCKITGQRDAKIVGEAVVGFEVEFLDSINYDLAVHSPFRVLTGLEVEIVAQLREQTGHDLSENQLKKVMPALMKEASRTMRRLLLTDAPLILTPSQLGVAALMLAWDKEKGNESLGSAAEPLIVPVLMGKKGVTKGLNHSHEEEGTMRLLEILKEKCQGMNEAAQERLGRLITASSTEKGAIVPATDIIDRVLVLNGQHTDAMQT
>uncertain-Clim_6588
MSEEQNIQIESRDAVLRPRQNLESAKNTHAVKETQLRRTRSQPVDKENLAPQRKQSASQPRLRKVKSQSSQENSGEQFSIHIDSPVHETEPARKRARPSSSSKALTERSAVAITGHGHAKKPQESLNDLENKTVGFPSRLQSYTSPKEHRGEYDRYLIYRGDIFEYLKKNDHVPKESRHFGKSRSRILFDWIYEVGHEVEFTFRTMCLAMDWVVRYFESGVAVPQSKLQLYGATALWMAAKLEEIYPPPVSDFEEACVWQYTAEEFIRAERDIVAVTEWRQNCGLVTDWIEFFLADVPRFFDLKTGDMYNKTEHGEVDLATELAQFFGLIAMIVEELRFHRPSLLALVCITMAVDHFHAYQMVEDQVVIDVRTMVESRARELGLATLEVGRLYYEMMWCIKHICLPSLAICELNPTLNRLKIAAKYDKDEPNHIMQSTTTNFWYFALKDSPPEMREAHKAELKANMIACPIE
>uncertain-Clim_977
MPTLRPCSPRSNRDVMTSLRISISPPSKRHCGDSKCASAENTVSPSAGPTSDAAVGHFADKGLGDESLVQSLSITSQMDSLVTKFSKSPSSEKNVDNIDACTAWWKFVHKRSSCQPLFEICEVSSDYLPHDFVPQIKALENTLTEFVEREQTELGDPFLGVKLPDLVTDRRRAVLLSWMAQVCTDERRSRETFHLSVKLLDVLLARHHQWKEWDLDVRIDNLQLTVSVLLHLAHKLLEPEDIPLETVNYYCMANHSNEELTVLEIKVSSILEWRFHYVTPLTFLGIYCKMFGIIFYDYEHPRLPETMQEVMWSAEFLPWTVFEAACTILDHALLHVHSNCYRPSELAAAAFWHSSRLDDGNFTAITGYFPSDLQCIEWIGHLYEVLLTNGIVSSRVSEVGKRASTDPYRCHRQPQKELTIGFNAIASTTITRVPPLSPQLLRGFNRLLNTHFGSASP
>uncertain-Cowc_CAOG_01199T0
MPQDATTPPCTPLSGSSSHRPAADAAGRGLKRAPSDDDLSASRETKFVASAAASGITPVRSSNNNCAGSNALTPGSLPPPRLHTAAAAALQAHQQQSPTASSEPHQWLQPKSEQDSSSSSIPSSPAPAMMMMTANLQDAVHFQPIACAPTAILAPALAAATAAAAAAAAAQACVASSSSNSTLPQQVAVPTATRAVKKDSDLTTAASRHEQQQQLLLPLATAHAVDPADDNVLTPLSAQVDPPSPVSNFSAEPQNGEPRTPPLAHPQVRRPTPTAANPSPPTRQTPSLEQYLSSNMLPLPEILPFAPPHVVDEYQCRMRREVDTLVVQAEDAALPLLASFEDLWGLAARHDANNNDASNINSDPENLLRPMEQEGLSADNFFTGREYSRELMYTMRQAEADFTVIQDFMEGQPEISPRMRAILVDWMLEVRLELHLSNETFYLAVNILDRFLELVDTARDTLQLVGLTAMFVAAKHEETVIPVISDWLYMCDGQFQQEHLLHMELMVLDNVRFRLNVPTTFLSLMKFISGTSLEAVDQRILYQARYFCDLASVSYSFVPVRPSMLSASALLLARMSCLPDGDEPLWSDLHQRVTGYSATTLMPFVILLADLAQRVSHLPATAVRNLYRGPGYHSVASLPVTVRLL
>uncertain-Cowc_CAOG_01951T0
MTSQLQQQRGTKRTRSLLDVDDENTAAILSPSTTLSSTTATSAAAPVSRASQRTRTSSTSSTSSSMGSSSATTDALLPILALADRGSADDNLPATQLFGAHKLSENRRTRTSSRQSPQSPHVKQRLLGQHRPRTSMVVFDETEQLQPITIDESKLRADEDEEELLQEHNNEPASTTGSDLVETAAGSSPPQAVAAMHSRLNHSPTAQQGFGAIEEGFMRFLAASPAQERPAGFLRVSDWISSDSFHKNQIAEIYDWLKSREEHYVPASRNFYTKHPTIIPRMRAILIDWMKEVCEEYGMHRETFHLAAEFVDRYLHSSRVAVDKNNLQLIGTTCMLIASKLEEVRPPVVADFAYVTDSACTALQIVENEMKVLMTLNWELCPITVNAWVAIFLQIATLRQKEDVSDALLLAQASPDAYTKIMTLLDVAILDNPMLEYSPSLVATAGLFVTFGGQSSTIGAQWQDEAFVQSVTGYTLPELESAISWLQPIWMQICVTEPLQRLVSQFARLVPESDQHNLQTKSHDISILSHFHSPQHRNTY
>uncertain-Cper_2707
MSVILDSFISMFASSEKVAEEGVKTSTRVTRSARRKILERESSNMHTPNELKGLNSVESMQLQEQRQSKRVISFSSVDSGFVSPSMSVDAVDTIGQGKEKRRKVVAEVTRKYNLRSRAKRTHITRGKNSRKTSCVSRASITEIVERSVECGKSIHLKSTLVSKKIAEDLQKANARSGKALGYRVPKLWAKAKPCVADLWEDMVDVHAKYQPKMWLREYAKIDEHFRSAVLRYLDEVICKPNRVSPSAFHLAVNYIDRFMDLTARLHDKDGRKRRGYHKQFLLIAVTSLFSACKFEEVNPPSLSYYTNCADFFRICPEFVEVCNHKAPELADGENRDVMYTDKKIYMMEKHMLEILEWEMRPVTSVGWIETHLSNTSFINFEHNSNDRWNELKRDDYSIFRTMPRKTSISVDSGYNSSDGEALEKSLSLPLKMCTETMDSEQCYCGQLEKFYRPCIELLKRLVVEDGAMYLSFTYSELASTALYLCVAQGQYDPFVRIRKERSGFDFNSKLPKSCPWIEHITGHEFAELKQCAEWMLQVTPESFFKFGERQ
>uncertain-Cper_4071
MTPSESKSTHLVSNGDNNNNGEVKEHVEEAVAVCGAGLGVSGSVPGVLVSSSAAVLVKSDDNNKEKCNGDKGGGGVVRKVKKSGVAEGVNGKSRYGKGVSSSSGSSVEHRVAGSSSTGSTPPMYLRFQLKQLLDHQHVVQMERLERQHAELLEKKKALEREAELARRERRRQCSWIMRRKVKDMWQMQSFNQFKLNHRQGGSNSSGSSVGDTSGGDGDGWISATPCYHNQQLSIEIISTKFVRLSFPKSSYYVYVISVKMAHGNNHVIKNNSSSGRDGSGSSSGGGSSPVQWLCGRRYSEFLSFYNDICKRHPHLKLSPFPKKSPFSKLHCKEILEERKKQLNTLFQELLQCSVCREDGFWCFIGVPPLRYIFGQKHESEYMGYNFPSDNAFEDECQTIDPYTINTNHSSEACGGNVHVVGSGVGHMNNGDHYRNGITNGTTNSEDNHDGHQHMIKRQDAQRFVQKVISVLEAIVLSKGYPDKHLPAIDEFICMTLRTGHVSFSTIVVAFIYLQRLKLIPKYVIGNIHLLWLVSLSVAAKFCNDEPIRPSVNQWFSRQVMFSKEEEFLNALNFDLNVTYDQYSMYIDFIEEWINRCNGTANQSSGHPSTSVSAAVKDVPNLSIAAGAADVSVTGRASTGPSSTASGSIINGNNMGSATVHYPQHPPSNNSTTSHVLTSTVYGSKGSGTTTLVGGTRDLSNVTSKKNSAANSSRFNAATHLRHHHHPSTHHHRPLSSSTAAAGGACMR
>uncertain-Cper_7391
MGKSRKEHNMKRSQTKADLIIPTANQNSSATSLQMQQCENQRMEYKLTQQTQRHESVELNEGKGEVMSLSGMDIDEELEEAIKLDTQKGKDLIKNVVAAITEGSRSQLARCIQSMESAVGIYANNTSLNTTTNTTYTSSSSSINLTSSANCNVAIHDVGHNNINQLCNTNKERTLEVSSATSLDSIWDPSAVGMGWDDPRHHQQQQFRQQHHFNSLHSSKASKLKSKSGKKANVSSWTASAPSPCSHRYRTRSQTKAKTSARTSKCRKDQHWGSTNSSCSSAVSSSSETEYSSDGPHQSCNDLASTTSSFSSACTTLNEMDDIVDGCDSRRSSMSTIADDADCGDGCSAAALPLKTNGEVAMKRVWELMTEMAPTHVYLRFGIYDQELFQDILGSMLHDEKYQGHIFANPIYMPERREIVNHLASLSDSLKLTRLTCHSAMSYYDRFCANHTIDPSRLHFIAIVCLFIAAKYLLQPIHVPHIQSFLTKTKYLITKKQFIQMEHFILKALNWKLGFVIPLQFIESLADFDGEMSSQKGNGASNEERSVGRKKIQNRDKIVQYPEGTNEYKIMCDYFTWLILLLPDMHPYRPSVVAASVLVCARHALSIQPTLPEVFQKIFDCGAKPPTNVVECCHTLWDVKPWDNLFWCNNFDTDLVCVLPKGNTDNRRFGGDVTAVWDELNNSAEVEEIPVTMVRKDVGTSGVILHCGQCAACSNLHDMEVIYRTRNDITTHMTKCASDFAKPKIFGGHQNLQKLRSCLIDAGINFSTDQRSWKIDERHSKPSCMDCWTDNIQCDSVNCKLEPDCIKKFFDPTNSGKFEGCLKCDETKCGPEFIKCAGSNRRSTGIISDIEKGSSQVCPVGYYYHK
>uncertain-Cper_8533
MECVTRKLRHCHISCPSLPIERFQGRFSLCENFGQQHTMETHTGRLLEGGAGGTVCLREESNCVQEVEKCAFNKESIFSLPEEIICFIFTFLNYRDLCRIKCCCRTFREIGESRQILVGLRLGDYWPEKQSVSLLNCFETAASHGNVEACYKLALSYLYGESLPRDCSKAAAWLSFLSQNNTCPPLCWLLFRPPWPSIHSAKPQILDHFLTLARYLIKVNRMDLLRTGLFYCIGMCFCFKRGERKEALHWLNLAAEMGSVEAQSYLSHLLIGERSEENVTVWKKFAGEAARKGNMVAQINLSQRLLEDASSVATNMDEKKRLLTQATYWAKLASSSKGGIGRRRRLSDTRPYSKETEINEPMRAILMDWLVVISREWNYSPRTVFYAAHYVDEYLYRNNVDRDNFQLVGITSMLCASRINEEQMLTIHESVWMCEDMYSTAAVVRMFGEILGVLSGKLIQPTAYDFLLLYFNTTECQNKTLQTVATYACECTLMASIYGQQPSSLVAAACILLARLVLKFDTPWHADLESFTGYSLKSLAKLCISLYRLCSTKDHLSIWNNKVTGVTDKYSDSIRHITFPDFDCMLDRLKLSVRKSKCLSTEPKRTLFVSNIPYHFQELHISNLLNVSTGAATFAVPRSSKSRWRNRGYAFVEFTSTKAAEDALISFQNCLSSLDLGVDTSRAPVVSWSKY
>uncertain-Mbre_2454
MTSIYHGISPTPSANALYFAIAYLQRYAVTTTLMEHHPDLICLTCWLLAVKASEAKVPLHCLVAVAQRQPHTPLAQLAAKDVEDQVRQLESSLAQKLNYEFYVSLPSRAMRAILIELQGVTDPAPPAVDDEKSIMAALLNLWASPAQLQMAPVQLCLAALGRVRGVAAVAAYLQRVQPEASSEALARAEAIAKKVEAAAGTPPPDSDFMRLLDKVDKCLNPFLDPRTPEFATLQKLKREKAKRSAEAAA
>uncertain-Mbre_273
MRMVIRECVAFDTLCDFVCIVTGFYSCPSALGPSLSVTLFLSVSLSVSLCLSVSLSLCLSVSLSLCLSVSLCLSVSLSLSVSLCLSVSLSLCLPVSLSLCVCLSVSLSLCLSLSLSLSLSLSLSLSLSLSLSLCLSVSLSLCLSVSLSLCLSLSLCLSVSLCLSLSLCLSVSLSLCLSLSLSLCLSVSLSLCLSVSLSLCLSVSLCLSVSLSLSVSLSLCLSLSLCLSVSLSLCLSVSLSLSVSLCLSVSLCLSVSLSLCLSLCLSVSLSLCLRATPWHGLEPGAAPKLSPRPIIMETSASSSFVPYVERSLSSSPDSTDDLGPSPRPHDEDEAILSTESNASPEMNEARLVPRHPDATAARSLDLKTTHPSASTSRHTNLASSTPGAAQPLADKTNEPHRRQSASSSSNPAQNGSDTDHVTCNGTPRAKRAKTAPITAPSPQRVAEQEIDPDAGAVSQPTNNQASSHQTASRPTADRTPLCSRAVPLDRRHASFGSSHGTDETTAKPSSQHQHVTATPTAAQDAPVATTSDSVAVAVTEVQDSRLDDRARLLAKMVANIQVPAVTQTAQLSASQQLTPDSNAINRQPPAEGNNNAPHFTPRLVAPAPEAANEPPVRHWIHDAGRATLNGVNQTQIFTALLGEEPTFRPRGAVVGDMTSHQRRIIISWLFELQASLRLENETIHIAINIFDRNPLVCLRECVISPQQWLNDMTPKPLTSIRFASEIYIETNELQLVAAAACWTASKLEELSVPAMSDFLNACEDQYNPDQFRMVEISLIGQFPDLLAPFGLTFVKMFANVLRMSPVAEEIAQFYFHVAMLSPEFSFRSRASVAAAAVCLALDALRPNQRDEYSQSELINAVGTYASHFRIPERSIQYTVTEIREELRNMHGDHPIARKHHQAYFRLLRP
>uncertain-Mbre_38
MADESVWLFTDEEVQQTASVRNGISWPEEKVLRWKCVAHIYQLAGLFRIPGLCAARAAIILHRALMAQSLTQFPIALITEGRNSELPKDVFRLNKLGAEDEFLCACMVCERVFAASVMFEFEIMPPQTLFAFLYTKDIEGRKGIMYRCWRTCNTSMALTMCLNYGPRLHAAAILKITLDHHSDYKAMVIPGDLTEAQFFERFFIPDDGADTDEAIQACLASQIREDVSHSTPLAVVTAVAQRIRAQIDQYSSISKGSEHFVTGY
>uncertain-Mvib_trans_1989
CPLLVCFALGGGLGLEMGGELATAAMYFHRFYIANSVAPFPADDALDKTERDVAGTCSPWPLIGASLFLASKVLEEITVEKLKEFKKVLVHALYKKMSAGGQFRRMEGSTYEAQLLTNEMHLLRALNFDVNTRHPFQLAASYARRLDQTELFVRPLCVMARDCLATPLPLQYNAHQLTCGMIELTCRFRQHSLRPVDSASARVLDTPSDPTIPINHWSRKVGAGVPQALLDDICAQMLSFYEDVVRETRNC
>uncertain-Mvib_trans_27656
ILVAGAALAVVPATIDRLLAVATSDRIVRPGEVVRAAQPRRGVEDEDVEEGKGEEDFEEGKEEDAEATEEEDLARAELIDERAVPAAAPERRAQEEVVVEEEEGVVDARPQIHANNQRAVVVVADADNEAPIAFQQGEENDLSLDTHNTMLARQVAPEYYVMPGFMQQQRALRVHNRATLVDWLVEVQRTFGMFPETLFTAVRYLDRFLTLHNRVRQNQFQLLGATCMFLAAKIEELRVPEVADMVWICDNTYHRSAIIAMEHTLMVQLDFFLVPPTPYWFVANYQNRIIASSREICLSVYYATLTLQEHDFSVWAPSVIAASAIRLALLVNRSVDKWDACDFWRYSNATRELLEPCFVRLNTVATQAPHQPLNAVVQTFSDRAYMRVAQIPVPHFPNPFL
>uncertain-Mvib_trans_35650
RHRLQLVGLACLFLAAKVEEVYPPTLAEFAYIADNTYSDDHILRMELLVLRVLQYRVHPPTVREFSVRFLKAASASYPVRALTDYLCELTLLHESFHVFRPSLISASAVFVARLFHDVSDWVHSHTHAHNVSSNSLL
>uncertain-Mvib_trans_8119
MSSDFWMSTHRAEWLFTPELVDQAKQMHLAKVSRDELQQFDNFLVDVVEKIAAAFDVGKSKRGLHRRVISTAIVYVKRFYLRNEYCGTDPLLVCVTSLYLATKVEEFGLSRIEKFSDTVKSVMASHFPNIPCKISAVQIQQCEFFLLEQINSSLVVFHAHRSFNALTDASTGDLLLSGVFNEEQLAWVRRVGSDICNDALRTDLPLIHPPFVIAL
>uncertain-Sarc_g10721T
MLPAADESVLPPRASRWSADRWLVLLLEALAQEQSHVINGAGYRHADRCDLVNEEDRMKACAELFKLQVGYHLSKETFFLALTYLDRFLSVRRVLSKHFRLVLFTCFMLAAKMQEESNRLPMALDLARACSPNVRVSDLKRMELKILIGLNWEMSSASSLSFLYKYLEFLRNTNALSETEIALVLDLGTKELFKYSAYTDKSGSQAAYIALTVAIGASDELRGRASLLDRLSDLDVMLGEHTLPARLRDQGTELSDHPHCKGNSSIDEGVSSGAFWPEDAMLQDLDMAATTTYEDLVDSDLDLDVHANSDMDFKLEASASPTPASRTLSSFSAPPTLNFWNPATTKTTCMRPNVCNTNVCTDAGVGMGNVGCGSTGTVAGGLGIVGGGNGTVSGGIAKPDRKRVSYLAAVLGRSNKRVSSGGSGRKIRMVTHCTTPTACV
>uncertain-Sarc_g33089T
MPFPRAMASSTISMRRQDSGISLNGDNGVLCDSISGNIPQSSATISSNVHNDIVYSKSMGSYTDPDERHPGMIRFLSEDVPADIIGHLAFVMHNIWETNRPIDVLRQYIARMTVDMEVDYTVVIASVIYLQKLKVKFAKSRIDTSKVSTRQMFLAAVLIASKYFCDVPFSNSQWAQSAKVDLAHINTLEKETLVALEYNLHIEPELHRKVKKYFERVMHQQNIAREQKILNLNRKRSELCLERPVVTASGIKRKPNNYLSCSNLSTSPNSPVMYTESETGRSVSTHTATPRYMTEGVLDEPSRKRSSPTKIVDHDHDPQIHSNSSDQLTSASHKTIEKRKSIRSASMSSSTCSTAFISSVTAPLKAMPLPPLPMSMAEAAVQATRRGMYIPRNMTSNGRKRPVFPASKLGEITSIPVRMPVSALVPVSELSSTTTIFRDSSVGIDISESAHPSKTTSLEHCALGAEIEEAPTGEQLENFMTTKQPIDWAMKDGDTLPYSYNYDAPGSNSDCTQVSEEQYMADATPMGIKPNTSRPFNIENPLAIMKKHTTYTRANVSVQHPKQNDSDVMSMGQLDPYAPTKGVYRVGSSVAQSAVDYIGIGTLI
>uncertain-Sarc_g3868T
MISLQHHARGYSHDVDLTSPSVGNQYYAPDRYHSEGQVAQTEAQSNVYHTLTAQSDQYPHTDQYYNNAQPNSRYNNEWNTHADVEAYEGHTSRAHEDVNSQFLDSTGPCFHLAPAFVEYTLALWEQECSQAYKLDLLNLVTKLMKYFDVCESALIVTMVYLKRLKTRFDECGFNAEKCSVQISVVCMMVATKFLYDIPTVNSLWAEMSDITTADINQMELELLRATNYSLSSSDVEADDARRTLSSWIRITEQEQIKADQTYEVNPINRTPPYVSPSMEAVYGARWSPLQDVNVYRHDSTEYRHDAYVYADYADYPPIVDAHYTQSDSHLQGNDIYRSDSGVLVGGNEHRQKHCSTDSGFAGNDNVYQQWSSGANNHQPELPSDGHMPDNPRWERPNNSGLDRRTSRVDPHGYTSFGNAENTYAADYTYANTDFAPTDSRPLAYSRVQGHQRSDTYTAKRPDIYIENPYGSVKRRSSQTQWQDTSKQQALAHSVDWSYSGSGLGPSYFN
>uncertain-Sros_10367
MFTSSTQRSKWIFPTENQLLENRANVYEKKVAAVKGLVRLKPIEDDSVYLSTQEEQQLIFTFCKHIQTKLRSHVATCPHRVIAAAVSFFRRYHLTNTVMDYHPSFIAAMSAFIACKAEEYNLTVTELATLFGTEAAFMKRFEVKFSAQLQFHFLVHTPFRPLRGFVSHARSLFAEALLRRQTPRAGDGDGGAGEAAGGGRDVFAGSSESAAASDTKISSTSATPATAEEDAVKEAKARKASAGRGEHLTHASIRQLQEEEDDDDDDDDDDDDDDADEGEGGDDADKKEATNKAAQGEGKSSKGSGNAEAESAQQTAAPTAASAAAAATSAQHEAAEAMGAPLSPLVTAIEEMDDGVVSELDTDAFWDDVHLRASDTTLRWWFTDVQFLFPPSQIALAVFVDELEKRTVDPLAYVQALVESRPDDHPSTDTMAARLEEVKQIATRDLQTLEIDDATQKALLDRLEMCRNPFFNPASEEYKRKQQAQEKKRSKRKAGGPEEPSKRAHVTKTEE
>uncertain-Sros_1985
MSRVAGVGAGGAGRKKEGDVKPPKGEKSWLFPIEKVANCPSVEEGLQFADVAAFKFRAYDLVKRFLDDLSAPTALKATSMTLLHRFYMYQSMQTFHWVSMTQACIFAACKMEDRFMRAETLLQRMERVVQIAFGLPKKRLDTQTKEYWDKRETLIMYERILLQTVGFDFPRTNVNTTVLEIVKYLIRNGLLSKEKGKDLSHCTWFWATFTYAHPDLHLTSSREIIALGLVYSAIHTKRIAVPLKDGKPFWETCLPHVGATEKDLLFISGRLFRFFAKHNEPEKDVKPGDPAKFNTSLSSSSSSSSSKPVVPGSAYSTQPNSPAAPETPSTAITPQPSAEHRGGSATQQQQQQQQQQQQQQQQQQQQQQQQQQQLKQQQEAAASQQAPSSISTAVTAATSATCVAVSGASARVTTTTAVTTTEVTMAQTSAPAPPPPSQANNSSSSSSSSSSSGGGGGGARRASDRDHEDGNPTAKRPHLQASQ
>uncertain-Sros_3764
MTQMKPTTKPRRRSIREVFEARLGRSRTTGRRASTGSHTGRSSDGADHNNNSPTTNNTTTTTTNNNNNDTINNGVTRSARRSTSDRSDRLGIDRNWRQPGPPTTITTSTSTSTTGRATGVPTAAAAAAAATENTQAALATTRALTTEEGDLTPKRAHMSVSALSSRPRPPALALVPLELTTPRHKVQARMHPLPGLGDSRLAASPASTPATTPTLGSATPATVTATEATVEASSAVASSASSSSTSTAAGAATATPGARSQHHKITVRMADASLLTRRMRYKRSVSLGDVPLARAQTPKPLSLQNKPGRVTKASSVSTAQAAPSQVSGASFKPSSSNPATAATTAAAASTSAGNRSVFFPTPSPSSTSSPSASLLPFPLKQAPSASSHRSTTTHTATLYPVAIKFPEAQQYYRVLEQRLASCEVSINALKMQPCMPPRLRARVFHWLADVCDRARMTLDTLFFAITYFDTYCSVRHGAVTVANMQLLACACLRLAAKIEETRVPSLRLLSRLTDGACQPTGIAQFELDLAAVLKWRLIRSTPLHWTRFFIGVALGDPSTLVGSAPSCVDPAWLFRSCQVLQLAMSDAWALRFDARQMAAAAVLLSATRPIDILAVTGLDKCALRTCLRWMHCFARVISEQEAFPSTLTRVLDEPGRVHCVTWISTATTLRKAQALVKTAFRQEPQACPPANSREPGLPTTSTVLVRSTPPVKRVAACGVVGGGDGAANSALDEEVQAAFSQPDASEEGVGVAATASAVSTAPARAIAVGFCHDGSSCGASGLKQRGALVRQRASALSSTASSSASSDNEGDDDEDDDTDDDDALLVRAAGSH
>uncertain-Sros_484
MMDEGGDSFAAGVADDDDGTRLFTDEQIEQCPSVAISNLTIKETKKRRLIGAGHIVELGTACKVSIFATARACLLYHLFYQHQCLDHFDEQVTAMACLFIACKAESRQLNLDRASYLHISKVISRSYQLVQRERITTDSVLFKEYVDRILFTERVLLASLGFRLDMPTMHDYVKAFSEAAYFPNLVACINTLLPSTLCLTHHPLVIIASIVHSFEKNAKMLPEAWWTKLPPVSGKALTEEDMMSVSGRIEKHLTAERELQREVGADAVFERRDSMLRRPVPRKPPPHKPRSANP
