# Supplementary material for: Cell cycle transcriptomics of Capsaspora provides insights into the evolution of cyclin-CDK machinery
Source: PLoS Genet. 2020 Mar 16;16(3):e1008584. doi: 10.1371/journal.pgen.1008584 (PMC7098662; doi:10.1371/journal.pgen.1008584)
Supplement: S8 Text — (XLSX) [file pgen.1008584.s023.xlsx]

## Sheet: Phylogenies
Species	Four letter abbreviation	Numb of prots	Source	Taxonomy
Arabidopsis thaliana	Atha	27604	Uniprot 02/10/18	Archaeplastida
Ectocarpus siliculosus	Esil	16334	Uniprot 19/05/17	SAR
Dictyostelium discoideum	Ddis	12745	Uniprot 19/05/17	Amoebozoa
Thecamonas trahens	Ttra	10604	Uniprot 19/05/17	Apusozoa
Parvularia atlantis	Patl	9343	Unpublished	Nuclearid (Holomycota)
Parvularia atlantis	Patl_trans_	22303	Data from Torruella et al. 'Phylogenomics Reveals Convergent Evolution of Lifestyles in Close Relatives of Animals and Fungi'. Current Biology (2015)	Nuclearid (Holomycota)
Spizellomyces punctatus	Spun	9267	Uniprot 18/05/17	Fungi (Holomycota)
Mortierella verticillata	Mver	12595	NCBI 18/05/17;(assembly Mort_vert_NRRL_6337_V1)	Fungi (Holomycota)
Laccaria bicolor	Lbic	17895	Uniprot 18/05/17	Fungi (Holomycota)
Saccharomyces cerevisiae	Scer	6721	Uniprot 02/06/17	Fungi (Holomycota)
Schizosaccharomyces pombe	Spom	5142	Uniprot 02/10/18	Fungi (Holomycota)
Saitoella complicata	Scom	7118	Uniprot 18/05/17	Fungi (Holomycota)
Mnemiopsis leidyi	Mlei	16548	16/05/17. https://research.nhgri.nih.gov/mnemiopsis/download/download.cgi?dl=proteome	Metazoa (Holozoa)
Amphimedon queenslandica	Aque	29758	Uniprot 16/05/17	Metazoa (Holozoa)
Trichoplax adhaerens	Tadh	11520	Uniprot 16/05/17	Metazoa (Holozoa)
Nematostella vectensis	Nvec	27273	16/05/17. http://www.compagen.org/datasets.html	Metazoa (Holozoa)
Priapulus caudatus	Pcau	20692	NCBI 22/05/17	Metazoa (Holozoa)
Drosophila melanogaster	Dmel	13775	Uniprot 02/10/18	Metazoa (Holozoa)
Homo sapiens	Hsap	21053	Uniprot 02/10/18	Metazoa (Holozoa)
Branchiostoma floridae	Bflo	28544	Uniprot 16/05/17	Metazoa (Holozoa)
Saccoglossus kowalevskii	Skow	22111	NCBI 16/05/17;assembly Skow_1.1	Metazoa (Holozoa)
Monosiga brevicollis	Mbre	9172	Ensembl35	Choanoflagellata (Holozoa)
Salpingoeca rosetta	Sros	11731	Ensembl35	Choanoflagellata (Holozoa)
Capsaspora owczarzaki	Cowc	10106	https://figshare.com/articles/Genome_-_Capsaspora_owczarzaki_v3_/4123158	Filasterea (Holozoa)
Ministeria vibrans	Mvib_trans_	52525	https://figshare.com/articles/Nuclearia_sp_ATCC_50694_-_Transcriptome/3898485	Filasterea (Holozoa)
Pigoraptor chileana	Pchi_trans_	37783	https://datadryad.org/resource/doi:10.5061/dryad.26bv4	Filasterea (Holozoa)
Pigoraptor vietnamica	Pvie_trans_	46018	https://datadryad.org/resource/doi:10.5061/dryad.26bv4	Filasterea (Holozoa)
Corallochytrium limacisporum	Clim	7535	https://figshare.com/articles/Genome_-_Corallochytrium_limacisporum/5426470	Teretosporea (Holozoa)
Chromosphaera perkinsii	Cper	12463	https://figshare.com/articles/Genome_-_Chromosphaera_perkinsii/5426494	Ichthyosporea (Holozoa)
Creolimax fragrantissima	Cfra	8694	https://figshare.com/articles/Creolimax_fragrantissima_genome_data/1403592	Ichthyosporea (Holozoa)

## Sheet: Orthofinder
Species name	Four letter abbreviation	Website	Date of retrieval	Source	Reference	Reference (link)
Amphimedon queenslandica	Aque	Uniprot	Apr 18, 2018	http://uniprot.org/	Srivastava et al., 2010	https://www.nature.com/articles/nature09201
Arabidopsis thaliana	Atha	Uniprot	Apr 18, 2018	http://uniprot.org/	The Arabidopsis Genome Initiative,	https://www.nature.com/articles/35048692
Caenorhabditis elegans	Cele	Uniprot	Apr 18, 2018	http://uniprot.org/	C. elegans sequencing consortium,	https://www.ncbi.nlm.nih.gov/pubmed/9851916
Ciona intestinalis	Cint	Uniprot	Apr 18, 2018	http://uniprot.org/	Dehal et al., 2002	https://www.ncbi.nlm.nih.gov/pubmed/12481130
Cryptococcus neoformans	Cneo	Uniprot	Apr 18, 2018	http://uniprot.org/	Janbon et al., 2014	https://journals.plos.org/plosgenetics/article?id=10.1371/journal.pgen.1004261
Chlamydomonas reinhaardtii	Crei	Uniprot	Apr 18, 2018	http://uniprot.org/	Shrager et al., 2003	https://www.ncbi.nlm.nih.gov/pubmed/12586865
Drosophila melanogaster	Dmel	Uniprot	Apr 18, 2018	http://uniprot.org/	Adams et al., 2000	https://www.ncbi.nlm.nih.gov/pubmed/10731132
Ectocarpus siliculosus	Esil	Uniprot	Apr 18, 2018	http://uniprot.org/	Cock et al., 2010	https://www.nature.com/articles/nature09016
Fonticula alba	Falb	Uniprot	Apr 18, 2018	http://uniprot.org/	Rus et al., 2013	https://www.uniprot.org/proteomes/UP000030693
Homo sapiens	Hsap	Uniprot	Apr 18, 2018	http://uniprot.org/
Mus musculus	Mmus	Uniprot	Apr 18, 2018	http://uniprot.org/	Mouse Genome Sequencing Consortium et al., 2002	https://www.ncbi.nlm.nih.gov/pubmed/12466850
Neurospora crassa	Ncras	Uniprot	Apr 18, 2018	http://uniprot.org/	Galagan et al., 2003	https://www.ncbi.nlm.nih.gov/pubmed/12712197
Naegleria gruberi	Ngru	Uniprot	Apr 18, 2018	http://uniprot.org/	Fritz-Laylin et al., 2010	https://www.cell.com/abstract/S0092-8674%2810%2900067-X
Nematostella vectensis	Nvec	Uniprot	Apr 18, 2018	http://uniprot.org/	Putnam et al., 2007	http://science.sciencemag.org/content/317/5834/86
Saccharomyces cerevisiae	Scer	Uniprot	Apr 18, 2018	http://uniprot.org/	Goffeau et al., 1996	https://www.ncbi.nlm.nih.gov/pubmed/8849441
Selaginella moellendorffii	Smoe	Uniprot	Apr 18, 2018	http://uniprot.org/	Banks et al., 2011	https://www.ncbi.nlm.nih.gov/pubmed/21551031
Schizosaccharomyces pombe	Spom	Uniprot	Apr 18, 2018	http://uniprot.org/	Wood et al., 2011	https://www.nature.com/articles/nature724
Tetrahymena thermophila	Tthe	Uniprot	Apr 18, 2018	http://uniprot.org/	Eisen et al., 2006	https://journals.plos.org/plosbiology/article?id=10.1371/journal.pbio.0040286
Volvox carteri	Vcar	Uniprot	Apr 18, 2018	http://uniprot.org/	Prochnik et al., 2010	https://www.ncbi.nlm.nih.gov/pmc/articles/PMC2993248/
Creolimax fragrantissima	Cfra		Apr 18, 2018	https://figshare.com/articles/Creolimax_fragrantissima_genome_data/1403592	de Mendoza et al., 2015	https://elifesciences.org/articles/08904
Chorallochytrium limacisporum	Clim		Apr 18, 2018	https://figshare.com/articles/Genome_-_Corallochytrium_limacisporum/5426470	Grau-Bové et al., 2017	https://elifesciences.org/articles/26036
Sphaeroforma arctica	Sarc		Apr 18, 2018	http://multicellgenome.com/meet-our-organisms	Grau-Bové et al., 2017	https://elifesciences.org/articles/26036
Porphyridium purpureum	Ppur	Porphyridium purpureum genome project	Apr 18, 2018	cyanophora.rutgers.edu/porphyridium/	Bhattacharya et al., 2013	https://www.nature.com/articles/ncomms2931
Rhizopus oryzae	Rory	JGI	Apr 18, 2018	https://genome.jgi.doe.gov/portal/	Ma et al., 2009	https://journals.plos.org/plosgenetics/article?id=10.1371/journal.pgen.1000549
Mortierella verticillata	Mver	JGI	Apr 18, 2018	https://genome.jgi.doe.gov/portal/		https://www.broadinstitute.org/scientific-community/science/programs/genome-sequencing-and-analysis/update-our-microbial-eukaryotes
Thalassiosira pseudonana	Tpse	ENSEMBL	Apr 18, 2018	http://ensemblgenomes.org/info/genomes	Armbrust et al., 2004	https://www.ncbi.nlm.nih.gov/pubmed/15459382
Salpingoeca rosetta	Sros	ENSEMBL	Apr 18, 2018	http://ensemblgenomes.org/info/genomes	Fairclough et al., 2013	https://www.ncbi.nlm.nih.gov/pmc/articles/PMC4054682/
Capsaspora owczarzaki	Cowc		Apr 18, 2018	http://multicellgenome.com/meet-our-organisms	Suga et al., 2013	https://www.nature.com/articles/ncomms3325
