# Supplementary material for: Cell cycle transcriptomics of Capsaspora provides insights into the evolution of cyclin-CDK machinery
Source: PLoS Genet. 2020 Mar 16;16(3):e1008584. doi: 10.1371/journal.pgen.1008584 (PMC7098662; doi:10.1371/journal.pgen.1008584)
Supplement: S9 Text — (FASTA) [file pgen.1008584.s024.fasta]

>CDK1_seq_F
GCTCAAGGAGGTCATCCACC
>CDK1_seq_R
CTCTCTGCCCGATTACAAGC
>qPCR_CYCB_CAOG_07647_616_F
ACTCGCCTGCAGCTGATTGG
>qPCR_CYCB_CAOG_07647_715_R
TGTGGGTCAGGGCGACAAAC
>qPCR_CYCE_CAOG_01951_269_F
ACAATCTTCCCGCCACGCAG
>qPCR_CYCE_CAOG_01951_390_R
GTGCTGCCCGAGAAGTCGTT
>qPCR_CDK1_CAOG_07905_updatedCDS_286_F
AAGGGCGGTCTTAGCGAGATG
>qPCR_CDK1_CAOG_07905_updatedCDS_385_R
TGAGATCGCGGTGCAGAACG
>qPCR_CAOG_06939_755_F
TCAATGCTCTGACCGCCCAC
>qPCR_CAOG_06939_854_R
ACGTCATTCTCGGGACCGGA
