# Supplementary material for: Cell cycle transcriptomics of Capsaspora provides insights into the evolution of cyclin-CDK machinery
Source: PLoS Genet. 2020 Mar 16;16(3):e1008584. doi: 10.1371/journal.pgen.1008584 (PMC7098662; doi:10.1371/journal.pgen.1008584)
Supplement: S10 Text — (FASTA) [file pgen.1008584.s025.fasta]

>CAOG_07905_CoCDK1_updated_CDS
ATGGACAACTACACAAAGGAAGAGAAGATTGGCGAAGGCACCTACGGCATCGTCTACAAGGCAACGGACAAGCGCACGGGCGAGTATGTCGCCATGAAGAAGATCCGCCTCGAGTCGCAGGACGAGGGCGTCCCGTCCACCGCCATCCGCGAAATCTCCCTGCTCAAGGAGCTCACACACATGAACGTCGTCCCGCTCAAGGAGGTCATCCACCAGAACAACAACCTCTACCTCGTTTTTGAGTACCTCAACCACGACTTCAAAAAGTTCCTCGATGGCTGCGGAAAGGGCGGTCTTAGCGAGATGCAGATCAAGAGCATGCTGTTCCAGATTCTGCGCGGAATCGCCTTCTGCCACTCCCACCGCGTTCTGCACCGCGATCTCAAGCCCCAAAACTTGCTTGTCGACAAGCGGGGCCACGTCAAACTGGCCGACTTTGGCCTTGCGCGTGCCTTCAGCATCCCCGTCCGCCAGTACACGCACGAAGTCGTGACCCTGTGGTACCGCGCACCCGAGATTCTGCTCGGCGAGCTGCTCTACTCCACTCCCGTCGACATCTGGAGCATTGGCTGCATCTTTGCCGAGATGGTGACCGGCAGGCCCCTCTTCCCCGGCGACTCGGAGATTGACGAGCTCTTCCGCATCTTCCGCACGCTCGGCACTCCCGACGAGAGCGTGCATCAAGGCGTTACCTCTCTGCCCGATTACAAGCCCGACTTCCCCAAGTTCCAGGCCCAGCCCATGAGCTCGCTTGTTCCCCGGCTCGACCCCCAGGGCCTCGATTTGCTCTCCAAGATGCTCGAGTACAACCCCAAGAACCGCATCTCGGCGAAGCAGGCCTTGCAGCACCCCTACTTCAACAACCTCGACCCCAACAGCGTTTAA
>CAOG_07905_CoCDK1_updated_proteinsequence
MDNYTKEEKIGEGTYGIVYKATDKRTGEYVAMKKIRLESQDEGVPSTAIREISLLKELTHMNVVPLKEVIHQNNNLYLVFEYLNHDFKKFLDGCGKGGLSEMQIKSMLFQILRGIAFCHSHRVLHRDLKPQNLLVDKRGHVKLADFGLARAFSIPVRQYTHEVVTLWYRAPEILLGELLYSTPVDIWSIGCIFAEMVTGRPLFPGDSEIDELFRIFRTLGTPDESVHQGVTSLPDYKPDFPKFQAQPMSSLVPRLDPQGLDLLSKMLEYNPKNRISAKQALQHPYFNNLDPNSV
