# Supplementary material for: Cell cycle transcriptomics of Capsaspora provides insights into the evolution of cyclin-CDK machinery
Source: PLoS Genet. 2020 Mar 16;16(3):e1008584. doi: 10.1371/journal.pgen.1008584 (PMC7098662; doi:10.1371/journal.pgen.1008584)
Supplement: S11 Text — (XLSX) [file pgen.1008584.s026.xlsx]

## Sheet: Sheet1
REPLICATE 1	Gene	CYC_B	CYC_B	CYC_B	CYC_B	CYC_B	CYC_B	CYC_B
	Hours after release	2	4	6	8	10	12	14
	Threshold Cycle (Ct) Internal Rep. 1	29.5589	28.5594	26.4718	25.6605	23.7621	23.6153	27.0877
	Threshold Cycle (Ct) Internal Rep. 2	29.3934	28.8217	26.7456	25.664	23.7659	23.3794	27.1921
	Ct Mean	29.4762	28.6905	26.6087	25.6623	23.764	23.4973	27.1399
	Ct Std. Dev	0.117011	0.185485	0.193577	0.00246158	0.00268152	0.166843	0.0737915
	Gene	CYC_E	CYC_E	CYC_E	CYC_E	CYC_E	CYC_E	CYC_E
	Hours after release	2	4	6	8	10	12	14
	Threshold Cycle (Ct) Internal Rep. 1	24.7596	25.8711	26.3664	27.481	29.0324	28.27	29.09
	Threshold Cycle (Ct) Internal Rep. 2	24.6419	25.8856	26.702	27.3994	29.0403	28.29	29.26
	Ct Mean	24.7008	25.8784	26.5342	27.4402	29.0364	28.2803	29.1722
	Ct Std. Dev	0.0832247	0.0102002	0.237295	0.057759	0.00553822	0.0153789	0.118924
	Gene	CDK1	CDK1	CDK1	CDK1	CDK1	CDK1	CDK1
	Hours after release	2	4	6	8	10	12	14
	Threshold Cycle (Ct) Internal Rep. 1	22.4517	23.0872	21.8192	21.4375	21.507	21.6345	25.1302
	Threshold Cycle (Ct) Internal Rep. 2	22.4951	23.1323	21.9125	21.4572	21.6856	21.6997	25.0651
	Ct Mean	22.4734	23.1098	21.8658	21.4473	21.5963	21.6671	25.0977
	Ct Std. Dev	0.0306427	0.0318671	0.0659596	0.0139335	0.1263	0.0461587	0.0459718
	Gene	CAOG_06939	CAOG_06939	CAOG_06939	CAOG_06939	CAOG_06939	CAOG_06939	CAOG_06939
	Hours after release	2	4	6	8	10	12	14
	Threshold Cycle (Ct) Internal Rep. 1	28.9448	29.1349	28.1698	28.8852	29.0625	29.6755	31.1962
	Threshold Cycle (Ct) Internal Rep. 2	29.0296	29.1351	28.4017	28.8636	28.9535	29.7022	31.0812
	Ct Mean	28.9872	29.135	28.2858	28.8744	29.008	29.6889	31.1387
	Ct Std. Dev	0.0599539	0.000145056	0.163942	0.0152763	0.0770371	0.0188615	0.0813134
REPLICATE 2	Gene	CYC_B	CYC_B	CYC_B	CYC_B	CYC_B	CYC_B	CYC_B
	Hours after release	2	4	6	8	10	12	14
	Threshold Cycle (Ct) Internal Rep. 1	28.1885	28.3458	27.7992	27.3686	24.1637	29.7198	23.731
	Threshold Cycle (Ct) Internal Rep. 2	28.2391	28.0051	27.6511	27.0768	24.1722	29.7907	24.0417
	Ct Mean	28.2138	28.1755	27.7251	27.2227	24.168	29.7552	23.8864
	Ct Std. Dev	0.0357481	0.240911	0.104754	0.206352	0.00606065	0.050149	0.21968
	Gene	CYC_E	CYC_E	CYC_E	CYC_E	CYC_E	CYC_E	CYC_E
	Hours after release	2	4	6	8	10	12	14
	Threshold Cycle (Ct) Internal Rep. 1	24.9335	25.1993	25.7822	27.0463	27.9357	34.0143	28.034
	Threshold Cycle (Ct) Internal Rep. 2	24.8995	25.2468	25.7914	27.2045	27.9613	32.3016	28.1978
	Ct Mean	24.9165	25.2231	25.7868	27.1254	27.9485	33.158	28.1159
	Ct Std. Dev	0.0240642	0.0335823	0.00654049	0.111819	0.0181211	1.21103	0.115774
	Gene	CDK1	CDK1	CDK1	CDK1	CDK1	CDK1	CDK1
	Hours after release	2	4	6	8	10	12	14
	Threshold Cycle (Ct) Internal Rep. 1	22.2997	23.0009	22.6357	22.4243	21.8628	28.1629	22.977
	Threshold Cycle (Ct) Internal Rep. 2	22.2812	23.1213	22.6528	22.7121	21.8057	28.0408	22.6097
	Ct Mean	22.2905	23.0611	22.6442	22.5682	21.8342	28.1018	22.7934
	Ct Std. Dev	0.0130784	0.0851575	0.0120725	0.20349	0.0404024	0.0863705	0.259715
	Gene	CAOG_06939	CAOG_06939	CAOG_06939	CAOG_06939	CAOG_06939	CAOG_06939	CAOG_06939
	Hours after release	2	4	6	8	10	12	14
	Threshold Cycle (Ct) Internal Rep. 1	30.1735	29.7777	29.6206	31.2219	29.5024	36.6671	31.3966
	Threshold Cycle (Ct) Internal Rep. 2	30.2224	29.7102	29.7023	31.1206	29.4976	37.4966	31.3688
	Ct Mean	30.1979	29.744	29.6614	31.1713	29.5	37.0819	31.3827
	Ct Std. Dev	0.0346149	0.0477415	0.0577663	0.071637	0.00336391	0.58657	0.0196743
