# Supplementary material for: Cell cycle transcriptomics of Capsaspora provides insights into the evolution of cyclin-CDK machinery
Source: PLoS Genet. 2020 Mar 16;16(3):e1008584. doi: 10.1371/journal.pgen.1008584 (PMC7098662; doi:10.1371/journal.pgen.1008584)
Supplement: S12 Text — Bold indicates genes that have been plotted in Fig 5C or 5D. (XLSX) [file pgen.1008584.s027.xlsx]

## Sheet: 1to1ortho
	Human gene	Capsaspora orthologue	Peak in Human cells	Cluster in Capsaspora
	DC1	CAOG_04241	G1/S	G1
	RFC2	CAOG_05936	S	G1
	CDC45	CAOG_00155	G1/S	G1/S
	POLD1	CAOG_00215	G1/S	G1/S
	RFC3	CAOG_00216	S	G1/S
	UBR7	CAOG_00722	G1/S	G1/S
	TYMS	CAOG_00725	S	G1/S
	RFC5	CAOG_00962	G1/S	G1/S
	DTL	CAOG_03812	G1/S	G1/S
	MSH2	CAOG_03813	S	G1/S
	NASP	CAOG_03902	S	G1/S
	PRIM1	CAOG_04225	G1/S	G1/S
	POLD2	CAOG_04376	G1/S	G1/S
	PCNA	CAOG_05121	G1/S	G1/S
	CHAF1B	CAOG_06081		G1/S
	FEN1	CAOG_07034		G1/S
	DDX11	CAOG_07120	S	G1/S
	RRM1	CAOG_09556	S	G1/S
	RFC4	CAOG_09779	G1/S	G1/S
	AURKA	CAOG_01569	G2/M	G2
	KIF11	CAOG_06923	G2	M
	SMC4	CAOG_01474		M
	KI67	CAOG_03177	G2/M	M
	KIF22	CAOG_03220	G2/M	M
	KIF23	CAOG_05068	G2	M
	NCAPD2	CAOG_06032	M	M
	CENPE	CAOG_06729	M	M
	PRC1	CAOG_07973	M	M
	UBE2S	CAOG_07991	M	M
	Rb	CAOG_07372	G1/S	G1/S
	E2F1	CAOG_01030	G1/S	-
	E2F7	CAOG_00276		G1/S
