# Supplementary material for: Cell cycle transcriptomics of Capsaspora provides insights into the evolution of cyclin-CDK machinery
Source: PLoS Genet. 2020 Mar 16;16(3):e1008584. doi: 10.1371/journal.pgen.1008584 (PMC7098662; doi:10.1371/journal.pgen.1008584)
Supplement: S13 Text — (XLSX) [file pgen.1008584.s028.xlsx]

## Sheet: lowlevconfidence
	Human gene	Capsaspora co-ortholog(s)	Peak in Human cells	Cluster in Capsaspora	Not all Capsaspora co-orthologs are periodic (+/-)	Other Capsaspora co-orthologs
	STK15	CAOG_00535	G2/M	M	-	-
	NDC80	CAOG_00634	G2	M	-	-
	H2AFX	CAOG_00768, CAOG_07959	G2	G1/S	+	CAOG_01815, CAOG_02251, CAOG_02297
	KNSL2/5, KID	CAOG_01975	-	M	+	CAOG_00902, CAOG_01596, CAOG_01975, CAOG_03220, CAOG_05068, CAOG_06729, CAOG_06923, CAOG_07056, CAOG_07549
	TOP2A	CAOG_01720	G2	M	-	-
	CHAF1A	CAOG_02300		G1/S
	CENPF	CAOG_03140	G2	M	-	-
	POLD3	CAOG_04488	G1/S	G1/S	-	-
	KPNA2	CAOG_04661	G2/M	M	+	CAOG_03157, CAOG_01181, CAOG_04781
	HMGB2/HMGB3	CAOG_04765	G2, M	S	+	CAOG_02944, CAOG_05377
	TIPIN	CAOG_04913		G1/S	-	-
	RRM2	CAOG_06937	S	G1	-	-
	CKS1/2	CAOG_07008	G2/M	M	-	-
	TACC3	CAOG_07404		M
	CDK9* CDK12	CAOG_07450	-	G2	-	-
	SLC38A2	CAOG_07515, CAOG_07901		M	+	CAOG_01365, CAOG_02070, CAOG_02979
	PLK1	CAOG_07848	G2/M	M	-	-
	BIRC5	CAOG_08119	G2/M	M	-	-
	Periodicity was checked in (Whitfield et al, 2002) table 2, (Grant et al., 2013) sup table 4, and in cyclebase.org 3.0 (Santos et al., 2015)
