# Supplementary material for: Cell cycle transcriptomics of Capsaspora provides insights into the evolution of cyclin-CDK machinery
Source: PLoS Genet. 2020 Mar 16;16(3):e1008584. doi: 10.1371/journal.pgen.1008584 (PMC7098662; doi:10.1371/journal.pgen.1008584)
Supplement: S14 Text — (XLSX) [file pgen.1008584.s029.xlsx]

## Sheet: Hoja1
			Capsaspora	Filozoa	Holozoa	Opisthokonta	Unikonta	Eukaryota
	% gene age enrichment/depletion	Cluster 1	1.45238	0.0724433	-0.410837	-0.318965	0.02763	-0.822651
		Cluster 2	-10.0669	-1.3627	-0.79974	-1.97635	-0.78809	14.9938
		Cluster 3	-6.41438	0.74318	-0.941862	-2.12108	-1.51004	10.2442
		Cluster 4	-13.7276	-2.25113	-1.03475	-3.28655	-2.09357	22.3936
		Cluster 5	-4.47284	-3.26249	-2.06778	-3.22803	0.732976	12.2982
		non-periodic genes	6.93101	0.828058	0.892618	2.02722	1.01746	-11.6964
	Fisher p-value	Cluster 1	0.592398	0.854119	0.820199	1	0.819566	0.783805
		Cluster 2	0.00245087	0.493123	0.773909	0.247491	0.773605	5.96062e-05
		Cluster 3	0.0494456	0.518061	0.589296	0.131153	0.272549	0.00489531
		Cluster 4	2.79816e-06	0.0958717	0.442732	0.00305262	0.034933	4.67238e-12
		Cluster 5	0.695417	0.631244	1	0.630573	0.52592	0.158914
		non-periodic genes	7.26601e-06	0.249217	0.115239	0.0010174	0.0497948	1.22863e-11
