# Supplementary material for: Cell cycle transcriptomics of Capsaspora provides insights into the evolution of cyclin-CDK machinery
Source: PLoS Genet. 2020 Mar 16;16(3):e1008584. doi: 10.1371/journal.pgen.1008584 (PMC7098662; doi:10.1371/journal.pgen.1008584)
Supplement: S15 Text — (XLSX) [file pgen.1008584.s030.xlsx]

## Sheet: datasets_ID_and_parameters (2)
	Species	List type	Translated to:	Using:	Final:	Period of the cell cycle (time points)	Sampling intervals (hours)
	Arabidopsis thaliana	Arabidopsis probe names (from supplementary table, excel)	Uniprot names	TAIR locus data base to gene names, then to Uniprot KB	Uniprot entries formatted to our four letter code	9-10	1
	Homo sapiens - HeLa	Ensembl genes (from supplementary table, excel)	Uniprot names	Ensembl gene to Uniprot KB	Uniprot entries formatted to our four letter code	5-7	1.5
	Homo sapiens – U2OS	Agilent Whole Human Genome Oligonucleotide array (44k)	Uniprot names	Ensembl biomart to Uniprot KB	Uniprot entries formatted to our four letter code	10	2
	Homo sapiens – Foreskin fibroblasts	Affymetrix microarrays U133A 2.0	Uniprot names	Ensembl Biomart to Uniprot KB	Uniprot entries formatted to our four letter code	7-9	2
	Saccharomyces cerevisiae	Yeast Affyx2 probe names (from supplementary table)	Uniprot names	Ensembl Biomart to Uniprot KB	Uniprot entries formatted to our four letter code	6-8	0.26
	Schizosaccharomyces pombe	Pombase gene names (from supplementary table in PDF format)	Uniprot names	Gene names to Uniprot KB	Uniprot entries formatted to our four letter code	10-12	1
