# Supplementary material for: Cell cycle transcriptomics of Capsaspora provides insights into the evolution of cyclin-CDK machinery
Source: PLoS Genet. 2020 Mar 16;16(3):e1008584. doi: 10.1371/journal.pgen.1008584 (PMC7098662; doi:10.1371/journal.pgen.1008584)
Supplement: S17 Text — (XLSX) [file pgen.1008584.s032.xlsx]

## Sheet: all_vs_all
	Periodic genes chosen from the literature			HeLa	Fibroblast	U2OS	S. cerevisiae	S. pombe	A. thaliana
		ratios of conserved periodic orthogroups	Capsaspora	0.045/3e-02	0.022/8e-03	0.027/0.016	0.037/2e-02	0.016/0.012	0.017/0.011
			HeLa	-	0.11/0.012	0.025/8e-03	0.053/0.029	0.035/0.019	0.022/0.015
			Fibroblast	-	-	0.029/1e-03	0.029/8e-03	0.016/5e-03	7e-03/5e-03
			U2OS	-	-	-	0.032/0.016	2e-02/1e-02	0.017/8e-03
			S. cerevisiae	-	-	-	-	0.032/0.012	0.022/9e-03
			S. pombe	-	-	-	-	-	0.016/5e-03
			A. thaliana	-	-	-	-	-	-
				HeLa	Fibroblast	U2OS	S. cerevisiae	S. pombe	A. thaliana
		absolute values of conserved periodic orthogroups	Capsaspora	167/112.156	81/28.897	99/58.717	86/46.374	40/30.461	48/32.019
			HeLa	-	1547/169.948	359/114.251	123/67.782	86/46.019	67/45.034
			Fibroblast	-	-	403/11.533	66/19.579	39/13.445	22/13.724
			U2OS	-	-	-	75/35.936	50/23.93	51/23.724
			S. cerevisiae	-	-	-	-	86/31.361	48/20.531
			S. pombe	-	-	-	-	-	38/12.502
			A. thaliana	-	-	-	-	-	-
				HeLa	Fibroblast	U2OS	S. cerevisiae	S. pombe	A. thaliana
		p-values of binomial tests	Capsaspora	9.1e-07	<1,00E-09	1.32e-06	1.1e-07	0.0831129	0.00737
			HeLa	-	<1,00E-09	<1,00E-09	<1,00E-09	9e-08	0.00198
			Fibroblast	-	-	<1,00E-09	<1,00E-09	1e-08	0.0403111
			U2OS	-	-	-	1e-08	2.51e-06	8.2e-07
			S. cerevisiae	-	-	-	-	<1,00E-09	1.6e-07
			S. pombe	-	-	-	-	-	<1,00E-09
			A. thaliana	-	-	-	-	-	-
	Periodic genes from our own reanalyses			HeLa	Fibroblast	U2OS	S. cerevisiae	S. pombe	A. thaliana
		ratios of conserved periodic orthogroups	Capsaspora	0.046/0.032	0.036/0.025	3e-02/0.019	0.039/0.026	0.028/0.018	0.029/0.017
			HeLa	-	0.11/0.012	0.025/9e-03	0.059/4e-02	4e-02/3e-02	4e-02/0.025
			Fibroblast	-	-	0.096/9e-03	0.047/0.032	0.035/0.024	0.036/2e-02
			U2OS	-	-	-	0.038/0.022	0.026/0.017	0.029/0.014
			S. cerevisiae	-	-	-	-	0.035/2e-02	0.032/0.018
			S. pombe	-	-	-	-	-	0.021/0.013
			A. thaliana	-	-	-	-	-	-
				HeLa	Fibroblast	U2OS	S. cerevisiae	S. pombe	A. thaliana
		absolute values of conserved periodic orthogroups	Capsaspora	171/118.358	132/94.343	111/69.009	90/59.624	69/44.278	83/47.492
			HeLa	-	1549/170.388	359/125.618	136/92.137	99/74.682	121/75.897
			Fibroblast	-	-	1350/129.421	108/74.919	86/59.258	108/61.113
			U2OS	-	-	-	88/51.653	64/41.052	86/43.102
			S. cerevisiae	-	-	-	-	94/52.707	70/38.862
			S. pombe	-	-	-	-	-	50/30.545
			A. thaliana	-	-	-	-	-	-
				HeLa	Fibroblast	U2OS	S. cerevisiae	S. pombe	A. thaliana
		p-values of binomial tests	Capsaspora	3.5e-06	0.00020442	2.52e-06	0.00017505	0.00045529	2.32e-06
			HeLa	-	<1,00E-09	<1,00E-09	1.205e-05	0.00568257	1.22e-06
			Fibroblast	-	-	<1,00E-09	0.0002574	0.00096291	4e-08
			U2OS	-	-	-	2.87e-06	0.00068219	1e-08
			S. cerevisiae	-	-	-	-	2e-07	4.78e-06
			S. pombe	-	-	-	-	-	0.00097268
			A. thaliana	-	-	-	-	-	-
