# Supplementary material for: Cell cycle transcriptomics of Capsaspora provides insights into the evolution of cyclin-CDK machinery
Source: PLoS Genet. 2020 Mar 16;16(3):e1008584. doi: 10.1371/journal.pgen.1008584 (PMC7098662; doi:10.1371/journal.pgen.1008584)
Supplement: S18 Text — (TXT) [file pgen.1008584.s033.txt]

ID	atha	spom	scer	cowc	hsap	sum	name
GO:0009118	0	0	0	3.00694432836836	0	3.00694432836836	regulation of nucleoside metabolic process
GO:0048518	0	3.03331575652014	0	0	0	3.03331575652014	positive regulation of biological process
GO:0051049	0	0	0	3.03332663744755	0	3.03332663744755	regulation of transport
GO:0010468	0	0	0	0	3.06257179990447	3.06257179990447	regulation of gene expression
GO:0005856	0	0	0	3.07488200697494	0	3.07488200697494	cytoskeleton
GO:0022414	0	3.09724599452827	0	0	0	3.09724599452827	reproductive process
GO:0044707	0	0	0	0	3.10112405766136	3.10112405766136	single-multicellular organism process
GO:0005938	0	3.16374245610562	0	0	0	3.16374245610562	cell cortex
GO:0005656	0	0	3.23283608644678	0	0	3.23283608644678	nuclear pre-replicative complex
GO:0019439	0	0	0	0	3.24049658725258	3.24049658725258	aromatic compound catabolic process
GO:0006355	0	0	0	0	3.27738942196923	3.27738942196923	regulation of transcription, DNA-templated
GO:0046700	0	0	0	0	3.35878543292877	3.35878543292877	heterocycle catabolic process
GO:0006333	0	0	0	3.4642707192628	0	3.4642707192628	chromatin assembly or disassembly
GO:0009141	0	0	0	0	3.46557822997418	3.46557822997418	nucleoside triphosphate metabolic process
GO:0043949	0	0	0	0	3.47765745533105	3.47765745533105	regulation of cAMP-mediated signaling
GO:0046483	0	0	0	0	3.47872351025576	3.47872351025576	heterocycle metabolic process
GO:0007017	0	0	3.52769155241333	0	0	3.52769155241333	microtubule-based process
GO:0015849	0	0	0	3.56049476486042	0	3.56049476486042	organic acid transport
GO:0044270	0	0	0	0	3.59017562539176	3.59017562539176	cellular nitrogen compound catabolic process
GO:0072521	0	0	0	0	3.60704259873457	3.60704259873457	purine-containing compound metabolic process
GO:0008289	0	0	0	3.64597202671412	0	3.64597202671412	lipid binding
GO:0000776	0	3.71773234210756	0	0	0	3.71773234210756	kinetochore
GO:0007059	0	0	3.76275038023067	0	0	3.76275038023067	chromosome segregation
GO:0016740	3.82798564142058	0	0	0	0	3.82798564142058	transferase activity
GO:0071824	0	0	0	3.83425551834228	0	3.83425551834228	protein-DNA complex subunit organization
GO:0006139	0	0	0	0	3.92673977028399	3.92673977028399	nucleobase-containing compound metabolic process
GO:0071840	0	0	0	3.93067689520005	0	3.93067689520005	cellular component organization or biogenesis
GO:0019222	0	3.98744934970774	0	0	0	3.98744934970774	regulation of metabolic process
GO:0031327	0	0	4.06253682048541	0	0	4.06253682048541	negative regulation of cellular biosynthetic process
GO:0052652	0	0	0	0	4.0929057766837	4.0929057766837	cyclic purine nucleotide metabolic process
GO:0060589	0	0	0	0	4.1159235024645	4.1159235024645	nucleoside-triphosphatase regulator activity
GO:0006725	0	0	0	0	4.14127529840333	4.14127529840333	cellular aromatic compound metabolic process
GO:0032153	0	4.1889695031625	0	0	0	4.1889695031625	cell division site
GO:0031329	0	0	0	4.27809192954984	0	4.27809192954984	regulation of cellular catabolic process
GO:0036094	0	0	0	0	4.28860188920499	4.28860188920499	small molecule binding
GO:1901657	0	0	0	0	4.34702178014129	4.34702178014129	glycosyl compound metabolic process
GO:0097458	0	0	0	4.42296080766275	0	4.42296080766275	neuron part
GO:1901361	0	0	0	0	4.57240053397999	4.57240053397999	organic cyclic compound catabolic process
GO:0009890	0	0	4.62565271598233	0	0	4.62565271598233	negative regulation of biosynthetic process
GO:0006323	0	0	0	0	4.70567700005895	4.70567700005895	DNA packaging
GO:0016310	4.7577421783524	0	0	0	0	4.7577421783524	phosphorylation
GO:0046982	0	0	0	0	5.00046208996243	5.00046208996243	protein heterodimerization activity
GO:0009166	0	0	0	0	5.06539022120207	5.06539022120207	nucleotide catabolic process
GO:0031981	0	0	0	0	5.08920917006882	5.08920917006882	nuclear lumen
GO:0030695	0	0	0	0	5.28592200199204	5.28592200199204	GTPase regulator activity
GO:0015295	0	0	5.305723784055	0	0	5.305723784055	solute:proton symporter activity
GO:0006351	0	0	0	0	5.36989354532557	5.36989354532557	transcription, DNA-templated
GO:0009190	0	0	0	0	5.40212156749915	5.40212156749915	cyclic nucleotide biosynthetic process
GO:0048285	0	5.41762503722236	0	0	0	5.41762503722236	organelle fission
GO:0036211	0	0	0	5.44896546947904	0	5.44896546947904	protein modification process
GO:0030030	0	0	0	5.53066989211868	0	5.53066989211868	cell projection organization
GO:0005834	0	0	0	0	5.58494051045705	5.58494051045705	heterotrimeric G-protein complex
GO:0032155	0	5.62499900952996	0	0	0	5.62499900952996	cell division site part
GO:0030029	0	0	0	0	5.7248837555493	5.7248837555493	actin filament-based process
GO:0080090	0	0	0	5.89399642423238	0	5.89399642423238	regulation of primary metabolic process
GO:0007187	0	0	0	0	5.90168545706598	5.90168545706598	G-protein coupled receptor signaling pathway, coupled to cyclic nucleotide second messenger
GO:0044448	0	3.00811223846175	0	3.04184572391998	0	6.04995796238172	cell cortex part
GO:0097159	0	0	0	0	6.0612261906786	6.0612261906786	organic cyclic compound binding
GO:0005875	0	0	0	0	6.13048215412155	6.13048215412155	microtubule associated complex
GO:0006171	0	0	0	0	6.14332099515219	6.14332099515219	cAMP biosynthetic process
GO:0007154	0	0	0	6.20278825981139	0	6.20278825981139	cell communication
GO:0006818	0	0	6.52418913940345	0	0	6.52418913940345	hydrogen transport
GO:0015294	0	0	6.58731115678468	0	0	6.58731115678468	solute:cation symporter activity
GO:0005488	0	3.6537236842954	0	0	3.01776504140304	6.67148872569844	binding
GO:0016773	0	0	0	0	6.77125953494486	6.77125953494486	phosphotransferase activity, alcohol group as acceptor
GO:0015293	0	0	6.97158005419861	0	0	6.97158005419861	symporter activity
GO:0044712	0	0	0	0	6.97421177127304	6.97421177127304	single-organism catabolic process
GO:0008301	0	0	0	3.62926394324901	3.37725486652744	7.00651880977645	DNA binding, bending
GO:0005694	0	0	0	0	7.1675176987337	7.1675176987337	chromosome
GO:1901363	0	0	0	0	7.34382726878228	7.34382726878228	heterocyclic compound binding
GO:0072523	0	0	0	0	7.59619786684512	7.59619786684512	purine-containing compound catabolic process
GO:0044767	0	0	0	0	7.70576708798162	7.70576708798162	single-organism developmental process
GO:0065004	0	0	0	4.50692224962323	3.30058017977935	7.80750242940258	protein-DNA complex assembly
GO:0005509	7.85226822690165	0	0	0	0	7.85226822690165	calcium ion binding
GO:0034728	0	0	0	4.20175739960292	3.68116834280262	7.88292574240554	nucleosome organization
GO:0009164	0	0	0	0	7.92993902204861	7.92993902204861	nucleoside catabolic process
GO:0008643	0	0	8.47175933448453	0	0	8.47175933448453	carbohydrate transport
GO:0044459	0	0	8.55290896023927	0	0	8.55290896023927	plasma membrane part
GO:0016043	0	0	4.19439093773354	4.43811091193071	0	8.63250184966425	cellular component organization
GO:0032403	0	0	0	0	8.65566627789814	8.65566627789814	protein complex binding
GO:0044699	0	0	0	8.81654982144825	0	8.81654982144825	single-organism process
GO:0035639	0	0	0	0	9.19958598962905	9.19958598962905	purine ribonucleoside triphosphate binding
GO:0009894	0	0	0	5.96124126472492	3.28149575856761	9.24273702329253	regulation of catabolic process
GO:0032991	4.03316905423871	0	0	0	5.21622067382658	9.24938972806528	macromolecular complex
GO:0001882	0	0	0	4.59265229768448	5.10452512530747	9.69717742299196	nucleoside binding
GO:0098657	0	0	9.80891561027704	0	0	9.80891561027704	import into cell
GO:0008092	0	0	0	0	10.3283392937344	10.3283392937344	cytoskeletal protein binding
GO:0032501	0	0	0	6.95475831400764	3.64884189831823	10.6036002123259	multicellular organismal process
GO:0031497	0	0	0	4.39164555000184	6.24593788688716	10.637583436889	chromatin assembly
GO:0031323	0	3.81094939118236	0	3.67604956212875	3.39584608296587	10.882845036277	regulation of cellular metabolic process
GO:1900542	0	0	0	7.46191625341166	3.4226402308529	10.8845564842646	regulation of purine nucleotide metabolic process
GO:1901292	0	0	0	0	10.917563394262	10.917563394262	nucleoside phosphate catabolic process
GO:0005096	0	0	0	4.50723633497232	6.53271008095436	11.0399464159267	GTPase activator activity
GO:0006334	0	0	0	3.58717404568038	7.5384555309808	11.1256295766612	nucleosome assembly
GO:0048523	0	6.38409279811414	5.36798077318151	0	0	11.7520735712957	negative regulation of cellular process
GO:0006140	0	0	0	6.20083508856023	5.57762174356205	11.7784568321223	regulation of nucleotide metabolic process
GO:0044700	0	3.67008477903593	0	8.15565092655124	0	11.8257357055872	single organism signaling
GO:0048869	0	0	0	5.37697071808048	6.71422294482764	12.0911936629081	cellular developmental process
GO:0048519	0	6.18998979809038	6.14996238333268	0	0	12.3399521814231	negative regulation of biological process
GO:0000786	0	0	0	3.32791374512607	9.1632278884054	12.4911416335315	nucleosome
GO:0051336	0	0	0	6.39860689187907	6.2250970000467	12.6237038919258	regulation of hydrolase activity
GO:0019219	0	0	3.78071482869157	5.36876133237745	3.87762236405522	13.0270985251242	regulation of nucleobase-containing compound metabolic process
GO:0006259	4.28376325155585	0	4.61885833169427	0	4.23823925348854	13.1408608367387	DNA metabolic process
GO:0050790	0	0	0	6.02313291536294	7.29423945794779	13.3173723733107	regulation of catalytic activity
GO:0032502	0	0	0	4.37291164082645	9.09721709960095	13.4701287404274	developmental process
GO:0042995	0	0	0	8.64612965862375	4.88908257918634	13.5352122378101	cell projection
GO:0004672	3.06682491094426	0	0	0	10.9803418363709	14.0471667473151	protein kinase activity
GO:0030234	0	3.53305407102844	0	0	10.9514303804011	14.4844844514295	enzyme regulator activity
GO:0044093	0	0	0	6.02144425874551	8.51912481896212	14.5405690777076	positive regulation of molecular function
GO:0005516	3.5129231285048	0	0	0	11.0719009901911	14.5848241186959	calmodulin binding
GO:0031226	0	0	14.6850484874873	0	0	14.6850484874873	intrinsic component of plasma membrane
GO:0065009	0	0	0	7.72469494079002	7.25183100052238	14.9765259413124	regulation of molecular function
GO:0016301	0	0	0	5.38063286689232	9.69332708707243	15.0739599539648	kinase activity
GO:0006996	3.47371698096996	0	5.40875275438364	0	6.19225441943801	15.0747241547916	organelle organization
GO:0097367	0	0	0	5.95667806509412	9.53684024265612	15.4935183077502	carbohydrate derivative binding
GO:0006928	0	0	0	6.34433677664774	9.52160314060405	15.8659399172518	cellular component movement
GO:0015144	0	3.29894753366524	9.15074823280262	0	3.48059511505602	15.9302908815239	carbohydrate transmembrane transporter activity
GO:0043085	0	0	0	6.38542204229506	10.0126986154252	16.3981206577203	positive regulation of catalytic activity
GO:0005634	5.25265293530161	0	0	0	11.5549799130286	16.8076328483302	nucleus
GO:1902911	0	3.51491041462804	4.24527618008647	0	9.0747641944952	16.8349507892097	protein kinase complex
GO:0051345	0	0	0	7.29917170466143	10.0382072721692	17.3373789768307	positive regulation of hydrolase activity
GO:0018209	3.35466000116811	0	0	0	15.3430545872101	18.6977145883782	peptidyl-serine modification
GO:0005887	0	3.32709429547144	15.8111789862909	0	0	19.1382732817623	integral component of plasma membrane
GO:1901476	3.19932642069472	3.28959691689579	9.17542691589605	0	3.75271700120356	19.4170672546901	carbohydrate transporter activity
GO:0000003	0	12.0041926418514	7.59436687246079	0	0	19.5985595143122	reproduction
GO:0044763	0	6.23459134911767	3.50163205881032	9.8772524665123	0	19.6134758744403	single-organism cellular process
GO:0023052	0	6.3493571112791	0	13.4150514985936	0	19.7644086098726	signaling
GO:0065007	0	11.3322479629346	0	8.43641143940461	0	19.7686594023392	biological regulation
GO:0044815	0	0	0	0	20.15379584658	20.15379584658	DNA packaging complex
GO:1901136	0	0	0	6.15720606307373	14.0094960674183	20.166702130492	carbohydrate derivative catabolic process
GO:1901565	0	0	0	8.6777949061946	11.7902051779402	20.4680000841348	organonitrogen compound catabolic process
GO:1901658	0	0	0	6.98381165847821	14.1893533389561	21.1731649974343	glycosyl compound catabolic process
GO:0034219	3.67026801257573	3.51785154899707	9.96569227073695	0	4.0796143755494	21.2334262078591	carbohydrate transmembrane transport
GO:0046434	0	0	0	5.85942253745794	15.6123311626244	21.4717537000824	organophosphate catabolic process
GO:0050896	0	7.89252751915015	0	13.6926307406827	0	21.5851582598329	response to stimulus
GO:0051716	0	7.41285397024667	0	14.4252639575967	0	21.8381179278434	cellular response to stimulus
GO:0000785	0	0	0	0	22.8039505263882	22.8039505263882	chromatin
GO:0009116	0	6.31729479368299	0	5.75772971123987	11.9863525317542	24.061377036677	nucleoside metabolic process
GO:0050789	0	11.0912803406892	3.95817817526444	10.3959134518196	0	25.4453719677733	regulation of biological process
GO:0016459	0	0	0	13.8278278594493	12.1767500097127	26.004577869162	myosin complex
GO:1990104	0	0	0	5.05692831298377	21.2361717787306	26.2931000917143	DNA bending complex
GO:0051171	0	3.16516061489458	6.87729542744798	8.0956476748172	9.10631885252106	27.2444225696808	regulation of nitrogen compound metabolic process
GO:0050794	0	10.2598140614617	3.51848141752021	10.2426848612524	3.67788529985111	27.6988656400854	regulation of cellular process
GO:0006793	4.52281295475305	6.80284205897762	0	7.16004223019742	10.5805955619942	29.0662928059223	phosphorus metabolic process
GO:0044454	0	5.9086533790911	6.0778830733407	0	17.8261403568238	29.8126768092556	nuclear chromosome part
GO:0051301	3.9004652610534	8.6476326777073	7.93908061949979	0	9.36105588177164	29.8482344400321	cell division
GO:0032993	0	8.89374523454667	6.43043362730807	4.35538938526503	11.1695492325479	30.8491174796677	protein-DNA complex
GO:0000228	0	6.98747942830219	7.08491292214926	0	19.3394569399359	33.4118492903873	nuclear chromosome
GO:0016817	0	0	3.13174950191871	12.5132298192885	20.7528159940157	36.3977953152229	hydrolase activity, acting on acid anhydrides
GO:0007049	5.34214963704119	14.6966381448001	10.1055258613131	0	6.26530271048626	36.4096163536407	cell cycle
GO:0022402	5.52286929597889	13.3309575099635	12.9277204569001	0	5.55238655746787	37.3339338203104	cell cycle process
GO:0005515	11.2543318748987	14.749281314526	4.47140135307289	7.22754857127721	0	37.7025631137748	protein binding
GO:0016772	6.32854607136408	4.89122945477231	3.2275469819125	5.01997561940078	19.5593059932591	39.0266041207088	transferase activity, transferring phosphorus-containing groups
GO:0044430	0	5.00485834213825	5.59147910211418	13.9494277167433	16.9772458709434	41.5230110319392	cytoskeletal part
GO:0043168	7.22915554993348	0	0	13.9958766777079	21.10625072037	42.3312829480114	anion binding
GO:0003677	0	7.59266557011265	7.6370434797096	10.0299327342718	21.9217151407224	47.1813569248165	DNA binding
GO:0003774	3.0654447384457	6.16615142187439	0	17.7428903530367	20.8226931330145	47.7971796463713	motor activity
GO:0044427	6.42277918647376	11.1793273932377	5.74664867480867	0	30.4076351560663	53.7563904105865	chromosomal part
GO:0043228	4.90571047930357	8.99086082064547	3.51581251049868	10.2786336916542	27.5466845514266	55.2377020535285	non-membrane-bounded organelle
GO:0043232	4.90571047930357	8.99086082064547	3.51581251049868	10.125584194454	27.9047339840483	55.44270198895	intracellular non-membrane-bounded organelle
GO:0006468	15.7590813896189	13.8524239435483	12.8320553041163	14.3994124933065	27.9867378669097	84.8297109974995	protein phosphorylation
