# Supplementary material for: Cell cycle transcriptomics of Capsaspora provides insights into the evolution of cyclin-CDK machinery
Source: PLoS Genet. 2020 Mar 16;16(3):e1008584. doi: 10.1371/journal.pgen.1008584 (PMC7098662; doi:10.1371/journal.pgen.1008584)
Supplement: S19 Text — (TXT) [file pgen.1008584.s034.txt]

Cowc_CAOG_00155T0	CDC45	cell division cycle 45 homolog (S. cerevisiae)
Cowc_CAOG_00358T0		FYRC
Cowc_CAOG_00535T0	AURKA	Aurora kinase
Cowc_CAOG_00634T0	NDC80	NDC80 kinetochore complex component, homolog (S. cerevisiae)
Cowc_CAOG_00725T0		Thymidylate synthase
Cowc_CAOG_00768T0	H2A	Histone H2A
Cowc_CAOG_00769T0		HIRA B motif
Cowc_CAOG_00815T0	MSH6	DNA mismatch repair protein MSH6
Cowc_CAOG_00902T0	KIF15	kinesin family member 15
Cowc_CAOG_01088T0		TBC
Cowc_CAOG_06081T0	FG00667.1	WD domain, G-beta repeat
Cowc_CAOG_06729T0	CENPE	centromere protein E, 312kDa
Cowc_CAOG_06766T0		transporter
Cowc_CAOG_06923T0	KIF11	kinesin family member 11
Cowc_CAOG_07029T0	POLE	polymerase (DNA directed), epsilon, catalytic subunit
Cowc_CAOG_07034T0	FEN1	Structure-specific nuclease with 5'-flap endonuclease and 5'-3' exonuclease activities involved in DNA replication and repair. During DNA replication, cleaves the 5'-overhanging flap structure that is generated by displacement synthesis when DNA polymerase encounters the 5'-end of a downstream Okazaki fragment. It enters the flap from the 5'-end and then tracks to cleave the flap base, leaving a …
Cowc_CAOG_07056T0		Pfam:HIM
Cowc_CAOG_07107T0		Pfam:HIM
Cowc_CAOG_07549T0	KAR3	Kinesin family protein (KlpA)
Cowc_CAOG_07647T0	CCNB2	g2 mitotic-specific
Cowc_CAOG_07450T0		AHNAK nucleoprotein
Cowc_CAOG_07453T0	PGUG_03004	CRAL TRIO domain protein
Cowc_CAOG_07825T0	PRIM2	DNA primase large
Cowc_CAOG_07901T0		Solute carrier family 38 member
Cowc_CAOG_07959T0	HIST2H2AB	histone cluster 2, H2ab
Cowc_CAOG_08077T0	MSH3	mutS homolog 3 (E. coli)
Cowc_CAOG_01199T0	CCNB3	cyclin B3
Cowc_CAOG_01465T0		NAD dependent epimerase/dehydratase family
Cowc_CAOG_01557T0	STAG1	Stromal antigen
Cowc_CAOG_01569T0		Protein kinase domain
Cowc_CAOG_01720T0		Control of topological states of DNA by transient breakage and subsequent rejoining of DNA strands. Topoisomerase II makes double-strand breaks (By similarity)
Cowc_CAOG_01758T0	ASF1	ASF1 like histone chaperone
Cowc_CAOG_01818T0		Core component of nucleosome. Nucleosomes wrap and compact DNA into chromatin, limiting DNA accessibility to the cellular machineries which require DNA as a template. Histones thereby play a central role in transcription regulation, DNA repair, DNA replication and chromosomal stability. DNA accessibility is regulated via a complex set of post-translational modifications of histones, also called h…
Cowc_CAOG_01945T0	DHRSX	Dehydrogenase reductase (SDR family) X-linked
Cowc_CAOG_01975T0		Kinesin family member
Cowc_CAOG_01984T0	SMC3	Central component of cohesin, a complex required for chromosome cohesion during the cell cycle. The cohesin complex may form a large proteinaceous ring within which sister chromatids can be trapped. At anaphase, the complex is cleaved and dissociates from chromatin, allowing sister chromatids to segregate. Cohesion is coupled to DNA replication and is involved in DNA repair. The cohesin complex p…
Cowc_CAOG_02250T0		Core component of nucleosome. Nucleosomes wrap and compact DNA into chromatin, limiting DNA accessibility to the cellular machineries which require DNA as a template. Histones thereby play a central role in transcription regulation, DNA repair, DNA replication and chromosomal stability. DNA accessibility is regulated via a complex set of post-translational modifications of histones, also called h…
Cowc_CAOG_02298T0		Core component of nucleosome. Nucleosomes wrap and compact DNA into chromatin, limiting DNA accessibility to the cellular machineries which require DNA as a template. Histones thereby play a central role in transcription regulation, DNA repair, DNA replication and chromosomal stability. DNA accessibility is regulated via a complex set of post-translational modifications of histones, also called h…
Cowc_CAOG_09556T0	RRM1	Provides the precursors necessary for DNA synthesis. Catalyzes the biosynthesis of deoxyribonucleotides from the corresponding ribonucleotides (By similarity)
Cowc_CAOG_02657T0	DAAM1	dishevelled associated activator of morphogenesis 1
Cowc_CAOG_02831T0		Domain of unknown function (DUF1943)
Cowc_CAOG_03220T0	KIF22	kinesin family member 22
Cowc_CAOG_03970T0		Bifunctional enzyme. Involved in de novo dTMP biosynthesis. Key enzyme in folate metabolism (By similarity)
Cowc_CAOG_04238T0	ARHGAP19	Rho GTPase activating protein 19
Cowc_CAOG_04719T0	CCNA2	Cyclin, C-terminal domain
Cowc_CAOG_04765T0		Inherit from KOG: MAK16 homolog (S. cerevisiae)
Cowc_CAOG_04846T0	NOLC1	nucleolar and coiled-body phosphoprotein 1
Cowc_CAOG_05068T0	PAV	KISc
Cowc_CAOG_05121T0	PCNA	This protein is an auxiliary protein of DNA polymerase delta and is involved in the control of eukaryotic DNA replication by increasing the polymerase's processibility during elongation of the leading strand (By similarity)
Cowc_CAOG_05377T0
